# Supplementary material for: Genetic architecture of a light-temperature coincidence detector
Source: Nat Commun. 2025 Aug 26;16:7947. doi: 10.1038/s41467-025-62194-y (PMC12381198; doi:10.1038/s41467-025-62194-y)
Supplement: Supplementary file 5 — Supplementary Dataset 3 [file 41467_2025_62194_MOESM5_ESM.xlsx]

## Sheet: InputData
Input Data for Pearson Correlation
Gene set selected based on identification as DEG any any time point, in any mutant vs Col-0
Data are in Scaled CPM
N=3784 genes
GeneID	Col0_ZT00_15C_1_AS001	Col0_ZT00_15C_2_AS057	Col0_ZT00_15C_3_AS113	Col0_ZT04_15C_1_AS009	Col0_ZT04_15C_2_AS065	Col0_ZT04_15C_3_AS121	Col0_ZT08_15C_1_AS017	Col0_ZT08_15C_2_AS073	Col0_ZT08_15C_3_AS129	Col0_ZT12_15C_2_AS081	Col0_ZT12_15C_3_AS137	Col0_ZT16_15C_1_AS033	Col0_ZT16_15C_2_AS089	Col0_ZT16_15C_3_AS145	Col0_ZT20_15C_1_AS041	Col0_ZT20_15C_2_AS097	Col0_ZT20_15C_3_AS153	Col0_ZT24_15C_1_AS049	Col0_ZT24_15C_2_AS105	Col0_ZT24_15C_3_AS161	Col0_ZT00_20C_1_AS005	Col0_ZT00_20C_2_AS061	Col0_ZT00_20C_3_AS117	Col0_ZT04_20C_1_AS013	Col0_ZT04_20C_2_AS069	Col0_ZT04_20C_3_AS125	Col0_ZT08_20C_1_AS021	Col0_ZT08_20C_2_AS077	Col0_ZT08_20C_3_AS133	Col0_ZT12_20C_1_AS029	Col0_ZT12_20C_2_AS085	Col0_ZT12_20C_3_AS141	Col0_ZT16_20C_1_AS037	Col0_ZT16_20C_2_AS093	Col0_ZT16_20C_3_AS149	Col0_ZT20_20C_1_AS045	Col0_ZT20_20C_2_AS101	Col0_ZT20_20C_3_AS157	Col0_ZT24_20C_1_AS053	Col0_ZT24_20C_2_AS109	Col0_ZT24_20C_3_AS165	c2_ZT00_15C_1_AS003	c2_ZT00_15C_2_AS059	c2_ZT00_15C_3_AS115	c2_ZT04_15C_1_AS011	c2_ZT04_15C_2_AS067	c2_ZT04_15C_3_AS123	c2_ZT08_15C_1_AS019	c2_ZT08_15C_2_AS075
AT1G01060	1.35514	1.52941	1.60174	-0.306128	-0.345365	-0.331275	-0.97642	-0.978865	-0.977949	-0.996176	-0.997287	-0.949224	-0.956145	-0.950084	-0.467114	-0.479688	-0.515679	1.83736	1.53002	1.95932	2.07624	2.07932	2.17737	-0.495188	-0.491671	-0.496015	-0.985588	-0.988419	-0.989976	-0.996661	-0.997322	-0.997484	-0.967478	-0.964042	-0.965416	-0.622771	-0.630611	-0.642733	2.34325	2.20268	2.24512	1.44291	1.62385	1.54117	-0.391325	-0.449485	-0.417188	-0.98075	-0.982953
AT1G01070	-0.158644	0.0146278	0.062536	0.237008	0.191707	0.261373	-0.18039	-0.347075	-0.212125	-0.429688	-0.444952	-0.261163	-0.198131	-0.0802154	-0.0156473	0.301053	0.079448	0.209931	0.280273	0.734583	0.533668	0.547766	0.531675	0.407295	0.192057	0.307041	-0.432226	-0.365677	-0.388877	-0.58717	-0.586556	-0.586734	-0.375633	-0.375079	-0.254115	-0.0782956	-0.157005	-0.287475	0.20898	0.154309	0.465599	-0.0303729	0.275373	0.283406	0.389431	0.234433	0.474619	-0.219975	-0.362796
AT1G01120	0.298586	0.0884756	0.406731	0.107254	-0.0329649	0.0589565	-0.418493	-0.415626	-0.448249	-0.553374	-0.568064	-0.28407	-0.262536	-0.255396	-0.0797017	-0.00786014	-0.0534153	-0.0643809	-0.0895287	-0.119894	0.314207	0.282898	0.217408	0.739458	0.607648	0.543534	0.255498	0.32183	0.231801	0.132913	0.101914	0.0808639	0.0486346	0.11408	0.0489808	-0.000234288	0.0488111	0.0522156	0.419936	0.264387	0.0973685	0.372535	0.255719	0.249356	-0.205336	-0.267295	-0.245375	-0.38858	-0.512031
AT1G01190	-0.179325	-0.126814	-0.351444	-0.373686	-0.280315	-0.294868	-0.0695698	-0.242877	-0.240446	0.111905	-0.0939885	-0.113337	-0.184748	-0.148408	-0.3145	-0.281771	-0.285029	-0.337865	-0.478711	-0.333316	-0.157269	-0.160265	-0.2379	0.0375202	0.314299	-0.0137129	0.92466	1.00187	0.993923	0.998552	0.815004	0.993391	0.442327	0.668914	0.698098	0.170375	-0.0987561	0.159118	-0.0351112	-0.113667	-0.263014	-0.453269	-0.341749	-0.177491	-0.327002	-0.484633	-0.628557	-0.22715	-0.188285
AT1G01210	0.00973437	0.0601443	0.0739107	0.0438871	0.135212	0.235011	0.0507015	-0.011703	0.0752717	0.131015	0.104763	0.183742	0.327242	0.315705	-0.0243129	0.0500969	0.0948241	0.000289891	0.096057	0.172473	-0.080261	-0.0763721	0.0310071	0.219417	0.295444	0.636255	-0.10588	0.000785937	0.0561204	-0.0279792	0.189694	0.279927	0.309629	0.390493	0.673286	0.0211325	0.111016	0.258074	-0.130732	0.0645703	-0.0220422	-0.211605	-0.171016	-0.100397	-0.075775	0.0175427	0.290507	-0.224391	0.00652019
AT1G01240	0.21299	0.280082	0.327921	-0.166314	-0.160478	-0.149271	0.36097	0.402393	0.437335	-0.433811	-0.450171	-0.766199	-0.830839	-0.80671	-0.294308	-0.291526	-0.342476	0.460727	0.309381	0.531763	0.693465	0.80556	0.763175	-0.0789102	-0.0669021	0.00498762	0.824736	0.913577	0.967873	-0.269819	-0.440297	-0.28624	-0.841772	-0.856967	-0.843639	-0.0470247	-0.227235	-0.0481429	0.505378	0.409798	0.904807	0.28218	0.365852	0.420168	-0.347745	-0.303069	-0.181866	0.145249	0.16525
AT1G01250	-0.299449	-0.430008	-0.376692	1.73071	1.56836	1.68953	0.132819	-0.0484502	-0.071112	0.8451	0.443294	0.541081	0.744829	0.700004	-0.519959	-0.506353	-0.468064	-0.587343	-0.421712	-0.35593	-0.518091	-0.369433	-0.410726	0.274023	0.146537	0.16384	-0.334018	-0.0658299	-0.2979	0.0116238	-0.168352	-0.0712443	0.271249	-0.107033	0.17255	-0.43218	-0.458507	-0.429081	-0.318985	-0.431157	-0.407242	-0.252471	-0.288145	-0.334918	1.20924	1.36623	1.56026	-0.179551	0.0613722
AT1G01300	-0.314214	-0.338189	-0.416045	-0.184369	-0.260455	-0.258349	0.375567	0.488544	0.451456	0.371867	0.320307	0.237808	0.294215	0.189755	-0.0838773	-0.0843099	-0.0821668	-0.487571	-0.439268	-0.510014	-0.37704	-0.387152	-0.433031	-0.156253	-0.154566	-0.255041	0.140094	0.153775	0.084888	0.321018	0.430164	0.262942	0.294899	0.434697	0.314504	-0.140121	-0.0659183	-0.201132	-0.449567	-0.416755	-0.48821	-0.420567	-0.327115	-0.346404	-0.060324	-0.158738	-0.264848	0.611822	0.709804
AT1G01370	0.0686736	0.0946157	-0.0548386	0.25189	0.214335	0.211753	0.009787	0.20141	0.261126	0.153855	0.146757	-0.0761024	0.173614	0.0695699	-0.197315	-0.119318	-0.102592	-0.201364	0.0316856	-0.151243	-0.189992	-0.112592	-0.156088	-0.0460804	0.193815	0.28874	-0.0707358	-0.0554202	-0.0330907	-0.223581	-0.0458495	-0.0880813	-0.058957	-0.0845228	-0.0341671	-0.172846	-0.2528	-0.238166	-0.251367	-0.146726	-0.0771954	-0.0293129	0.046999	0.185778	0.265185	0.314664	0.311571	0.225809	0.266494
AT1G01380	-0.386121	-0.315395	-0.371141	-0.569009	-0.472156	-0.415917	-0.416257	-0.333317	-0.055575	-0.124527	-0.256269	-0.275712	-0.0876142	-0.228938	-0.23765	-0.278199	-0.028878	-0.320878	0.120371	0.0183525	-0.0338312	0.216743	0.171028	-0.000268792	0.0340617	0.194805	0.104514	0.388163	0.157884	0.0840054	-0.134309	0.462027	-0.00140494	0.116993	-0.141966	-0.156599	-0.130863	-0.548233	-0.083894	-0.491216	0.01485	-0.351238	-0.409485	-0.2358	-0.280247	-0.276576	-0.300881	-0.32789	-0.227771
AT1G01390	0.111902	0.119678	0.12866	0.369162	0.215886	0.217002	-0.104609	-0.0598573	-0.16579	0.413003	0.101365	0.779032	0.814012	0.891787	-0.321444	-0.248716	-0.287814	0.344327	0.164004	0.274326	-0.221445	-0.159595	-0.207589	0.206002	0.0945418	-0.0787062	-0.215038	-0.188031	-0.268203	0.0997261	0.0910996	0.11565	0.691095	0.731323	0.642731	-0.606757	-0.444155	-0.453938	-0.143145	-0.180026	-0.162746	0.0346752	-0.0590233	0.0513745	0.0196575	0.0395891	-0.125306	-0.315877	-0.308583
AT1G01420	0.0451383	-0.0759357	0.100234	0.780291	0.862016	0.787568	0.00373196	0.165698	0.0315489	0.231391	0.218193	0.684783	0.558571	0.555435	-0.0864437	0.145182	0.0508352	0.0644413	-0.0692587	0.044038	-0.315336	-0.316269	-0.33334	0.114518	0.159989	0.0694597	0.000906899	-0.0448926	-0.0771037	-0.084108	-0.189378	-0.171795	0.113252	0.253194	0.119155	-0.247062	-0.2132	-0.180041	-0.393368	-0.264428	-0.241215	-0.0312235	-0.0335945	-0.0183507	0.527953	0.688358	0.421471	-0.0651645	0.166386
AT1G01470	-0.196551	-0.281436	-0.324377	0.001935	-0.00837852	-0.067025	1.29711	1.69957	1.4781	1.53234	1.36323	0.414116	0.00657186	0.165148	-0.101554	0.207014	0.202736	-0.0729905	-0.236657	-0.27383	-0.323182	-0.295206	-0.374231	-0.336163	-0.410349	-0.377027	0.24891	0.349301	0.3935	0.665963	0.544369	0.465965	-0.108129	-0.254975	-0.216545	0.081517	0.0622234	-0.149868	-0.280705	-0.235138	-0.194521	-0.367129	-0.410662	-0.402215	-0.0507285	-0.0207033	-0.296111	0.517725	1.18817
AT1G01520	0.882886	0.822025	1.09821	0.741122	1.15898	0.978487	-0.896142	-0.847072	-0.903521	-0.888741	-0.910209	-0.650227	-0.650104	-0.600393	-0.646284	-0.694999	-0.771684	1.11749	0.837526	1.65016	0.689479	0.964228	0.736415	1.94416	1.89465	2.35751	-0.859244	-0.810355	-0.857468	-0.935571	-0.914244	-0.92378	-0.766414	-0.717027	-0.74433	-0.823249	-0.810125	-0.754562	0.860475	1.05407	1.64737	1.01197	0.657078	1.00726	0.182903	0.404411	0.759171	-0.854795	-0.917128
AT1G01560	-0.487227	-0.823679	-0.705521	-0.679802	-0.670432	-0.677647	-0.802179	-0.463422	-0.649177	-0.782433	-0.621943	-0.336743	-0.032411	-0.588294	-0.69201	-0.697912	-0.736723	-0.714823	1.96719	-0.833474	-0.277568	-0.552324	-0.226668	-0.678148	1.03128	0.910006	-0.0912809	-0.317884	-0.269083	0.546265	0.286305	0.112524	0.10511	1.16941	-0.224192	0.250033	1.6382	1.06042	-0.557605	-0.633094	-0.323224	-0.634492	-0.445085	-0.51995	-0.551517	-0.552835	-0.692004	-0.93167	-0.82321
AT1G01580	1.6797	0.634634	0.265041	0.747064	0.54349	0.54182	0.00925931	-0.167325	-0.0677793	-0.537498	-0.504404	0.299793	-0.24091	-0.227764	-0.232747	-0.394873	-0.256686	0.535773	0.345433	0.76999	0.162468	0.82006	0.171308	0.783781	0.319412	0.311128	0.123352	-0.0374777	-0.021122	-0.509228	-0.696176	-0.567934	0.0891882	-0.298218	0.0994686	1.82067	-0.00864204	0.584536	0.242722	0.378867	0.897573	1.10898	0.0376391	0.211826	0.350622	0.396161	0.0828282	-0.394771	-0.330575
AT1G01640	0.770855	0.703976	-0.0960197	-0.19181	-0.325537	-0.120403	-0.230801	0.0322249	-0.114512	0.0119398	-0.0973541	-0.257692	-0.434234	-0.107876	-0.015148	0.379121	-0.0402635	0.478498	0.142054	0.320585	0.84808	0.694922	0.167191	-0.647139	-0.584296	-0.538539	0.334134	0.420024	0.166746	0.0328397	0.345467	0.335425	0.31585	0.134058	0.0344089	0.258133	0.472481	0.265001	0.379605	0.367669	0.480548	0.255597	-0.0326043	0.277155	-0.755247	-0.408981	-0.563628	-0.0444415	-0.253784
AT1G01680	-0.887995	-0.871621	-0.774869	-0.944047	-0.730047	-0.915506	-0.844444	-0.409287	-0.938696	-0.974078	-0.867874	-0.728358	-0.879228	-0.904781	-0.798177	-0.847726	-0.698084	-0.975083	4.20878	-0.836316	-0.526597	-0.735978	-0.569256	-0.909611	0.863513	2.23333	0.294512	-0.47595	-0.233659	-0.521519	-0.475526	-0.495289	-0.446999	1.34872	-0.476215	0.450273	0.746251	-0.174011	-0.723907	-0.690875	-0.0518589	-0.794702	-0.946129	-0.937086	-0.960815	-0.682558	-0.937899	-0.671643	-0.536605
AT1G01690	0.0606818	0.274084	0.160171	0.0628977	0.0469594	0.108207	0.296742	0.400586	0.251077	0.333115	0.372435	-0.0247012	0.126656	-0.0234743	-0.0942199	-0.118025	0.0177665	-0.0997735	0.139945	-0.0020375	-0.161136	-0.109026	-0.188969	-0.151255	-0.0164614	-0.0814634	-0.218059	-0.04461	-0.0266056	-0.242089	-0.217505	-0.257618	-0.174943	-0.209685	-0.133801	-0.0493785	-0.181782	-0.0584474	-0.228485	-0.201136	-0.119426	0.124191	0.134357	0.214677	0.0595922	0.160691	0.0604856	0.220047	0.183733
AT1G01740	0.0295679	-0.0907398	-0.0517932	0.13768	0.216711	0.22169	0.205854	0.265431	0.404901	0.139776	0.110983	0.0793345	0.161311	0.164334	0.132776	0.127517	0.132756	-0.0289707	-0.0962646	-0.154092	-0.171126	-0.169897	-0.184281	0.41413	0.315643	0.293057	0.131808	0.162174	0.243305	-0.0628805	0.0949688	0.11649	0.0909444	0.15725	0.140703	-0.030713	0.0503929	0.135796	-0.202379	-0.12412	-0.258922	-0.0636842	-0.146536	-0.123194	0.234949	0.183323	0.131151	0.2316	0.116424
AT1G02180	0.179335	0.174084	0.127872	0.125384	0.197295	0.384723	0.0741016	0.0880082	0.156615	0.10512	0.183937	0.0320039	0.0614311	-0.00423113	-0.0914304	0.060163	-0.0806052	0.126513	0.100881	0.0809824	-0.0166441	0.0842504	0.154274	-0.150567	-0.125393	-0.0497098	-0.112085	-0.0302318	-0.150283	-0.153267	0.0368463	0.115871	-0.0742518	-0.181853	0.0116501	-0.0535396	0.0206532	-0.178079	-0.0365174	0.172046	0.0515597	0.0911126	0.025636	0.1221	0.0272629	0.0914063	0.190317	0.0109108	0.0803973
AT1G02205	-0.489996	-0.414605	-0.330243	-0.177887	-0.0310159	-0.00441234	-0.0603054	0.136121	-0.0423131	-0.166199	-0.0889825	-0.113885	-0.0731352	0.117839	-0.300932	-0.334135	-0.4719	-0.501511	-0.448923	-0.502059	-0.137627	-0.192818	-0.0720764	0.360956	0.531708	0.39428	0.826345	0.65835	0.816904	0.706111	0.751071	0.541204	0.529874	0.379488	0.515816	0.0721742	0.0816573	-0.0408554	0.0738752	0.13694	0.155454	-0.485704	-0.485612	-0.516141	-0.171765	-0.0946401	0.219815	-0.0382715	-0.0492132
AT1G02220	-0.0949505	-0.217808	0.0514638	0.777309	0.534458	0.569532	-0.373929	-0.0594667	-0.282574	-0.393291	-0.361872	0.715616	0.245098	0.485759	0.0309767	-0.106166	-0.230863	0.036765	0.524249	0.43919	0.543798	0.209751	0.722646	0.354418	1.01103	2.26785	0.866003	-0.25559	0.409295	-0.236669	-0.443288	-0.354143	-0.158644	0.389243	-0.221627	-0.00222964	0.0899098	0.192057	0.189838	0.41641	1.6589	-0.0466137	-0.209451	-0.34554	-0.22844	0.197482	-0.0771526	-0.656212	-0.752524
AT1G02335	-0.308895	-0.116226	-0.314642	-0.300195	-0.173054	-0.283764	-0.0720069	-0.123101	-0.188611	-0.150916	-0.250732	-0.254938	-0.100234	-0.257579	-0.243995	-0.0189152	-0.148206	-0.248141	-0.322891	-0.10527	0.282913	0.66664	0.328775	0.561251	0.466271	0.613437	0.0226167	0.262496	0.432119	0.110541	0.269202	0.203205	-0.069481	-0.0545991	-0.0728431	0.0932146	0.0480512	-0.000383193	0.15027	0.279455	0.446106	-0.457414	-0.145735	-0.206579	-0.253044	-0.228612	-0.256906	-0.218525	-0.176692
AT1G02400	-0.0312811	0.153596	-0.219704	0.483211	0.601001	-0.000322701	-0.207912	0.175354	0.087971	-0.0449906	0.127904	0.220464	0.0174093	0.0980506	0.15614	0.190427	0.308037	-0.0372474	-0.166481	0.201185	-0.39736	-0.195998	-0.16896	-0.336689	-0.122869	-0.156493	-0.441651	-0.639897	-0.311378	-0.000986655	-0.24258	-0.231527	0.0056676	-0.0419333	-0.169415	-0.0105396	-0.27819	-0.214959	-0.49141	-0.367291	-0.0793073	0.122237	0.028666	0.314414	0.373227	0.22876	0.00444546	-0.27577	0.0149725
AT1G02610	-0.085678	-0.0585299	0.136245	-0.266197	-0.284705	-0.231108	0.1033	0.144357	0.132144	-0.757175	-0.77014	-0.796429	-0.781812	-0.753645	-0.486836	-0.17674	-0.191934	0.700547	0.432305	0.934915	0.323359	0.11493	0.288501	-0.024249	0.219196	0.0235759	0.448249	0.584114	0.415247	-0.698674	-0.769387	-0.572234	-0.837895	-0.8842	-0.851565	-0.273997	-0.355019	-0.0902002	1.20947	0.811	0.710876	0.53852	0.254403	0.406041	-0.339275	-0.261484	-0.468129	0.134497	0.2015
AT1G02660	0.0411273	-0.0901298	-0.000568854	-0.258742	-0.443684	-0.318245	0.300363	0.177767	0.313485	-0.434717	-0.571404	-0.540909	-0.595068	-0.574324	-0.282052	-0.322583	-0.214628	0.238864	0.0580915	0.490266	0.594427	0.279468	0.298492	-0.158985	-0.171112	-0.196338	0.829288	0.821774	0.788162	-0.327905	-0.264743	-0.232612	-0.563563	-0.568681	-0.556545	-0.253264	-0.223149	-0.0647323	0.854415	0.42688	0.430671	0.242362	0.215901	0.382282	-0.290752	-0.302422	-0.421062	0.324706	0.212644
AT1G02690	0.175683	0.123941	-0.0151949	0.283351	0.157573	0.14916	0.328321	0.358127	0.304256	0.293857	0.184728	0.140534	0.104621	-0.0552457	0.0479638	-0.114204	-0.0233093	-0.121339	-0.0406513	-0.15829	-0.149706	-0.183796	-0.2522	0.00863743	-0.00575105	-0.0644364	-0.0568204	-0.0848239	-0.0612189	-0.237683	-0.223364	-0.195348	-0.0503972	-0.0681053	-0.0864845	-0.11814	-0.180968	-0.259922	-0.166389	-0.19652	-0.246492	0.0663369	0.0744171	0.200381	0.305691	0.204118	0.156497	0.391946	0.414664
AT1G02730	0.316454	0.103219	0.0727771	0.249349	0.0183901	0.046203	0.354803	0.268351	0.236808	0.376835	0.425604	0.29292	0.046338	0.0748838	0.135213	-0.128992	-0.0596766	0.000696945	-0.0645513	-0.121916	-0.247511	-0.329064	-0.342723	-0.0804453	-0.178847	-0.224702	0.0965553	-0.037674	-0.0762265	-0.123188	-0.196034	-0.200755	-0.045939	-0.18009	-0.210787	-0.103135	-0.201369	-0.326501	-0.219154	-0.273551	-0.292872	0.147084	0.0484457	0.162362	0.285274	0.0993552	0.0272606	0.447327	0.347088
AT1G02800	-0.449143	-0.3192	-0.489561	-0.125261	-0.0635765	-0.274623	-0.0858866	0.0719928	0.0632734	0.322909	0.158368	0.0687773	0.147774	0.143228	-0.33827	-0.296682	-0.471229	-0.54298	-0.41343	-0.442578	-0.000208836	-0.0994839	-0.0584627	0.454611	0.461793	0.32826	-0.116674	-0.0127103	-0.082337	0.102055	0.0894511	-0.0140326	0.709299	0.483201	0.786178	0.0873166	0.118554	-0.166701	-0.0763907	-0.0762206	0.107457	-0.417928	-0.326755	-0.411051	-0.12486	-0.0114001	-0.0911202	-0.0468007	-0.0476476
AT1G02820	-0.393453	-0.459754	-0.313312	4.11564	4.17628	4.76887	-0.379433	-0.406679	-0.469142	-0.930315	-0.923155	-0.765477	-0.789277	-0.75551	-0.681768	-0.707153	-0.744691	-0.404884	-0.496478	-0.311748	-0.522758	-0.490423	-0.419708	6.03894	4.45771	4.42987	-0.221011	-0.378471	-0.211598	-0.898144	-0.9051	-0.901428	-0.584779	-0.742773	-0.584264	-0.704261	-0.723751	-0.710941	-0.429064	-0.398046	-0.386499	-0.398571	-0.526546	-0.523502	3.09004	2.72404	3.70975	-0.600307	-0.588248
AT1G02860	0.278481	0.277602	0.140157	-0.329458	-0.439079	-0.350614	-0.208486	-0.264273	-0.170348	-0.147194	-0.214315	-0.232575	-0.345121	-0.27397	0.0759829	0.0463436	0.253881	0.505495	0.222501	0.362428	0.347017	0.243167	0.302349	-0.332768	-0.377296	-0.417008	-0.0396966	-0.120681	-0.238751	-0.225359	-0.259144	-0.238509	-0.33524	-0.442351	-0.382261	0.204201	0.0471539	0.158082	0.449291	0.402321	0.468926	0.406331	0.143907	0.172525	-0.275075	-0.356874	-0.366143	-0.118592	-0.142187
AT1G02870	-0.12825	0.0534151	-0.100996	-0.136328	-0.00134719	-0.102448	0.0932074	0.136046	0.224123	0.201287	0.118493	0.00296427	0.0603446	0.0385963	-0.182865	-0.153764	-0.019022	-0.202411	-0.0746992	-0.139681	-0.330989	-0.266996	-0.203353	-0.00908727	0.127943	0.140129	-0.0932201	-0.111981	-0.115324	0.0151697	0.0747355	0.120448	0.11101	0.217322	0.269941	-0.0848551	0.0218312	0.014672	-0.250519	-0.17601	-0.311983	-0.175091	-0.0975128	0.000241691	0.18273	0.166969	0.128028	0.0809061	0.263841
AT1G02900	0.953043	1.09246	-0.161747	0.406995	0.139637	0.271712	0.0469069	-0.215216	-0.437385	-0.181642	-0.199699	-0.0327298	-0.379312	-0.394121	0.509554	0.308038	0.227069	-0.003003	0.217996	0.351975	0.11029	0.690744	0.339407	-0.23683	-0.174751	-0.234232	0.245051	-0.0946972	0.167481	-0.256077	-0.394899	-0.0324401	-0.149314	-0.421414	-0.332677	0.488718	-0.128183	0.224532	0.185825	0.210437	0.796433	0.306309	0.186555	0.813009	-0.266384	0.263919	-0.464274	-0.0576069	-0.277031
AT1G02930	-0.455202	-0.615181	-0.581211	-0.317921	-0.119156	-0.216675	-0.310448	-0.156321	-0.269668	-0.46207	-0.57372	1.56486	1.06319	1.0435	1.56918	1.12734	0.47036	-0.5916	-0.176419	-0.693042	-0.641316	-0.725499	-0.703353	-0.621673	-0.0118347	0.43489	-0.309548	-0.677389	-0.273675	-0.538417	-0.675572	-0.676986	-0.241247	0.260556	-0.231742	-0.219683	-0.109182	-0.296157	-0.794706	-0.767627	-0.536135	-0.450179	-0.57295	-0.503792	-0.253021	-0.142347	-0.0551111	-0.216202	-0.347726
AT1G02940	-0.369157	-0.530007	-0.501858	-0.369717	0.102326	-0.127531	-0.598439	-0.366276	-0.266275	-0.379507	-0.441872	1.90692	0.828089	0.340749	1.84181	0.586645	1.42924	-0.298317	0.00469988	-0.346979	-0.666708	-0.710852	-0.678903	-0.406058	-0.37525	0.1749	-0.234441	-0.392319	-0.568376	-0.762212	-0.578003	-0.407778	0.112375	0.740608	-0.0455569	-0.28149	0.0818881	-0.239546	-0.572367	-0.516369	-0.181746	-0.662748	-0.431093	-0.468473	-0.503425	-0.31234	-0.0381419	-0.411556	-0.551413
AT1G03020	-0.214876	-0.0209079	0.183124	0.135848	0.253455	0.0992664	0.0235237	-0.198672	-0.0442903	0.203608	-0.10347	0.108964	0.0429804	0.117769	-0.303957	0.236469	0.00616822	0.145753	-0.0957026	-0.100457	0.274272	0.144978	0.165128	0.439534	0.499512	0.317961	-0.192764	0.140927	-0.0717488	0.32582	0.302498	0.345965	0.299509	0.379497	0.478998	0.765115	0.198609	0.375333	0.616387	0.764316	0.584794	-0.370644	-0.22059	-0.2591	-0.182568	0.0954688	0.00991035	-0.357202	-0.265893
AT1G03055	0.0237509	0.0539537	0.284099	0.412407	0.528559	0.656105	-0.303636	-0.329853	-0.374934	-0.637334	-0.662116	-0.0211973	0.083954	0.0661711	0.010593	0.264188	0.0844731	0.190508	0.0877557	0.283662	0.0986735	0.345518	0.433036	0.586725	0.464061	0.576265	-0.181577	-0.273729	-0.307135	-0.505913	-0.510484	-0.566996	0.153934	0.278768	0.262705	-0.0269517	-0.0112192	0.0985973	0.308235	0.33283	0.608702	-0.0922523	-0.0312104	-0.0222053	0.230927	0.287577	0.489724	-0.511447	-0.49923
AT1G03090	0.216339	0.238992	0.193994	-0.371175	-0.356216	-0.39184	-0.276956	-0.222616	-0.222007	-0.235456	-0.172936	-0.474206	-0.503815	-0.51733	-0.106195	-0.0589081	-0.148424	0.583957	0.357312	0.697829	1.14778	0.990314	0.96452	-0.414633	-0.4568	-0.409832	-0.208831	-0.128609	-0.0986582	-0.35061	-0.321501	-0.339408	-0.527814	-0.576864	-0.589814	0.0115938	0.018117	0.118667	1.03454	0.85694	1.09715	0.189418	0.167617	0.359083	-0.403403	-0.370534	-0.434834	-0.291892	-0.285278
AT1G03230	0.135071	-0.00070184	-0.04961	-0.182036	-0.215882	-0.187794	0.199213	0.375932	0.205763	0.518937	0.563484	-0.0622403	-0.0516254	-0.206626	0.190604	0.196937	0.0586157	-0.0882921	-0.146049	-0.173926	-0.108982	-0.126992	-0.246848	-0.457414	-0.285816	-0.475432	0.0625466	0.0400774	-0.0348907	0.533312	0.509473	0.382756	-0.233736	-0.0550696	-0.330531	0.215195	0.391449	0.187839	-0.148617	-0.0793562	-0.234421	0.087834	0.0253849	0.0733885	-0.149259	-0.244462	-0.430579	0.376598	0.452926
AT1G03290	-0.219937	-0.342895	-0.304735	-0.377543	-0.332189	-0.211202	-0.36731	-0.342799	-0.336226	-0.131516	-0.0601708	0.00293557	-0.133087	-0.172381	-0.0826091	-0.209281	-0.191762	-0.125399	-0.0140691	-0.208599	0.124409	-0.0432836	0.0446806	-0.18415	0.0921155	0.128673	0.0934194	-0.0977214	-0.0151082	0.652866	0.551533	0.445606	0.0925727	0.31895	0.0666219	0.247968	0.228505	0.285048	0.0747481	-0.0112573	0.226946	-0.231084	-0.261631	-0.200779	-0.314464	-0.30614	-0.354132	-0.390173	-0.394339
AT1G03360	-0.192443	-0.145961	-0.257241	0.090237	0.125471	0.0432784	0.178885	0.181248	0.17945	0.0669967	-0.0111622	0.0729579	0.205146	0.12532	-0.0750394	-0.147012	-0.0365145	-0.228668	-0.185502	-0.356558	-0.292203	-0.320282	-0.292242	0.313083	0.217558	0.265502	-0.112408	-0.0678535	-0.0788735	0.0702459	0.00536599	-0.0122291	0.260116	0.24989	0.326472	-0.173676	-0.157777	-0.1006	-0.269495	-0.300238	-0.394223	-0.224013	-0.249649	-0.199787	0.318193	0.220174	0.313304	0.25354	0.301616
AT1G03470	0.0885569	0.166939	0.0625617	-0.0630243	-0.132598	-0.0758737	0.141577	0.0951216	0.0526472	0.307386	0.405783	0.0390795	-0.0657844	0.208707	-0.040704	-0.0490555	-0.0101	-0.0666646	0.0311031	0.0574498	-0.229455	-0.0989553	-0.184419	-0.320445	-0.227246	-0.296631	-0.12996	-0.0409414	-0.0706387	-0.234394	-0.339755	-0.124471	-0.0852214	-0.1401	-0.050157	0.111034	-0.143015	0.119799	-0.258379	-0.287605	-0.200974	0.142081	0.244036	0.12486	0.00592572	-0.00505752	0.0663174	0.00820498	0.127552
AT1G03495	-0.628922	-0.776292	-0.773944	0.018022	0.28275	0.226958	-0.665915	-0.670477	-0.76211	-0.392671	-0.603373	3.66985	2.5591	2.70192	0.340993	0.0725279	-0.226318	-0.759192	-0.746625	-0.800261	-0.832472	-0.864684	-0.846023	-0.15511	-0.371944	-0.350895	-0.804754	-0.724645	-0.854117	-0.682645	-0.851885	-0.737222	0.465309	0.303314	0.509173	-0.288175	-0.478355	-0.692968	-0.822112	-0.786244	-0.755912	-0.671819	-0.812648	-0.792713	0.405801	0.262216	0.684581	-0.595672	-0.552573
AT1G03550	-0.0129476	0.162078	-0.0295887	-0.0787582	-0.0014159	0.00915205	-0.176364	-0.106372	-0.208525	0.105524	-0.0368776	-0.211899	-0.237902	-0.106776	-0.00824064	0.130968	0.0167088	0.185542	0.0816459	0.195137	0.365832	0.225594	0.304831	-0.0603055	-0.154695	0.0490237	-0.0347836	-0.226383	-0.294087	-0.163001	-0.0815869	-0.162098	-0.0182621	-0.193051	-0.191019	0.0635897	0.0537934	0.391758	0.189507	0.195799	0.44195	0.221022	0.242538	0.127128	-0.124623	-0.156951	0.0539903	-0.20324	-0.0967144
AT1G03590	0.263293	0.242602	0.269906	-0.17887	-0.150174	-0.0975066	-0.283477	-0.195733	-0.247402	-0.235368	-0.210813	-0.154169	-0.211375	-0.160097	-0.0390709	-0.0778005	-0.0861919	0.442511	0.325731	0.476536	0.305007	0.327809	0.344714	-0.144439	-0.14485	-0.146374	-0.270523	-0.258215	-0.22992	-0.276556	-0.323212	-0.306747	-0.355375	-0.403109	-0.378513	-0.214359	-0.285268	-0.241761	0.265882	0.262038	0.353661	0.321722	0.401814	0.461562	-0.178906	-0.119512	-0.214826	-0.219585	-0.261247
AT1G03610	0.11588	0.185331	0.250059	-0.0400964	-0.0697382	-0.0218948	-0.248669	-0.206604	-0.211216	-0.439488	-0.465789	-0.457123	-0.453246	-0.426181	-0.284678	-0.16913	-0.244651	0.406306	0.244294	0.620179	0.499283	0.577971	0.470084	0.18095	0.14794	0.206355	0.0733915	0.110945	0.190308	-0.344451	-0.380742	-0.313525	-0.455686	-0.443127	-0.409937	-0.140901	-0.157433	-0.0906996	0.551708	0.479253	0.788193	0.213746	0.330933	0.346357	-0.275241	-0.163625	-0.0742745	-0.321638	-0.24608
AT1G03730	-0.0807223	-0.19875	-0.135589	-0.16733	-0.162443	-0.141406	0.258012	0.476546	0.443109	0.0707735	0.263173	-0.157205	-0.106804	-0.0438712	0.0284587	0.126175	-0.0741693	-0.141544	-0.214873	-0.133907	-0.388008	-0.00516	-0.264144	-0.413033	-0.413076	-0.316419	0.256277	0.273376	0.00220626	0.177879	0.310975	0.229061	-0.068978	0.0480279	-0.0329465	-0.0310913	0.0583829	0.254996	-0.307744	-0.306085	-0.288298	-0.111224	-0.101133	-0.211263	0.0955892	-0.185129	-0.210265	0.410757	0.431458
AT1G03780	0.146629	0.231429	0.135598	0.139737	0.179484	0.148981	0.253949	0.448689	0.419478	0.432592	0.451543	0.200166	0.115104	0.134473	-0.0340205	-0.0589248	-0.056856	-0.0117705	0.0964427	-0.0455232	-0.333795	-0.327104	-0.291506	-0.130536	-0.0482975	-0.0662906	-0.0731555	-0.0724593	-0.0170647	-0.309493	-0.242935	-0.213609	-0.146107	-0.252204	-0.184609	-0.199418	-0.264397	-0.26285	-0.379458	-0.32752	-0.277473	0.0836471	0.180644	0.200098	0.215232	0.214188	0.279737	0.406172	0.450651
AT1G03840	-0.0106226	0.0261902	-0.21758	0.507054	0.516751	0.41931	0.0812395	-0.0386916	0.242835	0.261241	0.396711	0.463299	0.381614	0.231775	0.12519	0.375952	0.124227	-0.0474554	-0.132067	0.058726	-0.375408	-0.422262	-0.354232	-0.0575893	-0.143326	0.0471853	-0.10021	-0.232203	-0.0456353	-0.135937	-0.0886213	-0.220412	0.113483	0.0561456	0.0351089	-0.12884	-0.19081	-0.0431184	-0.488249	-0.0251425	-0.397657	-0.22705	-0.173093	-0.143609	0.452623	0.216389	0.330916	0.0893019	0.526603
AT1G03850	-0.20987	-0.2662	-0.627683	-0.514198	-0.560532	-0.61282	-0.47477	-0.308023	-0.523179	-0.878091	-0.784906	-0.773979	-0.737854	-0.908142	-0.352014	-0.085553	-0.469492	-0.260859	0.290651	0.0362627	0.15125	-0.108537	0.0724614	-0.640307	0.605124	0.735686	1.22915	0.260167	1.4258	-0.327976	-0.335925	-0.208792	-0.790417	-0.429818	-0.832806	-0.0284136	0.0360387	0.0113682	-0.13104	0.192856	0.571177	-0.343954	-0.395851	0.0469695	-0.744837	-0.496475	-0.831507	-0.70843	-0.497081
AT1G03905	0.266875	0.19419	0.0767728	0.1493	0.3093	0.243682	-0.305595	-0.139682	-0.289953	0.191555	0.0341686	0.784507	0.475316	0.688751	0.136832	0.295204	0.241081	0.113781	0.0717827	0.076284	-0.238457	-0.293901	-0.270907	-0.258439	-0.336213	-0.295307	-0.428375	-0.4477	-0.549265	-0.210481	-0.403385	-0.26421	-0.223199	-0.138701	-0.024207	-0.241779	-0.273142	-0.143351	-0.395417	-0.297599	-0.352392	0.164143	0.228408	0.246752	0.106265	0.250611	0.157572	-0.157259	-0.0670327
AT1G03940	-0.681866	-0.828607	-0.780977	0.301588	0.530796	0.462268	-0.537626	-0.571355	-0.668282	-0.30524	-0.436515	3.94347	2.64105	2.88857	0.0078644	-0.0625934	-0.412549	-0.800915	-0.817178	-0.843647	-0.90158	-0.896154	-0.891513	-0.267631	-0.440555	-0.385814	-0.827176	-0.754733	-0.85661	-0.704894	-0.810552	-0.744767	0.560731	0.239845	0.295308	-0.444062	-0.685623	-0.792219	-0.859449	-0.864519	-0.80821	-0.680468	-0.806577	-0.773047	0.702842	0.535329	1.0015	-0.424358	-0.516676
AT1G04040	0.0198994	-0.0305223	0.107986	-0.165604	-0.213693	-0.152277	-0.173507	-0.112902	-0.197156	-0.467803	-0.484377	-0.0390703	-0.010737	0.00951885	0.107151	0.261211	0.336022	-0.21507	-0.156391	-0.174798	-0.128042	-0.177907	-0.196701	0.192951	0.133203	0.019517	0.0962235	0.174906	0.0834515	0.132597	0.0756368	0.0612445	0.371226	0.442614	0.316304	-0.126248	-0.000655523	0.062102	0.10356	0.0185254	-0.154936	0.144366	0.0850465	-0.00552275	-0.0824865	-0.192828	-0.266449	0.0657996	-0.0646962
AT1G04240	-0.149479	-0.165196	-0.0985901	0.491349	0.482755	0.523971	-0.190565	-0.272189	-0.25107	-0.302736	-0.320494	0.0240036	-0.00981038	0.0281871	-0.332642	-0.314247	-0.0496388	-0.0511029	-0.12142	-0.0117193	-0.0253631	0.0801609	0.0432226	0.679071	0.604048	0.627153	0.11211	0.131385	0.141659	-0.241238	-0.287772	-0.304495	-0.0311727	-0.0654355	0.0369974	-0.16948	-0.248345	-0.125641	0.256895	0.111635	-0.000127094	-0.0714934	0.000585069	-0.11833	0.313603	0.489925	0.298246	-0.187301	-0.239452
AT1G04250	-0.171311	-0.244881	-0.168789	0.95792	0.749903	0.866428	-0.0901732	-0.175568	-0.104714	-0.561506	-0.585093	-0.280588	-0.289729	-0.30618	-0.303445	-0.288692	-0.374834	-0.157022	-0.255515	-0.175665	-0.16151	-0.182625	-0.208806	1.68161	1.35661	1.30337	0.0922883	0.171476	0.062462	-0.526249	-0.531328	-0.545014	-0.293734	-0.322364	-0.268976	-0.356918	-0.422714	-0.397425	0.192205	0.0644304	0.0332177	-0.0374362	-0.0936946	-0.078555	0.835037	0.724118	0.627431	-0.0709032	-0.038169
AT1G04425	0.325403	0.225132	0.387278	-0.0210701	-0.000440615	-0.0324029	-0.122506	0.109546	-0.110752	0.0917416	0.281907	0.261583	0.333098	0.381198	-0.0434131	0.154776	-0.0807595	-0.045709	0.107643	-0.250217	-0.250393	-0.238526	-0.14886	-0.321433	-0.224671	-0.0975497	-0.242312	-0.282202	-0.410065	-0.48071	-0.389856	-0.293581	-0.282953	-0.252866	-0.137511	0.00468505	-0.0534515	-0.130907	-0.058508	-0.073482	-0.0115114	0.236454	0.271532	0.336884	-0.147407	0.115428	0.276129	0.0293188	0.105552
AT1G04570	-0.482358	-0.462525	-0.606548	0.650419	0.475119	0.692149	1.50211	1.32473	1.07493	0.303704	0.203308	1.7693	1.71691	1.77844	-0.300442	-0.412165	-0.284747	-0.566479	-0.563547	-0.540179	-0.571005	-0.577315	-0.586702	-0.221859	-0.356684	-0.215511	0.252847	-0.145196	0.322934	-0.257785	-0.297272	-0.367311	1.09757	0.352652	0.574724	-0.532719	-0.544257	-0.602716	-0.609698	-0.701198	-0.51774	-0.534901	-0.4508	-0.512541	0.67248	0.486999	1.10187	0.955749	1.00777
AT1G04660	-0.816326	-0.63509	-0.613236	-0.785905	-0.793413	-0.784464	-0.886626	-0.723232	-0.731917	-0.773289	-0.927777	-0.851515	-0.603901	-0.653008	-0.503555	-0.500583	-0.24556	-0.754841	-0.88299	-0.552634	1.18519	1.18084	1.32684	0.811642	1.19896	0.558358	0.301999	0.449137	0.843155	-0.292282	0.187711	0.471392	-0.337857	-0.358069	0.0778819	0.262529	1.13817	1.0144	0.569551	1.10279	0.103423	-0.77556	-0.558292	-0.793657	-0.571613	-0.733045	-0.762382	-0.575757	-0.778361
AT1G04760	-0.0590799	0.030924	-0.1886	-0.0268781	0.0375331	0.0975916	0.703402	0.727361	0.717759	0.661382	0.652517	0.0644353	0.00160002	0.0256508	-0.184774	-0.163001	-0.219779	-0.29381	-0.222484	-0.241449	-0.257418	-0.187454	-0.279148	-0.0846037	-0.0854353	-0.096742	0.273009	0.0689484	0.164149	-0.12674	-0.010625	-0.000602141	-0.126435	-0.220321	-0.229291	-0.308014	-0.403839	-0.294005	-0.439795	-0.417389	-0.303891	-0.118395	-0.0428393	-0.105055	0.0306594	0.148219	0.120043	0.506197	0.731874
AT1G04770	0.0338478	-0.0266523	0.190829	0.463855	0.267297	0.481397	-0.133213	-0.216788	-0.168439	-0.375753	-0.239241	0.256956	0.399645	0.304603	0.872973	1.15543	1.61979	0.22835	0.175536	0.00494752	-0.0449877	0.0473655	-0.0399973	0.298568	0.0821741	0.180631	-0.330269	-0.280311	-0.260835	-0.21987	-0.214343	-0.109101	-0.107972	-0.0895157	-0.161544	-0.266322	-0.22866	-0.151498	0.10408	0.0530598	-0.0320728	0.212982	0.185816	0.084765	0.198087	0.317716	0.286704	-0.22092	-0.281843
AT1G04800	-0.206958	-0.269603	-0.174686	-0.255985	-0.226639	-0.156563	-0.199332	-0.26101	-0.182804	-0.330279	-0.311108	-0.390677	-0.307908	-0.285949	-0.275193	-0.113079	-0.0632352	-0.156014	-0.237718	0.117942	0.362461	0.650265	0.457685	0.283352	0.287032	0.300955	0.00984399	0.103716	0.189148	-0.0299267	-0.0292732	0.0305488	-0.0624504	-0.0233833	0.0632439	0.090396	0.242056	0.327729	0.522742	0.485418	0.473847	-0.337268	-0.178541	-0.24108	-0.351595	-0.259006	-0.327559	-0.359541	-0.331347
AT1G04840	-0.0481891	0.0153736	-0.185441	-0.390885	-0.430238	-0.261642	0.192304	0.13114	0.021489	0.318808	0.570451	-0.0525051	0.08668	-0.118558	-0.159276	-0.167775	-0.238209	-0.114296	-0.0884889	-0.224207	-0.152758	-0.341735	0.00763713	-0.431026	-0.336266	-0.436142	0.414985	0.232757	0.140717	0.300648	0.373285	0.264583	0.351449	0.222134	0.218443	0.0978793	0.125085	0.0587007	-0.104452	-0.0537762	-0.0486942	-0.0497807	-0.198114	-0.0145817	-0.233905	-0.386973	-0.317062	0.140678	0.325498
AT1G04920	-0.134189	-0.174463	-0.22346	-0.145298	-0.00899419	0.0235219	0.0986646	-0.0955834	0.00819346	0.0633602	0.106802	-0.00279682	0.134427	0.0752432	-0.00550531	0.0467191	-0.104721	0.160247	-0.173749	-0.0422087	-0.0474733	-0.00257894	0.0737415	-0.0127086	0.0166399	0.177796	-0.173949	0.0860785	0.0290102	0.0679165	-0.00778614	-0.108829	0.167832	0.058361	0.146258	0.18774	0.0712898	0.0684022	0.0815666	0.0747218	0.00598975	-0.380386	-0.130641	-0.178462	0.018527	-0.0253774	0.105437	-0.146874	-0.193674
AT1G05000	0.351108	0.374949	0.43582	-0.466976	-0.449147	-0.415762	-0.742791	-0.765331	-0.664802	-0.418451	-0.467483	-0.0414637	0.164125	0.141462	0.498856	1.00166	0.835576	0.817439	0.439906	0.577757	0.144495	0.144307	0.0454884	-0.582203	-0.579825	-0.466944	-0.617638	-0.753254	-0.693297	-0.685863	-0.691691	-0.633312	-0.367655	-0.170793	-0.253189	-0.00386166	0.421385	0.318004	0.266827	0.177153	0.062013	0.423401	0.430262	0.301531	-0.394788	-0.529256	-0.527429	-0.720681	-0.644102
AT1G05010	-0.100353	-0.157063	-0.10264	-0.302342	-0.371753	-0.390684	-0.155915	-0.165419	-0.146587	-0.0875681	-0.0834131	-0.204432	-0.184959	-0.221575	-0.223832	-0.188317	-0.204432	-0.220991	-0.220582	-0.200204	0.267576	0.268625	0.208987	-0.158635	-0.14126	-0.177718	0.232933	0.364846	0.320596	0.642096	0.568517	0.65825	0.0234448	0.11821	0.0148991	-0.0136869	0.0229795	0.0538431	0.126248	0.10787	0.0311471	-0.0814684	-0.132354	-0.198291	-0.362966	-0.352196	-0.396153	-0.101745	-0.0721764
AT1G05065	-0.486938	-0.606132	-0.369598	0.0848164	-0.206292	0.284134	0.701293	0.654088	0.789389	0.126647	0.0556349	-0.143454	0.106438	0.149594	-0.344257	-0.260305	-0.246481	-0.617781	-0.726361	-0.755884	-0.506901	-0.374984	-0.686894	0.386561	0.121772	-0.0518675	0.390046	0.602532	0.959278	0.271288	0.564388	0.541284	0.0996528	0.0403219	0.010922	-0.107367	0.041735	-0.40437	-0.635297	-0.69265	-0.674183	-0.504282	-0.494987	-0.316382	0.319073	0.113338	0.336316	0.64084	0.91287
AT1G05087	-0.0968581	-0.139597	0.0642678	-0.121098	-0.321536	0.132563	-0.261532	0.00152727	-0.139753	-0.0662073	-0.0453024	0.0581962	-0.177935	-0.228887	0.130712	-0.132538	-0.187007	0.0332602	-0.103353	-0.0172561	0.167754	0.130507	0.125027	0.0348881	-0.0583438	-0.0388366	0.182087	0.304165	-0.0530413	0.15539	-0.136931	-0.0721361	-0.249928	-0.171515	-0.186923	0.0912255	0.155714	0.0379647	-0.0285481	0.251692	0.204276	-0.269046	-0.108665	0.0409614	-0.0315929	-0.120358	-0.102569	0.200361	0.0433172
AT1G05170	-0.227896	-0.269699	-0.111629	0.283445	0.257992	0.29616	-0.15241	-0.178185	-0.212529	-0.0824481	-0.0317666	0.0664695	-0.0158278	-0.0205881	-0.266602	-0.273487	-0.340791	-0.133673	-0.169591	-0.202975	-0.264642	-0.175515	-0.219357	0.219265	0.355563	0.257505	0.0289573	-0.0457905	-0.0378185	0.0261812	0.0329836	-0.122581	0.107609	0.0207882	-0.00312522	-0.189417	-0.362486	-0.363335	-0.241372	-0.238683	-0.273329	-0.132531	-0.161027	-0.0596862	0.182662	0.242861	0.318001	-0.00824615	-0.06294
AT1G05187	0.663874	0.824848	0.348998	-0.152504	0.00649304	0.148534	-0.154204	0.179862	-0.10716	1.02354	0.616408	2.10166	2.23642	1.92147	1.49846	0.845144	0.633213	0.277357	0.205461	0.652838	-0.662927	-0.726561	-0.852391	-0.894686	-0.862145	-0.878477	-0.728512	-0.748583	-0.955356	-0.409717	-0.650813	-0.248602	-0.202277	-0.135826	0.18465	-0.436751	-0.674464	-0.444781	-0.420972	-0.319682	-0.643645	0.116254	0.318099	0.0628954	-0.22386	-0.0326776	0.0129666	0.14773	-0.493833
AT1G05260	0.540209	0.427761	0.0846683	0.875812	1.02138	1.22767	0.488512	0.598064	0.076838	0.587142	0.399146	0.445084	0.50317	0.134158	0.33195	-0.0829418	0.0519974	-0.179682	0.117271	0.171978	-0.6357	-0.0636326	-0.460829	-0.401204	-0.162737	-0.232268	0.0810607	-0.152196	-0.161565	-0.327622	-0.368278	-0.454	-0.148894	-0.249321	-0.325811	-0.363807	-0.663466	-0.604594	-0.57877	-0.572502	-0.533367	0.923276	0.48159	0.446128	0.706984	1.05883	0.165622	0.623955	0.715157
AT1G05340	0.199456	-0.112407	-0.371592	-0.285171	0.0346424	-0.132201	-0.512913	0.0992375	-0.239837	-0.454551	-0.131181	-0.183441	-0.568888	-0.42754	-0.127892	0.16723	0.00480213	0.254566	0.71591	0.578618	0.502116	0.719587	0.447155	-0.0490161	0.489354	2.37045	1.0624	-0.166016	1.44761	-0.00586673	-0.268018	-0.388918	-0.465679	0.30058	-0.305365	0.614645	0.732255	0.623459	0.3694	0.961716	1.57431	-0.408585	-0.0688581	-0.314433	-0.587733	-0.44948	-0.463309	-0.528909	-0.608227
AT1G05370	0.0828327	0.0272755	-0.0624323	0.115159	-0.00826533	-0.0155774	-0.194081	-0.0921244	-0.12011	0.121935	0.208578	0.139345	0.127169	0.199075	-0.0281688	-0.0351848	-0.0698237	-0.151342	-0.0873141	-0.180373	-0.0259802	0.00354278	-0.0163957	0.0934329	0.170262	-0.0330196	-0.00265501	-0.197635	-0.105251	-0.0706524	-0.0639162	-0.21179	-0.0208335	0.00663437	-0.120137	-0.105226	-0.0597902	-0.28651	-0.0596268	-0.0600197	0.114518	0.028002	0.105721	0.0761136	0.0782027	0.158566	0.0113907	-0.0942805	-0.00923988
AT1G05420	-0.456428	-0.488454	-0.457817	0.293408	0.351481	0.309303	0.304568	0.75312	0.464091	0.430157	0.223384	0.297486	0.673518	0.467393	-0.413608	-0.338791	-0.39408	-0.637233	-0.59904	-0.588877	-0.422274	-0.333111	-0.456356	0.108205	0.382636	0.562946	0.388737	0.440921	0.448501	-0.209188	-0.0813885	-0.162044	-0.199579	0.0261862	0.125395	-0.471784	-0.357706	-0.52124	-0.485195	-0.622754	-0.570326	-0.388219	-0.518396	-0.493795	0.571388	0.422067	0.150001	0.341935	0.5979
AT1G05440	0.100526	0.269056	0.0948577	0.116207	0.0288374	-0.0244352	0.273701	0.566197	0.226008	0.378975	0.494931	-0.0240411	-0.0620564	-0.017157	-0.0335145	0.0609346	-0.163124	-0.129524	0.00914764	-0.106498	-0.32655	-0.283757	-0.144981	-0.0102004	-0.122212	-0.0683415	0.00470684	-0.0546138	-0.087296	-0.139615	-0.237787	-0.13452	-0.116615	-0.0767675	-0.128483	-0.0803944	-0.140363	-0.173907	-0.262887	-0.250036	-0.232005	0.0459484	0.112107	0.214498	0.100607	0.214185	0.0785986	0.276903	0.178532
AT1G05540	-0.137921	-0.144416	-0.136036	-0.0660667	-0.100447	-0.0274797	-0.377102	-0.526239	-0.487446	-0.23011	-0.202394	0.397123	0.636744	0.663111	0.0279779	0.23912	0.114371	-0.00576827	-0.0243816	0.103388	0.120887	0.237867	0.303192	0.291367	0.217797	0.45025	-0.343577	-0.283554	-0.329207	-0.000940365	0.0787299	-0.104585	1.00775	0.729403	1.12407	0.24189	0.313479	0.321353	0.21668	0.295895	0.273969	-0.345227	-0.252032	-0.320167	-0.427556	-0.237904	-0.124652	-0.580136	-0.505216
AT1G05560	-0.348327	-0.354013	-0.212766	-0.190584	-0.269278	-0.238268	-0.39309	-0.414396	-0.409243	0.0162616	-0.00153524	-0.0301071	-0.0180335	-0.120658	0.210951	-0.0025982	-0.11287	-0.145468	-0.0991581	-0.167932	0.511677	0.630154	0.478824	-0.29058	-0.207395	-0.178229	-0.190334	-0.162072	-0.12915	0.631839	0.357173	0.466989	0.228105	0.18561	0.127409	0.612649	0.381138	0.389176	0.433813	0.683808	0.644664	-0.241791	-0.322931	-0.313654	-0.401534	-0.355122	-0.356407	-0.441652	-0.468144
AT1G05575	0.439065	-0.640122	-0.474086	-0.607877	-0.936938	-1	-0.091539	-0.342893	0.217278	-0.273349	-0.382696	-0.555805	-0.647341	-0.406839	0.0607996	1.34773	0.964724	-0.417941	-0.333266	-0.1078	-0.569933	-0.383234	0.124613	-0.718465	-0.792703	-0.431483	0.088649	0.0801767	-0.28392	-0.0137519	-0.562432	0.506529	-0.384843	0.804835	-0.640123	1.13311	1.03965	2.4138	0.160933	-0.277874	0.50041	0.67854	2.39782	0.54319	-0.725388	-0.885915	-1	-0.232946	-0.59406
AT1G05610	-0.325314	-0.123573	0.0762859	-0.382088	0.192487	-0.095172	-0.0109205	-0.0398307	0.107837	-0.0110811	-0.403083	-0.0727705	0.0912399	0.210873	-0.121978	-0.0419825	0.140264	0.00059783	-0.188137	0.0955367	0.0561624	0.178068	0.237981	0.0687822	0.504618	0.163475	-0.16824	0.0316084	0.102761	-0.095773	0.203532	-0.155493	-0.189253	0.178999	0.113573	0.0425685	-0.322116	-0.170748	0.16417	-0.03448	0.658124	-0.129764	-0.0805721	-0.347316	0.206417	0.0786612	0.226134	-0.340692	0.124294
AT1G05680	-0.405527	-0.636598	-0.468937	0.583852	0.46463	0.395193	-0.204958	-0.037865	-0.204637	0.0395015	-0.259774	0.185439	0.282004	-0.101547	-0.0775896	-0.209761	0.119158	-0.559181	-0.410895	-0.163416	0.240794	0.418611	0.404589	1.45201	1.89568	1.62438	0.404672	0.16347	0.40099	0.825826	-0.0279255	-0.470859	0.428716	0.0206036	0.453601	0.362089	-0.134959	0.573734	0.00948038	-0.189781	-0.0260064	0.00891371	-0.650538	3.97172	0.386505	0.180824	0.538139	-0.471888	-0.419288
AT1G05770	0.108205	0.0336912	0.14118	-0.12186	-0.0789723	-0.000641712	0.220671	0.516344	0.296782	-0.221728	0.28475	-0.221499	-0.196503	-0.0903673	-0.173702	-0.147975	-0.352523	0.0881315	-0.31836	0.0238386	0.0947184	0.261109	0.071953	0.151316	0.23122	-0.0747805	0.289652	0.388295	0.647201	-0.00130545	-0.207551	-0.0433478	-0.0835878	-0.346277	-0.243131	-0.285283	0.215404	0.517445	0.488319	0.546853	0.314818	-0.34626	0.0476482	-0.141393	0.123006	0.0663854	0.25006	0.242503	0.0671822
AT1G05780	0.0788501	0.0775801	0.106373	-0.241627	-0.242219	-0.232649	-0.175914	0.0450701	0.0671041	0.0950356	0.140849	-0.0767528	-0.0485938	-0.0784686	0.280951	0.118899	0.424373	0.158855	0.188019	0.137424	-0.0590711	0.158524	0.213317	-0.199844	-0.21852	-0.220208	-0.127176	-0.202544	-0.26185	-0.12859	-0.185525	-0.189759	-0.228189	-0.145251	-0.228386	0.00149754	0.0188192	-0.0994807	-0.156602	-0.0311203	-0.0783202	0.271222	0.293531	-0.0866698	-0.207387	-0.217109	-0.149757	-0.0141976	0.0281949
AT1G05805	-0.184039	-0.253121	-0.14373	-0.0339276	-0.0712713	-0.000673734	0.733958	0.827866	0.872195	-0.118853	-0.106996	-0.165194	-0.151181	-0.122365	-0.180007	-0.142258	-0.171706	-0.0647447	0.0469469	-0.00892477	-0.196472	-0.235531	-0.241485	-0.232639	-0.172982	-0.16898	0.89176	1.05063	0.945869	0.0181733	0.0262552	0.030161	-0.365155	-0.347	-0.325241	-0.240142	-0.342742	-0.232487	-0.308878	-0.288361	-0.222605	-0.0890241	-0.202646	-0.140675	-0.0694152	0.0406955	0.143964	0.711346	0.758561
AT1G05835	-0.0337615	-0.0187643	-0.0346193	0.342247	0.75501	0.587715	0.0540645	0.269946	0.232751	0.725703	0.781471	0.836254	0.834686	0.970501	-0.253825	-0.0412592	-0.290579	-0.272764	-0.0840842	-0.118546	-0.34534	-0.149506	-0.27036	-0.0338499	0.0697854	0.293028	-0.275936	-0.154435	-0.150947	-0.205983	-0.0748059	-0.11045	0.174734	0.21272	0.371468	-0.5032	-0.468164	-0.517777	-0.425948	-0.309323	-0.183446	-0.149964	0.0175467	-0.0235178	0.250787	0.537435	0.959523	-0.0486208	0.120962
AT1G06000	-0.356473	-0.396276	-0.466454	0.685059	0.697562	0.450105	-0.54735	-0.488878	-0.568321	0.129498	-0.012589	1.70396	1.72474	1.60092	-0.200791	-0.148989	-0.201137	-0.494943	-0.450177	-0.508737	-0.650345	-0.586106	-0.62232	-0.230625	-0.239599	-0.195474	-0.706599	-0.661754	-0.732897	-0.208079	-0.163756	-0.25252	1.17685	1.29173	1.26369	-0.191761	-0.160093	-0.390893	-0.588108	-0.496417	-0.593508	-0.448786	-0.442707	-0.503746	0.714132	0.704071	0.585107	-0.461562	-0.410209
AT1G06040	-0.0867799	-0.110934	-0.0772191	1.26005	1.30695	1.31882	0.412231	0.445763	0.372091	-0.618688	-0.629957	-0.664404	-0.639054	-0.625397	-0.893987	-0.902314	-0.896139	-0.140073	-0.0672006	-0.0221288	-0.223866	-0.243875	-0.204634	1.69309	1.53652	1.56126	0.991473	1.06089	1.02793	-0.507344	-0.47531	-0.487056	-0.765525	-0.773213	-0.751317	-0.943251	-0.948808	-0.938466	-0.000495188	-0.00649893	0.0152472	0.015117	0.0944586	0.103926	1.23181	1.28198	1.33371	0.325415	0.292994
AT1G06050	0.0799349	0.076496	-0.0357015	0.364381	0.387064	0.464664	0.19665	0.0288731	0.022007	-0.203438	-0.178103	-0.246369	-0.188634	-0.202351	-0.350305	-0.424088	-0.377552	0.0911584	0.0830053	0.0182016	0.0961276	-0.0510807	-0.0795279	0.600582	0.354245	0.678246	0.368934	0.280938	0.349075	-0.27866	-0.258945	-0.267433	-0.413568	-0.204123	-0.448019	-0.378521	-0.248308	-0.201619	0.0442061	0.21785	0.103486	0.157869	0.0421848	-0.0959548	0.330881	0.357955	0.491111	0.0101371	0.0124996
AT1G06080	-0.00455707	-0.19854	-0.284251	0.253305	-0.114441	-0.0475925	-0.213212	-0.260171	-0.153946	-0.183372	-0.183739	-0.152084	-0.332425	-0.174383	-0.347415	-0.21661	-0.289449	-0.481495	0.0259807	-0.314027	0.771118	0.776296	0.702653	1.38603	1.48354	1.21066	1.82853	1.67287	1.94029	0.407325	0.548334	0.531669	0.206338	0.254952	0.429263	-0.0840521	-0.162186	-0.228718	0.436351	0.409654	0.387854	-0.50059	-0.439479	-0.422666	-0.0543326	-0.336591	-0.295521	-0.361562	-0.401492
AT1G06090	-0.152922	0.0624698	-0.0976446	0.0480397	0.138227	0.368527	0.085012	-0.113782	-0.139992	-0.158947	-0.269977	-0.1527	0.296713	0.189018	-0.0905121	0.04541	0.176317	0.089631	0.20229	0.154533	-0.0807127	-0.204515	0.175573	-0.140489	-0.00317713	-0.0681411	-0.423749	-0.323544	-0.315325	-0.470599	-0.348212	-0.301197	-0.137338	-0.0505727	0.00934164	-0.309621	-0.364988	-0.35764	-0.376832	-0.251669	0.0930342	0.303247	-0.0585022	0.0650305	-0.0541388	0.0295806	0.318931	-0.0361515	-0.0829985
AT1G06100	-0.296282	-0.206018	-0.18175	-0.28244	-0.209886	-0.207704	-0.391339	-0.182519	-0.251852	-0.289564	-0.111786	-0.367889	-0.344248	-0.225308	-0.31119	-0.486599	-0.500403	-0.389269	-0.225152	-0.339785	0.180491	0.0194171	0.187087	0.0283023	-0.0883621	0.0319592	0.210288	0.224249	0.28396	0.519498	0.677637	0.507953	0.617736	0.492619	0.768526	0.2277	-0.00669306	-0.0307467	0.316347	0.388936	0.404457	-0.228557	-0.34535	-0.290763	-0.307006	-0.080745	-0.10405	-0.163362	-0.134348
AT1G06160	-0.0811932	-0.073248	-0.261278	0.305586	-0.0649909	0.365712	0.502921	1.02035	1.68211	0.389267	0.372897	-0.356256	0.0347537	-0.58341	1.01432	0.643312	0.729751	-0.0279811	-0.128512	-0.0948934	-0.0507135	-0.144359	-0.233254	0.0215954	0.175498	0.432347	1.18048	0.876912	1.37489	0.0261689	-0.426348	0.00184302	0.0272922	0.712635	0.0109975	0.889803	1.95412	1.73348	-0.305444	-0.0357596	0.193159	-0.101809	-0.31257	-0.426552	-0.12853	-0.0652122	-0.196239	0.741315	0.868993
AT1G06180	-0.0187801	0.243178	-0.0285157	0.465251	0.602044	0.491027	-0.133834	-0.0690607	-0.0548585	0.123228	0.0122865	0.618886	0.697003	0.660358	-0.171415	-0.200562	-0.0899177	-0.126877	-0.00523618	-0.126267	-0.375684	-0.233618	-0.253728	0.0841791	0.244573	0.17245	-0.326884	-0.425044	-0.352711	-0.464435	-0.437727	-0.454134	0.0286107	0.049951	0.222855	-0.367529	-0.337635	-0.333652	-0.341141	-0.327024	-0.331588	-0.0889283	0.160392	0.135906	0.565056	0.780354	0.829034	-0.167679	-0.185178
AT1G06265	0.0446929	0.311079	0.138984	-0.317982	-0.219617	-0.127824	0.00997085	-0.0293044	0.146118	0.304423	0.444563	-0.0245727	-0.0774461	0.134501	-0.0463123	0.196425	0.126053	0.420057	0.281096	0.399765	0.0375436	0.0316642	0.341817	-0.225789	-0.256974	-0.123807	-0.168403	-0.0834769	-0.0406485	-0.102905	-0.0250217	0.0669015	-0.201883	-0.269514	-0.0687155	0.0772014	0.16494	0.130308	0.0596272	-0.0523496	0.251929	0.08494	0.131381	0.0751791	-0.270644	-0.211651	0.0254669	-0.0731545	-0.0935858
AT1G06430	0.0672491	-0.0684584	0.082066	0.916075	0.723669	0.739113	-0.11673	-0.117106	-0.170443	-0.416096	-0.447117	-0.176385	-0.175849	-0.22222	-0.0465107	-0.0835595	-0.206082	0.195929	0.0410331	0.1433	0.338029	0.318135	0.237416	0.980405	0.701965	0.578342	-0.0978757	-0.118206	-0.154187	-0.303867	-0.400634	-0.457911	-0.155815	-0.252278	-0.240203	-0.155936	-0.180003	-0.235851	0.455249	0.448222	0.427	0.0290084	-0.0474459	-0.0215423	0.64273	0.591995	0.500245	-0.161912	-0.146702
AT1G06440	0.0999758	0.318635	-0.0866312	-0.234032	-0.311391	-0.458778	-0.0829527	-0.0385078	-0.145134	0.472327	0.438012	0.168718	0.150129	0.0903027	0.0167696	0.0202671	-0.0354913	-0.0762874	0.0556629	-0.202049	-0.10997	-0.16688	-0.0563583	-0.564484	-0.587524	-0.461977	-0.123843	-0.13503	-0.250653	0.0865111	0.318739	0.173	0.204625	0.387442	0.220824	0.128095	0.0393633	0.0210703	0.0188438	-0.0829697	-0.131399	-0.080646	0.00772553	0.0912985	-0.113735	-0.240086	-0.429728	0.0660215	0.0589178
AT1G06473	0.719881	0.549858	0.362351	-0.200077	-0.170953	-0.0753915	-0.34107	-0.612749	-0.642936	-0.396079	-0.230436	-0.712334	-0.520389	-0.495819	-0.251948	-0.129215	-0.314873	0.424864	0.322341	0.271159	0.949615	1.11251	0.87828	-0.361862	-0.310861	-0.447732	-0.259727	-0.445036	-0.553649	-0.195231	-0.48426	-0.317048	-0.330716	-0.410909	-0.57583	0.0807658	0.442425	0.446644	0.57885	0.891415	1.36443	0.0870419	0.511802	0.36583	-0.502042	-0.19837	-0.177952	-0.462603	-0.171892
AT1G06490	-0.0881175	-0.119839	-0.0773917	-0.174735	-0.108701	-0.0891506	0.127291	-0.0433532	-0.0432665	-0.139469	-0.164174	-0.0296133	-0.0603238	-0.0164804	0.0810067	-0.230752	-0.0331316	0.1306	-0.0151774	0.0114633	0.14356	-0.0301028	0.0400039	0.247552	0.154068	-0.0371512	0.00662238	-0.0517304	-0.0788239	-0.0300883	-0.0790933	-0.143786	0.148568	-0.00752104	-0.0258057	0.090239	0.0333887	-0.00268205	0.0323643	0.0844578	0.0401738	-0.217536	0.00474452	0.00598195	-0.0862384	-0.0627115	-0.120475	0.0326962	-0.0150239
AT1G06570	0.208727	0.254738	0.16639	0.631351	0.658097	0.59625	-0.376387	-0.320204	-0.395766	-0.708608	-0.70252	-0.462764	-0.436118	-0.463784	-0.509231	-0.404592	-0.525987	0.367767	0.260929	0.468379	0.677596	0.792826	0.532079	0.908681	0.873361	0.688305	-0.123534	-0.0418093	-0.0727528	-0.724181	-0.739074	-0.78245	-0.586256	-0.552985	-0.595757	-0.519303	-0.534425	-0.543052	0.885869	0.889347	1.22736	0.226499	0.329389	0.342623	0.46236	0.544127	0.42735	-0.431874	-0.491005
AT1G06660	0.331048	0.256805	0.1736	0.245821	0.0781032	0.0451687	0.145351	0.461394	0.310811	0.332972	0.44175	0.221651	-0.0236177	0.0207923	-0.0370622	-0.0662784	0.0174942	-0.11059	-0.032269	-0.110565	-0.130913	-0.173159	-0.205248	-0.0789106	-0.0277726	-0.0692307	-0.0232197	-0.0385385	0.14092	-0.201723	-0.248629	-0.179967	-0.132142	-0.178103	-0.180585	-0.0270898	-0.20386	-0.312298	-0.0778959	-0.217032	-0.208207	-0.0416476	0.154255	0.325782	0.0802062	0.290193	0.0452573	0.426869	0.264128
AT1G06950	0.187511	0.106795	0.0697539	0.111182	0.045197	0.00732396	0.166152	0.0889484	0.0549599	0.0688581	0.0620964	0.091073	0.0146122	0.0066233	0.043956	-0.0683199	0.0482835	0.125247	0.0569206	0.0214341	-0.0405772	-0.154924	-0.103888	-0.0918426	-0.149207	-0.219662	-0.0851146	-0.0814217	-0.108149	0.0312183	0.0346023	0.0176899	0.0612997	-0.000660086	-0.0215075	0.0489469	0.00956744	-0.06215	0.02762	0.0119825	-0.151568	0.0393522	0.0288251	0.0306681	0.223777	0.0575734	-0.0377755	0.172175	0.0930607
AT1G06980	-0.435795	-0.468009	-0.309175	0.12209	-0.143045	0.00650237	0.345399	0.288626	0.375075	0.0643189	0.0297376	0.0843476	0.251167	0.242862	-0.5732	-0.316891	-0.151443	-0.540578	-0.55241	-0.424387	-0.425077	-0.431211	-0.552074	0.065267	-0.14535	-0.10121	0.663434	0.47079	0.398448	0.134238	0.0468055	0.0393403	-0.0138886	-0.0248331	0.112784	-0.632429	-0.568478	-0.335727	-0.496176	-0.523386	-0.377918	-0.499186	-0.354866	-0.437916	0.482262	0.225398	0.286692	0.407209	0.585537
AT1G07000	-0.132404	-0.182955	-0.213575	-0.52676	-0.55692	-0.492916	-0.407299	-0.295687	-0.425027	-0.333591	-0.394225	-0.344872	-0.365375	-0.505628	-0.0641144	0.0124719	0.00408395	-0.0631468	0.203998	-0.157017	0.486621	0.0882777	0.122441	-0.389416	0.325206	0.0451977	0.16859	-0.0138906	0.0524551	0.470746	0.543471	0.209247	-0.21716	0.524302	-0.164037	0.603552	0.871777	0.878207	0.24387	0.00381644	0.39331	-0.0343929	-0.165424	-0.228163	-0.494667	-0.515374	-0.646376	-0.445062	-0.461579
AT1G07050	-0.931187	-0.932664	-0.916834	-0.923039	-0.918807	-0.905476	1.77152	1.61188	1.81017	1.61894	1.46797	0.29078	0.584761	0.562334	-0.769591	-0.744754	-0.744507	-0.912264	-0.928682	-0.927955	-0.94839	-0.934363	-0.947491	-0.951375	-0.95172	-0.940065	0.209829	0.408837	0.390677	2.33971	2.40087	2.71429	0.584534	0.533678	0.754504	-0.692161	-0.723941	-0.707522	-0.953923	-0.953387	-0.948396	-0.938504	-0.942698	-0.94404	-0.942509	-0.939544	-0.903194	1.77337	2.20498
AT1G07135	0.15738	-0.565676	-0.262006	-0.633753	-0.686305	-0.618861	1.09363	1.06466	1.34904	-0.30605	-0.39752	-0.504539	-0.24056	-0.346384	-0.0314694	0.0706418	0.408419	-0.56386	0.0705447	-0.550568	-0.210812	-0.26212	-0.120423	-0.654316	-0.617117	-0.473262	0.382401	0.587024	0.933204	0.229599	0.173726	0.53428	-0.14784	0.145539	0.0650341	0.663142	0.530891	1.51405	-0.309609	-0.429099	-0.203701	0.011627	0.18861	0.0457322	-0.498548	-0.547434	-0.639186	1.07686	0.840374
AT1G07150	0.28902	0.122446	0.0757834	0.0516097	0.0639038	0.0493566	-0.549223	-0.473653	-0.527958	-0.132932	-0.272525	0.443903	0.434909	0.52944	0.775444	1.11303	0.864081	0.695766	0.719146	0.558514	-0.303189	-0.227618	-0.207008	-0.191753	-0.250589	-0.147951	-0.597004	-0.550796	-0.467024	-0.249626	-0.299012	-0.196746	0.247123	0.284483	0.520397	-0.159468	0.0352044	-0.237209	-0.369085	-0.34024	-0.523925	0.110518	0.190898	-0.0571649	-0.156473	-0.175127	-0.223612	-0.520529	-0.467658
AT1G07180	0.352959	0.204636	0.49391	1.6249	1.41323	1.43564	-0.0896619	-0.194677	-0.188598	-0.841984	-0.855675	-0.617374	-0.594393	-0.572496	-0.12173	-0.155998	-0.20972	0.412427	0.266538	0.51544	0.422052	0.364981	0.410866	2.3097	1.90794	1.72912	-0.0797426	-0.159273	-0.230752	-0.900576	-0.913868	-0.923923	-0.61307	-0.601444	-0.561393	-0.4348	-0.481906	-0.525928	0.486511	0.494679	0.531153	0.20686	0.225301	0.147508	1.06626	1.06651	0.957883	-0.275555	-0.292781
AT1G07260	1.23434	0.949481	0.158765	0.275632	0.318819	0.209683	0.155753	0.116546	-0.0640816	0.0764168	0.129599	0.155654	0.253779	0.00788909	0.437887	0.270849	0.224749	0.151327	0.423392	0.360524	0.199201	0.319702	0.124377	-0.356028	-0.229297	-0.419683	0.027675	-0.00856004	-0.0250388	-0.266651	-0.107791	0.204309	-0.0780221	-0.106712	-0.266204	0.0933798	0.0237272	-0.0558541	0.197071	0.209546	0.226486	0.497465	0.206243	0.466362	0.00502015	0.23767	-0.0898502	-0.0338686	0.114238
AT1G07370	-0.00989537	-0.0126645	-0.130163	0.328358	0.271394	0.201141	0.257112	0.208385	0.248294	0.0115073	-0.0104595	0.156484	0.165459	0.0833513	-0.149536	-0.210343	-0.15967	-0.233491	-0.112184	-0.222706	-0.270388	-0.233983	-0.253471	0.197217	0.212736	0.117285	-0.00205054	-0.00144398	0.00334113	-0.0315822	0.0440731	-0.0788865	0.0188889	-0.00288707	-0.0239528	-0.261337	-0.191002	-0.307159	-0.301311	-0.231431	-0.318411	0.0206444	-0.0219299	-0.0351587	0.4286	0.310559	0.299756	0.345744	0.335918
AT1G07390	0.112376	0.137045	0.198054	-0.121821	-0.205359	-0.082898	-0.128778	-0.318535	-0.289351	-0.0310071	-0.0362788	0.0614295	-0.134829	-0.140116	-0.0503734	-0.222528	-0.0674561	0.116399	-0.00557831	0.00557626	0.281162	0.104256	0.204583	0.0438735	0.101873	-0.00376304	-0.12998	-0.281295	-0.181517	0.250096	-0.0436311	0.132154	0.0255377	0.175369	0.0915578	-0.010044	0.105392	0.0592894	0.107591	0.185525	0.0795782	0.109701	0.0068906	0.0693865	-0.00986515	-0.243043	-0.223503	-0.191294	-0.151236
AT1G07450	0.164365	0.0598452	0.112016	0.419007	0.648851	0.673081	-0.000910702	-0.0316919	-0.0195419	-0.557787	-0.582404	0.104729	0.0761426	0.0442509	0.102837	0.108667	0.192374	0.502903	0.266156	0.591483	-0.134712	0.0679341	-0.0698876	0.500682	0.356146	0.488061	-0.175804	-0.352035	-0.0311682	-0.725626	-0.680455	-0.636974	-0.41038	-0.355108	-0.389907	-0.361841	-0.462713	-0.361261	-0.100053	-0.199556	-0.0962233	0.0579792	0.210311	0.0589149	0.527943	0.736943	0.962734	-0.0724609	-0.122126
AT1G07620	0.247682	-0.0847484	0.155688	-0.694389	-0.712866	-0.627561	-0.836035	-0.822101	-0.850203	-0.985096	-0.952522	-0.695453	-0.739612	-0.826639	-0.347294	-0.255838	-0.318063	0.919624	0.93838	0.497898	0.927937	0.391477	0.434929	-0.0992178	1.11731	0.639095	-0.337601	-0.654393	-0.526353	-0.838177	-0.66615	-0.790426	-0.356543	0.625784	-0.353422	-0.351472	0.30519	0.150709	0.555625	0.481073	1.03103	0.436083	0.254399	0.284112	-0.763445	-0.740274	-0.562624	-0.922769	-0.916742
AT1G07740	0.0163973	0.0729067	-0.0692843	-0.0926859	-0.175013	-0.24116	0.0251491	0.0666518	0.0361508	0.370955	0.462683	0.128321	0.111015	0.088749	-0.178677	-0.14147	-0.0342956	-0.0644947	-0.118869	-0.186711	-0.120804	-0.187649	-0.181418	-0.364857	-0.228865	-0.353833	0.00435792	0.111256	-0.0679937	0.320066	0.228977	0.283596	0.179216	0.156462	0.218304	0.112208	0.263359	-0.0687612	-0.0667102	0.00253437	-0.0309703	-0.129327	0.0281119	0.0398211	-0.0371084	-0.168475	-0.132428	0.139377	0.134365
AT1G08050	0.146168	-0.14455	-0.103409	-0.197254	-0.21072	-0.222494	-0.29487	-0.0169092	-0.18717	-0.118731	-0.128565	-0.0395533	-0.170606	-0.37846	-0.0291068	-0.0640193	-0.175924	-0.0207603	0.542815	-0.0205946	0.0443479	-0.190162	-0.0627775	-0.348532	0.279153	-0.00713716	-0.0845958	-0.228661	-0.0620748	0.243949	0.130973	-0.0505476	-0.0939942	0.382667	-0.145252	0.241762	0.562558	0.0152488	-0.0313243	-0.0051114	0.0481305	-0.0414744	-0.0879267	-0.200045	-0.232665	-0.13995	-0.391961	-0.395155	-0.346203
AT1G08070	0.181099	0.362498	0.206542	-0.17886	-0.170924	-0.375896	0.411048	0.246637	0.102254	0.602288	0.585897	0.246111	-0.049244	0.0611571	-0.107515	-0.277791	-0.182589	0.239869	-0.12622	-0.0667115	-0.130928	-0.247302	-0.216903	-0.566616	-0.499782	-0.587765	-0.0136289	-0.107191	-0.173271	0.389625	0.179666	0.286265	-0.0428131	-0.159003	-0.113632	0.0806237	-0.144627	-0.166351	-0.0715693	0.0415117	-0.0309479	0.0907496	-0.0418662	0.0639425	-0.185012	-0.240568	-0.136923	0.444779	0.407406
AT1G08165	-0.311235	-0.198991	-0.112428	-0.144005	-0.157827	0.0307248	-0.253404	-0.409345	-0.154082	-0.0669064	0.307924	0.0104082	0.412893	0.218686	-0.212966	-0.232615	-0.146093	-0.162886	-0.16525	0.0147417	-0.22685	-0.17281	0.0184832	-0.258885	-0.361144	-0.478547	-0.456358	-0.149272	-0.103468	-0.307678	-0.213366	-0.00749861	0.105895	-0.110045	0.256962	-0.178259	-0.476176	0.124506	-0.238058	-0.402417	-0.210979	-0.014667	-0.0627323	-0.301717	-0.412283	0.0694294	0.359868	-0.0508418	0.181541
AT1G08450	-0.148925	-0.20403	-0.0961491	-0.215792	-0.204186	-0.213321	-0.289933	-0.128994	-0.299808	-0.343324	-0.361792	-0.307916	-0.311939	-0.353705	-0.116729	-0.0801456	-0.124489	-0.0829641	0.0911414	-0.134767	0.117024	0.0621552	0.0344003	-0.291015	0.162304	0.133201	0.0731241	-0.115248	-0.0376418	0.0766645	0.116929	0.0172502	-0.107112	0.363212	-0.0409345	0.146991	0.327763	0.222154	0.0818836	0.02405	0.243911	-0.0619479	-0.0284072	-0.0720814	-0.215585	-0.158552	-0.318547	-0.301902	-0.278365
AT1G08465	-0.186823	-0.120988	-0.0773972	-0.0265412	0.00544849	-0.0382792	-0.0864096	-0.015415	0.0448529	-0.00163987	-0.0787591	-0.097294	-0.036741	-0.0314209	-0.103564	0.0174496	-0.0115819	-0.1286	-0.0955429	-0.0869814	-0.355759	-0.290922	-0.243981	-0.173035	-0.166306	-0.18222	-0.159495	-0.170282	-0.0738366	-0.167671	-0.216113	-0.159233	-0.298212	-0.309561	-0.282548	-0.273956	-0.275391	-0.302434	-0.33184	-0.3259	-0.342866	0.0300177	0.0254821	0.0583689	0.0905418	0.119189	0.149144	0.124129	0.164179
AT1G08560	0.299876	0.299474	0.244801	0.176918	0.111036	0.105596	0.248361	0.337645	0.291651	0.443113	0.530538	0.25888	0.176201	0.221739	0.0781454	0.0298713	0.02348	0.0425151	0.137483	0.00443376	-0.308008	-0.28462	-0.278369	-0.196361	-0.168025	-0.165839	-0.0972196	-0.129319	-0.035191	-0.295057	-0.317558	-0.256295	-0.161856	-0.237872	-0.174555	-0.150048	-0.225997	-0.272726	-0.356449	-0.312763	-0.256557	0.156805	0.251039	0.318158	0.173277	0.182494	0.162014	0.327548	0.302829
AT1G08570	0.43795	0.398268	0.476353	-0.142928	-0.175061	-0.0948084	-0.405033	-0.37041	-0.376328	-0.358896	-0.322139	-0.229751	-0.286839	-0.258518	0.311409	0.368608	0.287245	0.549491	0.429096	0.669606	0.538777	0.59307	0.500374	0.0566421	0.00901022	-0.0523505	-0.400421	-0.38615	-0.391896	-0.363932	-0.33445	-0.338684	-0.281857	-0.324726	-0.300259	0.30329	0.296881	0.247898	0.519008	0.523831	0.652145	0.378499	0.308994	0.281204	-0.36113	-0.353888	-0.348031	-0.47991	-0.420236
AT1G08630	0.197772	0.321143	0.176347	0.526235	0.573126	1.00793	-0.324957	-0.59892	-0.334916	-0.325066	-0.0580359	0.902924	0.403827	0.593803	0.0634989	-0.0371209	-0.117635	-0.212221	-0.380719	-0.10365	0.483703	0.673142	0.0524264	-0.196829	-0.43154	-0.180976	-0.791346	-0.713343	-0.59618	-0.633578	-0.581963	-0.408989	-0.118449	-0.15702	-0.178667	-0.63371	-0.65358	-0.507634	-0.161317	-0.0631056	0.00492532	-0.21516	0.319169	1.41818	0.651865	0.831692	0.270445	-0.204264	-0.443405
AT1G08757	0.668503	0.874924	0.878821	-0.346267	-0.148409	-0.0457094	-0.227578	0.21601	0.181827	-0.212561	-0.22814	0.523408	0.552162	0.0568817	1.63805	1.73983	2.74165	2.31872	1.2509	1.56584	-0.201066	-0.0231636	-0.39312	-0.260751	-0.412484	-0.532865	-0.455514	-0.567801	-0.373244	-0.523172	-0.496648	-0.443074	-0.600029	-0.313959	-0.460024	0.113943	0.938245	0.98579	-0.193557	-0.337854	-0.839194	0.65905	0.966914	0.176113	-0.633742	-0.543523	-0.43769	0.1858	-0.187879
AT1G08800	0.07282	-0.097954	0.0679768	-0.229474	-0.309979	-0.357898	-0.26569	-0.392459	-0.281513	-0.432177	-0.343722	-0.28444	-0.493641	-0.466816	0.255194	0.00110154	0.0597293	0.335651	-0.0383029	0.246944	0.447984	0.213997	0.301673	-0.138224	-0.219162	-0.215139	0.191337	-0.0597957	0.0948888	-0.0135317	-0.0372061	-0.0876809	-0.240924	-0.376503	-0.336258	0.530346	0.402411	0.225144	0.598642	0.427131	0.437247	0.180129	-0.133369	-0.0221241	-0.209439	-0.332915	-0.408215	-0.199511	-0.251624
AT1G08810	-0.322086	-0.168395	-0.212206	-0.233898	-0.0443757	-0.0522612	-0.108603	-0.169054	-0.0171962	-0.251137	-0.309169	-0.30809	-0.229713	-0.235454	-0.238334	-0.136292	-0.162008	-0.0510518	-0.149332	0.106698	-0.0604231	0.132775	0.197996	0.103352	0.0856191	0.219418	-0.085603	-0.0856115	0.117868	-0.222385	-0.272902	-0.207071	-0.0924525	-0.148694	-0.119923	-0.00775071	-0.0848306	0.11814	0.132387	0.0146283	0.100126	-0.186936	0.0105011	-0.17058	-0.13105	-0.0630613	-0.0233842	-0.169214	-0.0925957
AT1G08865	1.16091	2.08936	1.72215	-0.117833	0.209644	-0.0651562	-0.160974	-0.0196498	-0.00802397	-0.37621	-0.150298	-0.233609	-0.323536	-0.0518425	0.465394	0.920629	1.1474	1.68786	2.01966	1.71651	0.0693746	-0.0993104	-0.0328294	-0.52497	-0.607277	-0.711503	-0.54884	-0.411662	-0.364088	-0.532889	-0.626963	-0.720793	-0.606672	-0.794845	-0.718763	0.381728	0.449044	0.0808363	0.0767825	-0.0594536	0.319744	1.58374	1.83861	1.00996	-0.284653	0.094181	-0.252798	-0.281665	-0.25498
AT1G08890	-0.586728	-0.661313	-0.735963	-0.692902	-0.721103	-0.740199	2.24768	1.92687	2.3958	1.36004	1.21514	-0.270833	-0.518175	-0.358813	-0.420547	-0.404436	-0.323646	-0.696612	-0.667615	-0.662793	-0.626391	-0.637389	-0.553583	-0.855478	-0.828102	-0.810785	1.52673	1.56489	1.79227	2.26094	2.08592	1.74166	-0.266414	-0.492571	-0.309366	-0.303855	-0.288023	-0.320129	-0.732587	-0.657822	-0.647338	-0.577064	-0.719235	-0.6663	-0.750595	-0.659878	-0.696395	1.81136	2.52114
AT1G08900	0.144908	0.048618	0.307444	-0.3471	-0.408101	-0.31753	-0.103407	-0.100008	0.14513	-0.113309	0.022653	-0.429962	-0.431751	-0.45939	0.0647471	-0.00983968	-0.0624333	0.205184	0.0457885	0.324669	0.477528	0.149783	0.497382	-0.275587	-0.240099	-0.257332	0.416734	0.343098	0.323307	0.174659	0.154542	0.230905	-0.318537	-0.259869	-0.267904	0.239645	0.207804	0.60538	0.441952	0.515887	0.660694	0.184904	0.127949	0.11008	-0.426608	-0.454259	-0.409773	0.0421504	-0.145581
AT1G08920	0.0362753	-0.103333	0.0218948	0.344245	0.362236	0.393598	0.897741	0.616149	0.583117	-0.0905043	-0.117954	0.068611	0.084048	0.313505	0.307092	0.371167	0.273424	0.14016	0.0883543	0.18029	0.151851	0.110856	0.0340678	-0.050062	-0.148445	0.0805085	0.401755	0.483709	0.353799	0.0738544	-0.211047	0.0961662	-0.15898	-0.221521	-0.158355	0.141089	-0.148801	-0.000976661	0.117734	0.130669	0.0706148	-0.0793235	-0.20914	-0.158708	0.0591774	0.25118	0.288782	0.330542	0.346603
AT1G09045	-0.00941012	0.207406	0.234891	0.0862664	0.0598196	0.17863	-0.015717	-0.0898355	0.375297	-0.0382432	0.268299	-0.0859023	-0.0881876	-0.0688631	-0.04222	0.0773837	-0.153356	0.203947	-0.014935	0.0710212	0.145993	0.0504567	0.158718	0.806796	0.352694	0.739907	0.530235	0.409716	0.86798	0.0199913	-0.111085	0.366943	0.136079	-0.0133767	-0.0695266	-0.00354887	-0.126091	0.0827541	0.381703	0.200267	0.147974	-0.055255	0.0342332	0.0314208	0.0819338	0.253629	0.35297	-0.00837766	-0.125357
AT1G09080	0.64098	0.481189	0.600104	0.221102	0.326595	0.315283	-0.699293	-0.132835	-0.326376	-0.762639	-0.737864	-0.386448	-0.603724	-0.525296	-0.622688	-0.618879	-0.243029	-0.133006	0.219621	-0.542025	-0.277522	-0.238901	-0.327158	-0.586163	1.13073	0.846457	0.14585	-0.633045	0.0408922	-0.295545	-0.34823	-0.614871	-0.606154	1.16012	-0.43574	-0.48356	-0.328415	-0.534558	-0.519655	-0.779842	-0.486551	1.13053	1.37601	0.766697	0.387397	0.423565	0.222584	-0.717552	-0.566838
AT1G09240	-0.432689	-0.508844	-0.470182	0.710049	0.531934	0.594133	0.40368	0.365273	0.05362	-0.191836	-0.285293	0.838062	0.81584	0.730931	-0.423128	-0.279647	-0.290538	-0.368984	-0.426311	-0.407044	-0.368863	-0.434504	-0.2848	0.860919	0.746949	0.790022	0.860079	1.0692	0.294476	-0.125262	-0.196793	-0.23612	0.680842	0.778071	0.824215	-0.288148	-0.378286	-0.220445	-0.348309	-0.447688	-0.357779	-0.634878	-0.6225	-0.68907	0.364261	0.448148	0.285649	0.190474	0.194918
AT1G09310	-0.19646	-0.163019	-0.0440336	0.187717	0.270863	0.246413	0.0413701	0.130506	0.227239	0.00787779	-0.0163741	-0.0559102	0.0561949	0.0297712	-0.0853739	0.0104562	-0.0502007	-0.153212	-0.207754	-0.107717	-0.260054	-0.12207	-0.134197	0.192155	0.167718	0.157366	0.301073	0.341247	0.444004	0.206525	0.314513	0.236771	0.2238	0.206398	0.339933	-0.0914956	0.0281673	-0.0357543	-0.18434	-0.0928638	-0.114777	-0.171183	-0.141724	-0.173261	0.116488	0.181181	0.206207	0.0522772	0.170651
AT1G09350	-0.65114	-0.726361	-0.681378	2.77946	1.94185	2.58082	8.89639	5.67128	6.42609	-0.556427	-0.47443	-0.51478	-0.873101	-0.857071	-0.973492	-0.995429	-0.928784	-0.760634	-0.759015	-0.672403	-0.834193	-0.841476	-0.836456	0.32512	0.0611696	-0.0762921	0.717724	0.929546	0.840505	-0.514143	-0.662602	-0.869525	-0.92885	-0.972167	-0.99075	-0.971781	-0.973788	-0.995231	-0.809363	-0.824707	-0.775042	-0.779151	-0.721021	-0.65058	1.69389	1.95061	1.02745	4.16628	5.92535
AT1G09420	0.226668	0.393971	0.175718	0.207828	0.277207	0.157241	0.143587	0.359746	0.347427	0.211536	0.280375	0.166195	0.11926	-0.0123094	0.00837491	-0.0246926	0.00141076	0.0907789	0.147925	0.0467416	0.00991556	0.0236727	0.0495145	-0.113391	0.00626188	-0.0283969	-0.191207	-0.17577	-0.0727318	-0.372444	-0.286955	-0.318906	-0.289541	-0.240917	-0.162225	-0.0790575	-0.153764	-0.0613133	-0.0657698	-0.0494663	0.0395479	0.259102	0.307746	0.314388	0.211087	0.318335	0.292692	0.188639	0.225885
AT1G09450	0.0932756	0.0260691	-0.016539	0.182258	0.185085	0.0423594	0.212996	0.297617	0.212867	0.115844	0.228987	0.171106	0.220452	0.0392926	-0.0100416	-0.154664	-0.0929108	-0.0418808	0.0113496	-0.090604	-0.102579	-0.0933209	-0.0755587	0.026111	0.135487	0.0973516	-0.0248258	-0.146368	0.0560287	-0.220597	-0.149438	-0.190425	-0.0496056	-0.0712095	-0.0214479	-0.159363	-0.200173	-0.266199	-0.0796497	-0.0601433	-0.13298	0.0305758	0.0605042	0.0692634	0.159658	0.176118	0.244918	0.251668	0.184005
AT1G09470	0.0111414	0.0191492	0.0200389	0.111802	0.0109198	-0.0112121	0.0451769	0.152805	0.177143	0.20473	0.29061	0.171644	0.0744193	0.144621	0.00859926	-0.0820987	-0.027608	-0.0728782	-0.204185	-0.117824	-0.163348	-0.0261435	-0.0959289	-0.0444081	0.0313985	0.115957	-0.125687	-0.196051	-0.213004	-0.257893	-0.228768	-0.229895	0.0238658	0.000827959	0.10671	-0.0725171	-0.134204	-0.182097	-0.188961	-0.164934	-0.0840104	-0.066787	0.0781584	0.116403	0.164183	0.193185	0.118274	0.184859	0.0403048
AT1G09480	0.0522196	0.200912	0.0928386	0.263778	0.489252	0.182207	0.55463	0.338148	0.237608	0.430028	0.439317	0.161931	0.206996	-0.0230016	0.401833	0.132239	0.241424	-0.0736593	0.383424	-0.0839178	-0.0747872	-0.0500875	0.104071	0.361041	0.21795	0.278658	-0.00640956	0.0105043	0.378589	0.113912	-0.161344	0.0312365	0.0211247	0.309556	0.280967	0.0521609	-0.00872288	0.142994	-0.0508087	-0.286006	-0.0829929	0.0942665	0.0983156	0.421017	0.253168	0.22996	0.154379	0.0381816	0.134638
AT1G09500	0.214622	0.13221	0.0636536	0.186724	0.66914	0.579444	0.603022	0.348252	0.160654	0.341847	0.369494	0.738168	0.874087	0.916848	1.0919	0.802752	0.824385	0.361465	0.769855	0.248742	-0.46425	-0.353199	-0.429202	-0.169624	-0.000471493	0.258136	-0.0568869	-0.0987025	-0.0449862	0.0185367	-0.50621	-0.509457	0.331599	0.222042	0.196199	-0.137528	0.00438909	0.0049841	-0.292017	-0.407337	-0.362303	0.0250077	0.0780216	-0.0501055	-0.173608	0.170401	0.220375	0.223303	-0.00745261
AT1G09575	0.151295	0.236353	0.326783	-0.266605	-0.318396	-0.386022	-0.223776	-0.289768	-0.306419	-0.427762	-0.489566	-0.512773	-0.450115	-0.50515	-0.199427	-0.0251567	-0.0805925	0.326988	0.24044	0.434075	0.607513	0.54211	0.754955	-0.127021	-0.175605	-0.0694064	-0.249852	-0.285462	-0.169989	-0.401963	-0.545148	-0.423567	-0.549473	-0.449953	-0.591899	-0.0291568	-0.08445	0.0607386	0.900849	0.8245	0.763922	0.524851	0.519995	0.440956	-0.107938	-0.22511	-0.3274	-0.291607	-0.392612
AT1G09600	0.249861	0.162358	0.139601	0.603846	0.419111	0.2929	0.332732	0.0324226	0.144478	0.102205	0.229826	0.281452	0.165654	0.316013	0.0246693	-0.0465066	-0.0351294	0.0225638	0.18868	-0.0593162	-0.301762	-0.273919	-0.276389	0.0102363	-0.0707782	-0.0254966	-0.211322	-0.246805	-0.169161	-0.324209	-0.429403	-0.424635	-0.119833	-0.297207	-0.087499	-0.394929	-0.471745	-0.425397	-0.392579	-0.317001	-0.262406	0.114692	0.284915	0.420756	0.442346	0.368886	0.382669	0.231373	0.182468
AT1G09650	-0.0412806	0.213158	0.167229	-0.137919	-0.205122	-0.0935474	-0.165595	-0.0946886	-0.139425	-0.289984	0.289282	0.116068	-0.172993	-0.369705	-0.118962	-0.311804	-0.12873	-0.181022	-0.120514	0.288983	0.188628	0.185205	-0.0630699	-0.0509401	-0.0885191	-0.0953238	-0.11356	-0.17675	-0.344043	-0.074876	0.000468799	-0.270379	-0.188549	0.121597	-0.219363	-0.0988541	0.00445158	0.109467	0.228886	0.175992	-0.308856	0.19494	0.27268	0.120127	-0.221856	-0.247553	0.0843726	-0.18237	-0.186874
AT1G09740	0.327686	0.431675	0.454717	0.127967	0.0357799	0.190466	-0.156888	0.0463785	-0.0103642	-0.0458413	-0.0108218	-0.163228	-0.164113	-0.143569	0.111587	0.282514	0.0948437	0.332985	0.307659	0.459461	0.388548	0.53738	0.365406	-0.102428	-0.111891	-0.110689	-0.121708	-0.163402	-0.112513	-0.181275	-0.222875	-0.193118	-0.256589	-0.127551	-0.288771	0.137285	0.220192	0.37997	0.25527	0.224111	0.469283	0.323513	0.356978	0.427766	-0.119914	-0.00215017	-0.111321	-0.16195	-0.123653
AT1G09863	-0.228788	-0.0948292	-0.0315325	-0.147284	-0.0235289	-0.11569	0.0091966	-0.0599896	-0.0600985	-0.119476	-0.114503	-0.122164	0.203012	-0.178275	-0.013345	-0.0997045	-0.120947	-0.217674	-0.0435982	-0.0382537	0.115514	0.109609	0.414321	0.206017	0.232883	0.225665	0.0410807	0.177313	-0.0924175	-0.0490939	0.0524258	0.0657244	0.0879118	0.146235	0.0862	0.104608	0.231238	0.446629	0.333261	0.286547	0.319725	-0.0324844	-0.243302	-0.150932	-0.323682	-0.152604	-0.104905	0.096196	0.0369789
AT1G09880	0.0979677	-0.0160977	-0.111501	-0.16479	-0.0737928	-0.0838735	0.201427	-0.235433	-0.0166173	-0.145277	-0.102182	-0.0437929	-0.0313502	0.0748431	0.157836	-0.117943	-0.0102549	-0.167321	-0.0461875	-0.0275361	0.195329	0.00650896	-0.164531	0.396222	0.146673	0.192849	0.0497984	0.249954	-0.146329	-0.0593993	-0.198755	-0.162907	0.325909	-0.0223017	0.0983045	-0.102477	-0.00403277	-0.207284	-0.0404265	0.163144	-0.0460232	-0.146213	-0.0398362	-0.00480658	-0.00477239	-0.0533963	0.245192	0.170483	0.0840238
AT1G09932	-0.222427	-0.141589	-0.318425	-0.248674	0.59298	0.188598	-0.478989	0.0586274	-0.283212	-0.578523	-0.571543	-0.464032	-0.387723	-0.38535	-0.281006	-0.304521	0.0479926	0.00600199	0.64249	-0.252407	-0.336934	-0.18001	0.0322718	-0.372496	0.372602	0.422766	-0.229021	-0.453721	0.0780324	-0.388099	-0.425098	-0.538967	-0.451558	0.304214	-0.296388	0.0892506	0.473898	0.149172	-0.530909	-0.472904	-0.0500973	0.106433	0.382777	0.419504	0.174037	0.695208	0.270668	-0.541909	-0.238075
AT1G09945	0.341087	0.281309	0.195646	-0.0630102	-0.321901	-0.0850055	-0.0274849	-0.255736	-0.117118	0.0852201	0.18374	0.191819	0.223584	0.243745	0.00547455	-0.0616056	0.0978523	-0.157147	-0.0321436	-0.141134	-0.189619	0.0512956	-0.380508	-0.0918076	-0.0786651	-0.266416	-0.332318	-0.00885301	-0.11451	-0.32128	-0.560856	-0.239327	-0.0210229	-0.14091	0.104157	0.241303	-0.0759269	-0.0849555	-0.297233	-0.160237	-0.21124	0.260574	0.0374504	0.285355	0.0499091	0.00593104	0.175131	0.119733	0.0282047
AT1G09970	-0.0481199	-0.179087	-0.261727	0.00032224	-0.152553	-0.247747	-0.262441	-0.24974	-0.297058	-0.158121	-0.155322	0.0433679	-0.0667609	-0.125126	0.132528	-0.121153	-0.0182623	-0.10353	-0.105455	-0.22005	0.0344254	-0.0577084	-0.0459912	-0.318003	-0.226007	-0.272476	-0.135281	-0.146861	-0.187648	0.158491	-0.00358839	0.0590638	-0.006551	0.214591	-0.106524	0.473181	0.305892	0.328392	0.0249586	0.0412168	-0.056229	-0.0232873	-0.0485063	-0.0597196	-0.0125357	0.000898031	-0.224916	-0.16366	-0.134084
AT1G10050	-0.0767935	-0.137723	-0.220058	0.000521944	-0.069504	0.0552173	0.137357	0.111374	0.108744	0.126577	0.260065	-0.0285269	-0.0148181	0.00970608	-0.0823061	-0.132826	-0.165587	-0.181894	-0.256331	-0.312406	-0.19021	-0.108732	-0.0834843	0.0898389	0.196888	0.172321	0.271588	0.29564	0.354673	0.495496	0.255556	0.220524	0.149847	0.332591	0.217327	0.0556181	0.137207	0.0582422	-0.112288	-0.21151	-0.15828	-0.125944	-0.166975	-0.108566	0.03835	-0.0867958	0.00892459	0.0228148	0.0633957
AT1G10060	-0.475155	-0.446913	-0.416458	-0.285549	-0.268527	-0.196323	0.692004	0.624442	0.72972	0.190323	0.255422	-0.210758	-0.0817309	-0.12602	-0.205512	-0.078638	-0.0993554	-0.371657	-0.356958	-0.300046	-0.252678	-0.256695	-0.235466	0.0283241	0.0840286	-0.0107048	1.2898	1.41961	1.34448	0.700775	0.804107	0.783992	0.0618851	-0.018106	0.150087	-0.0254116	0.0677695	0.029678	-0.259616	-0.299931	-0.349717	-0.518657	-0.42193	-0.46821	-0.271799	-0.332493	-0.172305	0.38863	0.351927
AT1G10270	-0.126108	-0.121668	-0.256582	-0.0396393	-0.0733173	-0.0787707	0.106606	0.0466292	0.0259443	0.114448	0.0183018	0.162041	0.0745432	-0.0245475	-0.111167	-0.30981	-0.215563	-0.165438	-0.244125	-0.312904	-0.183581	-0.244382	-0.280406	0.237971	0.278043	0.200083	0.127883	0.0112308	-0.0495336	0.22816	0.188784	0.0713274	0.322088	0.319828	0.257898	-0.00646353	0.144015	-0.0236529	-0.118625	-0.201155	-0.303941	-0.284838	-0.221565	-0.209958	0.271428	0.123064	0.0148752	0.179611	0.236888
AT1G10340	-0.556638	-0.669685	-0.840864	-0.695459	-0.759568	-0.52618	-0.71778	-0.512858	-0.878666	-0.897391	-0.869247	-0.717742	-0.760968	-0.733018	-0.600551	-0.608205	-0.423789	-0.630139	1.70088	-0.568048	0.015041	-0.288746	-0.435826	-0.612389	1.15149	1.21915	0.665365	-0.237352	0.0617209	0.00271667	0.445841	-0.112066	-0.361541	1.29371	-0.405435	0.461769	1.3502	0.854869	-0.426234	-0.286209	0.377155	-0.712186	-0.626823	-0.501918	-0.786724	-0.770436	-0.846363	-0.881839	-0.842365
AT1G10370	-0.00825637	-0.0797795	-0.00610184	2.60649	2.52839	2.40557	-0.263129	-0.264731	-0.360927	-0.60181	-0.626632	0.580399	0.429638	0.371074	-0.22233	-0.225196	-0.212977	-0.111072	-0.172876	-0.130378	-0.443506	-0.353494	-0.399252	2.2878	1.81903	1.68289	-0.36162	-0.356496	-0.42626	-0.752178	-0.800539	-0.82317	-0.0505417	-0.107792	-0.0114753	-0.450468	-0.539937	-0.599303	-0.363	-0.280042	-0.308569	-0.110042	-0.154373	-0.233297	2.28309	2.1956	2.22696	-0.453762	-0.42336
AT1G10470	-0.0523367	-0.00730899	-0.019634	-0.104085	-0.0842791	-0.095707	-0.176095	-0.207666	-0.142738	-0.0249181	-0.0714133	-0.0622277	-0.0240301	-0.0309031	0.0903452	0.305062	0.240696	0.0874245	0.077587	0.198496	0.141079	0.239811	0.205214	0.0113076	-0.0275626	0.0725533	-0.11413	-0.0306542	0.0733333	-0.0985003	-0.0792272	0.0447563	-0.13648	-0.0233946	-0.0141715	0.0281905	0.0921999	0.125728	0.0276508	0.217857	0.214154	-0.0874227	0.00512399	0.00773452	-0.132177	-0.12508	-0.0885834	-0.308504	-0.267845
AT1G10522	0.114536	0.326279	0.12271	0.0375233	0.0988008	0.0327464	0.0856198	0.184321	0.119445	0.313947	0.340442	0.0307453	0.104898	0.117856	-0.146176	-0.106125	-0.0143683	-0.0210952	0.0810139	-0.115777	-0.258848	-0.200434	-0.228935	-0.288541	-0.16837	-0.211761	-0.149613	-0.0896628	-0.170789	0.00257306	0.112128	0.143367	0.0483639	0.036577	0.09397	0.0947043	0.0851115	0.0777976	-0.133373	-0.0199905	-0.230218	0.0415275	0.127014	0.0960639	0.160698	0.0978465	0.0844248	0.102144	0.0769248
AT1G10540	-0.465781	-0.382359	-0.279699	-0.18778	-0.261048	-0.065504	-0.311825	-0.206678	-0.364355	-0.526956	-0.534208	-0.278959	-0.674416	-0.526098	-0.142017	-0.469497	-0.2308	-0.648642	-0.437723	-0.343754	0.0471608	0.314031	0.408181	0.324591	0.226804	0.586143	0.310024	0.0483864	0.207784	-0.206206	0.08762	-0.139432	-0.0607338	0.20484	-0.0288166	0.269826	-0.0439868	-0.23579	0.0305783	-0.0313128	0.217772	-0.23368	-0.128626	-0.295473	-0.414934	0.134284	0.262044	-0.158128	0.177174
AT1G10550	0.510087	0.506644	0.168279	0.0866089	0.176738	0.330017	-0.760935	-0.504819	-0.72592	-0.920325	-0.944621	-0.392771	-0.586602	-0.343702	-0.295067	0.131808	1.36216	0.329803	1.00376	0.539829	-0.323897	-0.409803	-0.355715	-0.301226	0.00836548	-0.290822	-0.536999	-0.474564	-0.486075	-0.850571	-0.801109	-0.788456	-0.764537	-0.611405	-0.681454	-0.452171	-0.316874	-0.183314	0.126352	-0.0882387	-0.316297	1.20857	1.34827	1.06564	0.127775	0.262288	0.266731	-0.499538	-0.741031
AT1G10585	-0.157331	-0.433363	0.225965	-0.0458239	1.59967	-0.208922	-0.479857	-0.49209	-0.446533	-0.687965	-0.73492	-0.0735272	-0.63655	-0.872644	-0.59509	-0.205698	-0.48081	-0.600087	-0.141082	-0.179018	0.371891	1.2365	0.728369	0.571641	0.186887	1.92956	-0.272804	-0.628924	0.53748	1.25872	-0.624203	-0.662473	-0.418852	-0.441982	-0.320038	0.562577	-0.579588	-0.490108	-0.00295437	-0.173087	0.779495	0.098349	0.675236	0.451563	3.55968	3.21314	0.931142	-0.34123	-0.360838
AT1G10610	-0.147832	-0.0705987	0.09639	0.0976436	0.191336	0.220244	0.214851	0.0530751	0.13613	-0.0183158	-0.0664016	-0.205299	-0.0455759	-0.0714391	-0.258817	-0.27892	-0.17795	0.0594419	0.0282569	0.0416004	0.132945	0.21462	0.237548	0.329652	0.343882	0.290799	0.242059	0.215197	0.272982	-0.148664	-0.106032	-0.157097	-0.0402688	-0.0709798	-0.238022	-0.109416	-0.060511	0.0180217	0.184204	0.20709	0.366822	-0.183495	-0.0917798	-0.19474	0.117229	0.153296	0.320246	-0.0471455	0.00347896
AT1G10640	0.00958122	-0.103565	0.0535436	1.17819	1.10295	1.12082	0.242141	0.124171	0.145322	0.771147	0.719405	0.353705	0.415947	0.513974	-0.343668	-0.299083	-0.384716	-0.344924	-0.252039	-0.166882	-0.370799	-0.251056	-0.281368	0.356301	0.347172	0.406346	-0.24874	-0.311375	-0.280091	-0.118449	-0.0119152	-0.133041	-0.0845036	-0.229956	-0.0994449	-0.58679	-0.618398	-0.650869	-0.389662	-0.361936	-0.137068	-0.186478	-0.155787	-0.0273674	0.559385	0.841835	0.830852	0.0630108	0.116451
AT1G10780	0.00411199	0.0249337	-0.0475268	0.33513	0.263025	0.227288	0.493984	0.541901	0.446422	0.428997	0.42611	0.140076	0.163502	0.0560623	-0.0964655	-0.179574	-0.160309	-0.197634	-0.209162	-0.213977	-0.284456	-0.228034	-0.267693	0.0522093	0.039599	-0.00603255	-0.125863	-0.0389432	-0.019039	-0.206622	-0.089374	-0.154595	0.00420117	-0.152303	-0.0133197	-0.259727	-0.228938	-0.33971	-0.284551	-0.211056	-0.249723	-0.00193592	0.11847	0.056485	0.419132	0.369	0.364109	0.560376	0.419634
AT1G11000	0.115184	0.419845	0.28087	-0.129136	-0.275838	-0.154221	-0.0980172	-0.0651486	0.0271212	0.139162	0.261087	0.012208	-0.162418	-0.186346	0.0347572	-0.0101662	0.190567	0.122359	0.130156	0.126446	0.326751	0.461088	0.408114	-0.191762	-0.203807	-0.204234	0.0121454	-0.0178396	0.262914	-0.038823	0.056393	-0.0886658	0.00294986	0.00161374	-0.0239785	0.0278061	0.125533	0.279772	0.0490163	0.100622	0.100482	0.293785	0.353874	0.321942	-0.253789	-0.157168	-0.169906	0.0193933	-0.0454195
AT1G11050	-0.104315	-0.103881	0.00107077	-0.0328526	-0.199066	-0.151317	0.0147361	-0.00149155	-0.00937021	-0.0867141	-0.0921629	-0.217444	-0.164181	-0.350482	0.104366	-0.138783	-0.0659602	-0.115531	-0.0407335	-0.0984589	-0.00545401	0.0024855	0.152808	0.231141	0.128351	0.146636	0.50543	0.410692	0.479417	0.125855	0.126371	0.045463	-0.0425652	0.0704088	-0.0470916	0.209469	0.346138	0.476958	0.230553	0.0213336	0.107971	0.0672934	0.0917124	0.143729	-0.143627	-0.212448	-0.228872	-0.11435	-0.0371365
AT1G11070	0.132597	0.208879	0.053085	0.514774	0.860287	0.530992	0.115236	0.288267	0.298859	-0.672695	-0.703097	-0.790717	-0.735074	-0.796221	-0.71925	-0.680636	-0.556939	-0.0934921	-0.152497	-0.217661	-0.150094	0.117515	-0.213727	0.276712	-0.0124671	-0.0252959	0.540337	0.99895	1.01726	-0.801224	-0.799566	-0.855982	-0.904194	-0.900793	-0.91428	-0.775841	-0.872937	-0.830028	0.258548	0.315768	0.649479	0.816016	0.896522	1.28221	1.78415	1.94737	1.36565	0.737632	1.02062
AT1G11100	0.15093	-0.0712938	-0.0482123	0.230401	-0.101238	0.111337	-0.0515896	0.213995	0.196894	0.321166	0.249074	0.261669	0.141732	0.0567169	-0.00454111	-0.148794	-0.361794	-0.0782763	-0.120157	-0.215083	-0.124382	-0.180068	-0.270981	0.0897979	0.069905	0.0860521	0.0960841	0.0389835	-0.0392893	0.0296182	-0.0761155	-0.0319	-0.188219	0.0797111	-0.024863	-0.205198	-0.138692	-0.281818	-0.216976	-0.0258832	-0.384004	-0.0295958	0.0739133	0.499855	0.175743	0.0940006	-0.157675	0.214674	-0.0476608
AT1G11120	-0.0593784	0.222699	0.0957187	0.193421	0.0897407	0.0589958	0.0391514	0.11672	0.0501466	0.447155	0.506786	0.11211	0.178482	0.093463	-0.0225346	0.121853	0.0660592	-0.148735	-0.0262596	-0.070569	-0.134092	0.0554403	-0.061799	-0.177658	-0.139035	-0.0610407	-0.24889	-0.208647	-0.147995	-0.0840667	0.0296324	-0.0393644	-0.0726852	-0.0326453	0.126152	0.0123878	-0.0801022	-0.196583	-0.280697	-0.105155	-0.0893326	0.123273	0.0821883	0.278863	0.118109	0.109229	0.256391	-0.017196	0.213359
AT1G11125	0.123353	0.49827	0.0996472	0.441205	0.169143	0.117065	-0.267205	0.0515405	-0.189515	0.559891	0.460686	0.0278497	0.142455	-0.14629	0.0120904	0.0829407	-0.164336	-0.0117609	0.219831	-0.0921104	-0.088771	-0.277817	0.0165017	-0.0797144	-0.163937	-0.144115	-0.150186	-0.1568	-0.406082	-0.0504837	-0.197308	-0.296947	-0.20767	-0.323739	-0.0869958	-0.0694823	-0.219833	-0.131025	-0.194454	0.143061	0.0736362	0.403882	0.117438	0.520133	0.250467	0.0686779	-0.0657474	0.0750686	0.0826799
AT1G11130	-0.0882897	-0.156087	-0.174831	0.0119741	-0.00448362	-0.0246496	0.0611711	-0.0147234	-0.0271875	0.0373957	-0.0108552	0.184058	0.131173	0.185859	0.0411195	-0.00974892	-0.0881737	-0.0998072	-0.101937	-0.130584	-0.151403	-0.198646	-0.131472	0.0420687	0.0421613	-0.0283318	0.0182616	0.0670789	-0.00339401	0.215278	0.244518	0.141913	0.44873	0.341184	0.4308	0.0637747	0.0648213	-0.00761231	-0.090917	-0.108666	-0.155085	-0.225128	-0.23573	-0.170264	0.0122731	-0.0926941	-0.0998287	0.0197094	0.0412506
AT1G11160	-0.224005	-0.254131	-0.226214	-0.164864	-0.0642528	-0.0814449	0.19208	0.218185	0.147178	0.45059	0.398117	0.140085	0.127301	0.142627	-0.0850531	-0.229286	-0.212117	-0.340577	-0.313316	-0.229391	-0.264118	-0.281129	-0.268465	0.0470738	0.114942	-0.0643932	0.13968	0.17293	-0.0678736	0.138653	0.074909	0.0369037	0.267129	0.189657	0.136644	0.196592	-0.103709	-0.00353103	-0.24225	-0.207296	-0.100616	-0.192023	-0.217536	-0.010501	-0.0746949	-0.00343431	-0.056505	0.314017	0.267163
AT1G11175	0.00147238	0.0369751	0.0370073	-0.359627	-0.310786	-0.380115	-0.101282	-0.167304	-0.207304	-0.21268	-0.0876094	-0.590462	-0.425184	-0.413201	-0.00887848	-0.0917583	-0.107676	0.190021	0.0168579	0.290924	0.722079	0.87565	0.645127	-0.446285	-0.417331	-0.586793	-0.17375	-0.206189	-0.15245	-0.238048	-0.295032	-0.191558	-0.521846	-0.496665	-0.511748	0.37727	0.218353	0.188659	0.862485	0.697129	1.22816	0.0166558	0.215312	0.225466	-0.348862	-0.36045	-0.333689	-0.182043	-0.152207
AT1G11190	-0.227579	-0.122263	-0.281546	-0.228266	-0.173096	-0.194476	0.0925035	-0.176448	-0.211516	-0.0348925	-0.222979	0.0803191	-0.0393803	-0.0223977	-0.129037	-0.113515	-0.226284	-0.089187	-0.0641574	-0.0489353	0.0949183	0.315625	0.209225	0.606168	0.381621	0.488589	0.0252734	0.252055	0.290426	0.086021	0.210924	0.162584	0.167605	0.0146297	-0.0666487	0.168091	-0.00112507	0.0215098	0.126056	0.0521017	0.356127	-0.403572	-0.188601	-0.126923	-0.190966	-0.0454026	-0.248569	-0.0553229	-0.235384
AT1G11220	0.16332	0.0488184	1.75e-05	0.189089	0.0133713	0.228978	0.427102	0.763973	0.545762	0.521695	0.470121	0.123809	0.238595	0.252286	-0.160642	-0.0238756	-0.077765	-0.199214	-0.0864485	-0.189763	-0.340289	-0.210487	-0.446081	-0.199622	-0.188469	-0.330792	0.0124761	-0.0844523	0.0345614	-0.220448	-0.115765	-0.147689	-0.165146	-0.224801	-0.14127	-0.28422	-0.321666	-0.311026	-0.360355	-0.362804	-0.395301	0.114569	0.198809	0.139768	0.262767	0.310097	0.173701	0.624936	0.765759
AT1G11260	0.0896653	0.0198255	-0.0188526	-0.483675	-0.481945	-0.467348	-0.267837	-0.238255	-0.252203	-0.291415	-0.333146	-0.503288	-0.513064	-0.494011	-0.145686	0.0343768	0.0634039	0.351419	0.266373	0.63453	0.907988	0.783534	0.590447	-0.306903	-0.255034	-0.329039	-0.0471581	0.0100446	0.0157028	-0.148759	-0.0811334	-0.0992741	-0.396266	-0.421991	-0.418255	0.037029	0.149467	0.195977	0.740924	0.578379	0.595472	-0.0342444	0.0698618	0.0550434	-0.503226	-0.511373	-0.584499	-0.349107	-0.350335
AT1G11300	-0.276343	-0.158869	-0.15712	0.45112	0.498494	0.466008	0.0899682	0.172354	0.216142	-0.169683	-0.0862242	-0.00134852	-0.0108901	-0.0641975	-0.219457	-0.0909977	-0.403422	-0.201883	-0.039027	-0.255247	-0.100124	0.00374291	-0.0408206	0.579252	1.06723	1.19564	0.587933	0.5709	0.562091	-0.108685	-0.0727413	-0.0814369	-0.089402	0.18677	-0.00746973	-0.100627	-0.116478	-0.155849	-0.241251	-0.10609	-0.0592717	-0.0721336	-0.313689	-0.209929	0.376393	0.275465	0.356259	-0.0655661	-0.0670239
AT1G11320	-0.0205938	0.0360644	0.0974823	0.31983	0.135367	0.122074	0.417732	0.351033	0.174109	0.236168	0.0820858	-0.100857	0.0380337	-0.122699	-0.04012	-0.0828714	-0.0819659	0.0160524	-0.0991021	-0.115619	-0.246126	-0.191646	-0.265064	0.00500919	0.0118983	0.0796137	0.0756366	0.0782231	-0.00627474	0.150143	-0.0572025	0.148186	-0.0834257	-0.0851538	-0.140487	-0.108737	-0.255136	-0.211331	-0.232155	-0.179554	-0.368567	0.00705376	0.114472	-0.143925	0.250234	0.174898	0.162868	0.367505	0.307035
AT1G11340	-0.248112	-0.255904	-0.0468828	-0.464069	-0.394464	-0.446629	-0.223185	-0.304552	-0.232137	-0.261509	-0.421312	-0.306172	-0.184319	-0.282845	-0.116053	0.0770589	0.119303	0.0239815	-0.0420168	0.103272	0.382275	0.292056	0.227984	-0.112035	-0.050754	-0.123367	-0.0165444	0.362758	0.0728007	0.20739	0.30649	0.285462	-0.0557613	0.0575358	-0.0213288	0.275219	0.406703	0.48764	0.225054	0.614002	0.33206	-0.215683	-0.0253473	-0.196518	-0.563727	-0.48025	-0.506863	-0.242441	-0.511574
AT1G11420	-0.120163	-0.121266	0.0817228	-0.0136426	-0.0442499	-0.272913	-0.131828	-0.224034	-0.154434	-0.154913	-0.0644322	0.00580612	-0.0156665	-0.0167443	0.109026	0.127646	-0.032891	0.0549059	-0.0737246	0.042315	0.385068	0.155457	0.386719	0.0444911	-0.035664	-0.0409258	0.023564	-0.0859616	-0.0616942	-0.0699469	-0.0992016	0.00926291	0.192585	-0.00615491	0.0272045	0.481739	-0.0365651	0.213794	0.31146	0.200836	0.272344	-0.0510682	-0.10994	0.0533937	-0.109807	-0.106661	-0.0518441	-0.180949	-0.188238
AT1G11450	0.05581	0.0744745	0.0656839	0.01891	0.141259	0.279189	-0.0261438	-0.096053	0.0244267	0.151407	-0.0139939	0.0863202	0.362688	0.137837	0.160221	0.0569748	0.0225845	0.0782854	-0.0369507	0.0714975	-0.0421392	0.00138199	-0.00119017	0.105934	0.140668	-0.0118499	-0.223469	-0.128248	-0.261196	-0.304551	-0.13856	-0.167015	0.0418138	-0.121636	-0.0934851	-0.0448783	-0.291682	-0.0108525	-0.0733271	-0.116987	-0.00402242	-0.0959173	0.100263	0.14119	0.0297702	-0.00952795	0.113121	0.0573264	-0.0941034
AT1G11530	0.0195124	-0.0756278	0.165022	-0.534263	-0.548593	-0.464297	-0.00702435	0.0679713	0.105801	-0.137895	-0.150053	-0.393689	-0.383178	-0.319805	0.0962553	0.19014	0.145794	0.288738	0.294996	0.278512	0.394432	0.46728	0.474934	-0.545337	-0.5657	-0.614575	0.0779991	0.256101	0.390841	0.0112114	0.122302	0.11031	-0.381965	-0.334272	-0.388832	0.37914	0.256062	0.363993	0.562112	0.565113	0.694199	0.0669193	0.0745874	-0.0867598	-0.581578	-0.58987	-0.560224	0.0381483	-0.0195974
AT1G11545	0.148804	0.105669	0.141766	-0.43533	-0.459843	-0.444637	-0.358084	-0.342257	-0.337938	-0.514997	-0.532475	-0.372722	-0.312147	-0.255986	-0.0936236	0.0912106	0.248531	-0.241046	-0.10283	-0.195482	0.152952	0.155208	0.130417	-0.0407815	-0.0342033	-0.0609921	0.101849	0.161909	0.207993	-0.157959	-0.0499308	-0.123631	-0.19023	-0.135359	-0.150515	-0.284525	-0.225334	0.0631477	-0.054104	-0.0876456	-0.267038	0.261814	0.284735	0.20825	-0.319264	-0.288881	-0.440716	-0.215189	-0.15544
AT1G11600	-0.102109	-0.261904	-0.161787	0.955032	0.489456	0.513713	0.951333	0.880377	0.782257	0.64801	0.647284	0.58937	0.569978	0.430621	0.219249	-0.0906693	-0.117707	-0.466163	-0.416947	-0.492634	-0.446125	-0.528959	-0.500597	-0.146796	-0.159081	-0.294875	-0.125394	-0.227915	-0.298942	-0.113117	-0.117045	-0.333345	-0.0916028	-0.0782298	-0.213136	-0.370846	-0.399832	-0.448015	-0.395316	-0.393942	-0.409318	-0.144101	-0.199595	-0.207621	0.666006	0.583467	0.495708	1.09359	0.996779
AT1G11630	-0.13028	-0.0600496	-0.0605448	-0.199534	-0.113067	-0.145124	0.0168005	-0.111008	-0.0729541	-0.101807	-0.0279425	-0.0646699	-0.0852006	-0.188543	-0.0325346	-0.15016	-0.0650663	-0.105467	-0.165519	-0.0680781	0.130188	0.145744	0.0612699	0.0276023	0.0925128	0.0836421	0.119613	0.0111284	0.125514	0.0962092	0.0759561	0.111892	0.12875	0.0304889	0.117879	0.219852	0.128464	0.169916	-0.0238123	0.0387976	-0.0067686	-0.0638061	-0.175102	-0.127319	-0.134614	-0.0316936	-0.126786	-0.1248	-0.0389948
AT1G11670	-0.0754217	-0.169822	-0.136652	0.17689	0.0823684	0.0821481	0.0205938	0.0880231	0.180355	0.0804534	0.102006	0.100786	0.158787	0.126958	0.00934051	0.0238718	0.0810525	-0.352507	-0.285545	-0.30862	-0.244372	-0.198668	-0.225298	0.0568676	0.0401126	0.0152854	0.521007	0.427653	0.498517	0.28299	0.122917	0.43445	0.384433	0.542573	0.39522	0.0871826	0.19962	0.0448912	-0.193737	-0.231159	-0.230118	-0.13725	-0.281558	-0.260776	0.142622	0.0837657	-0.0892568	0.121328	0.254374
AT1G11740	-0.270335	-0.212363	-0.199056	-0.750842	-0.710605	-0.739876	-0.57669	-0.554635	-0.630961	-0.816168	-0.754851	-0.578874	-0.551836	-0.403245	-0.151211	0.456603	0.152367	-0.453453	-0.33511	-0.235122	-0.223574	-0.182339	-0.0430397	0.103148	0.141553	-0.334861	0.332229	0.535392	0.921117	-0.257282	-0.301828	0.165357	-0.604782	-0.464825	-0.573153	-0.26915	0.0195253	0.152688	0.274974	-0.00300693	0.0845208	0.0326953	0.194998	-0.190656	-0.612244	-0.625466	-0.708104	-0.345223	-0.512786
AT1G11915	0.0222808	0.0181913	-0.23072	-0.454094	0.189463	-0.14904	-0.200358	-0.0792873	-0.189646	-0.396287	-0.355452	-0.093775	-0.163777	-0.200853	-0.126611	-0.252376	-0.0905135	-0.278545	0.0330109	-0.244436	0.29127	-0.187516	0.339718	0.0999792	0.0799004	0.20363	0.222253	0.144827	0.302416	-0.167322	0.0139769	-0.0645728	0.25975	-0.144077	0.2994	-0.0364049	0.362988	0.0598412	0.216514	-0.135201	0.347638	0.141491	-0.0674903	-0.267367	-0.186052	-0.277593	-0.218212	-0.135678	0.0755903
AT1G11950	0.120245	-0.0368331	0.0916353	0.0344158	-0.0427882	-0.101883	0.138658	0.0249304	0.148343	0.352729	0.22456	0.0110256	0.0203872	0.0400613	0.0364346	-0.0392823	0.0178086	0.21984	0.148128	0.0673974	-0.175486	-0.180751	-0.163521	-0.267631	-0.338866	-0.341951	-0.316229	-0.389395	-0.325354	-0.0556765	-0.00327387	-0.0126209	-0.125504	-0.180784	-0.278193	-0.13833	-0.193769	-0.11436	-0.179006	-0.262543	-0.258051	0.111174	0.0789265	0.103115	0.0425553	0.0390126	-0.0174591	0.281828	0.14877
AT1G12010	-0.178152	-0.0845589	-0.322128	-0.245013	-0.255536	-0.239934	0.118424	0.202385	0.147208	0.0263324	0.405434	0.032715	-0.149511	-0.0496723	0.118126	0.295793	-0.10792	-0.0281939	-0.107489	0.0640132	0.388418	0.253964	0.397511	0.228541	-0.0327766	0.0272697	0.382077	0.299465	0.494459	0.169836	0.28402	0.436053	-0.138923	-0.391242	-0.174589	0.539486	0.602948	0.777241	1.16998	1.16505	1.22313	-0.31252	-0.395135	-0.355563	-0.282158	-0.475707	-0.492343	-0.370835	-0.383857
AT1G12030	-0.115341	-0.0966298	0.247026	0.30572	0.221164	0.47629	0.619569	-0.131499	0.342567	-0.18104	-0.383337	-0.161295	0.127337	0.230669	0.376701	0.355786	0.780738	0.00189058	-0.462043	-0.0401669	0.28414	0.369167	0.0188328	0.34131	0.465499	-0.026411	0.226944	0.0845882	0.0730041	0.212583	-0.542712	0.187865	0.172312	0.0873234	0.150409	0.0606284	0.930954	1.14424	0.0308681	0.0358222	-0.385087	-0.0172624	0.0443961	-0.435316	-0.155917	-0.158399	0.181641	-0.142649	0.247748
AT1G12060	0.0315256	0.0734406	-0.10728	0.0497829	0.197986	0.322263	0.0572454	0.0314162	-0.0651439	0.185877	0.431903	0.0425756	0.391622	0.152928	-0.183029	-0.206838	-0.0429809	-0.205921	-0.193099	-0.219389	-0.269976	-0.150529	-0.248931	-0.0604341	-0.184017	-0.124317	-0.157145	0.0827825	0.0438845	0.0947239	-0.0885196	0.172258	0.0106903	0.111989	0.235331	-0.194701	-0.138288	-0.150841	-0.323521	-0.358523	-0.407821	-0.144049	-0.0308091	-0.0405909	0.161524	0.0878198	0.0214794	0.263322	-0.0174392
AT1G12080	-0.0430528	0.013488	0.0671792	-0.279583	-0.271082	-0.383526	-0.494518	-0.332563	-0.270442	-0.37731	-0.444684	-0.549322	-0.48241	-0.495594	-0.339222	-0.159747	-0.197154	-0.248385	-0.0760472	-0.00847002	0.79085	1.06662	0.863275	0.105049	0.14799	0.135725	0.0533799	0.0274158	0.195314	0.197961	0.393288	0.269762	0.192501	0.142557	0.0960355	0.307102	0.426111	0.761198	0.764204	0.787893	0.417672	0.111444	0.101858	0.011407	-0.398897	-0.311913	-0.395753	-0.490475	-0.400163
AT1G12110	-0.223468	-0.390872	-0.32644	0.163412	0.04101	0.212632	-0.269979	-0.237539	-0.29022	-0.0783142	-0.122584	0.418621	0.314838	0.302417	0.00866669	-0.0305623	-0.00937021	-0.289249	-0.378247	-0.335031	-0.200805	-0.326336	-0.306217	0.382775	0.244653	0.129349	0.0714685	0.0669911	-0.0548196	0.010169	-0.0959224	-0.0812203	0.418994	0.481813	0.219793	-0.210351	-0.0988292	-0.156658	-0.175549	-0.219	-0.383461	-0.216834	-0.263818	-0.371136	0.186149	0.0964089	-0.0250886	-0.0472988	-0.137569
AT1G12200	-0.126919	-0.149751	-0.166506	0.0938433	0.100424	0.343238	-0.289611	-0.255821	-0.286991	-0.15327	-0.172195	0.151305	0.232129	0.143875	0.348469	0.526452	0.44767	-0.0964217	0.0449786	-0.0708325	-0.0675445	-0.0853082	-0.0800019	-0.19341	-0.174862	-0.0739568	-0.451344	-0.452147	-0.403499	0.0156242	-0.0426136	-0.196376	0.322252	0.414106	0.239324	0.370289	0.266528	0.202099	-0.0807577	-0.126862	-0.127544	-0.0701497	0.0616322	0.0148058	0.00316983	-0.0166987	0.0352055	-0.292205	-0.272876
AT1G12220	-0.0299003	-0.0521658	-0.104847	-0.243872	-0.351456	-0.335742	-0.128384	-0.266528	-0.155837	-0.0810596	-0.012887	-0.086758	-0.144158	-0.316518	-0.0114194	-0.0832022	-0.0712222	0.0493789	0.0374104	-0.0248943	0.323404	0.113025	0.104242	-0.130508	0.0312779	0.059343	0.562572	0.223771	0.167515	0.457511	0.596966	0.341097	0.143769	0.536967	0.0809774	0.557966	0.376245	0.526447	0.362987	0.252845	0.41357	-0.167953	-0.293704	-0.218917	-0.489124	-0.468805	-0.481466	-0.118878	-0.227836
AT1G12240	0.139253	-0.0410006	0.138797	0.0493462	0.0673312	-0.144038	-0.31739	-0.369305	-0.377738	-0.389128	-0.398323	-0.0851732	-0.229745	-0.0195617	-0.111762	-0.0969997	-0.154397	0.128261	0.0623403	0.246807	0.282979	0.185927	0.186662	0.316394	0.136272	0.277436	0.0614527	0.180924	0.0319947	-0.0588296	-0.101115	-0.00519043	-0.0637795	-0.139335	-0.172224	-0.261575	-0.360892	-0.321273	0.236428	0.209675	0.200567	0.119169	0.0887068	0.0657033	0.0282661	0.139407	-0.11292	-0.323056	-0.256975
AT1G12290	-0.266473	-0.171128	-0.268123	-0.126472	-0.114246	-0.128048	-0.0532894	-0.0770436	-0.0591463	-0.00542929	-0.239583	0.157243	-0.0892207	-0.11815	-0.0454031	-0.153851	-0.195401	-0.116524	-0.178694	-0.23482	-0.137055	-0.0374515	-0.114993	0.0922341	0.307106	0.425938	0.459211	0.150127	0.0037599	-0.158418	0.021023	-0.139342	-0.0314452	0.136672	-0.0379696	-0.168534	-0.0388915	-0.0416846	-0.276743	-0.00934986	0.15731	-0.203257	-0.337155	-0.200912	0.130181	-0.0889503	0.0188011	0.113719	-0.00373034
AT1G12380	0.0448054	-0.122417	-0.299869	0.268801	0.0818415	-0.00716138	-0.206863	-0.270515	-0.366848	-0.0584367	-0.0453233	0.172604	0.132806	-0.00937949	-0.15749	-0.309401	-0.268245	-0.111388	-0.157158	-0.164296	0.0322959	-0.12432	-0.118299	0.122974	0.0463757	-0.00520331	-0.213295	-0.256487	-0.259076	0.0560036	0.0255866	-0.0832479	0.356056	0.172234	0.0721491	0.00985541	-0.127395	-0.276983	-0.0187699	0.023854	-0.127379	-0.046352	-0.0693652	0.00125892	0.345775	0.301749	0.16241	-0.213564	-0.174879
AT1G12420	0.341083	0.228634	0.267242	-0.179683	-0.113599	-0.172986	-0.125938	-0.24933	-0.339701	-0.116321	-0.00105908	0.197591	0.0936928	0.237344	-0.111484	-0.216567	-0.206198	0.843687	0.493788	0.783551	0.100096	0.1694	0.164769	-0.154357	-0.172268	0.0107014	-0.304747	-0.234082	-0.241903	-0.173535	-0.250977	-0.197772	-0.118812	-0.118395	-0.0888385	-0.324847	-0.512073	-0.372787	0.0405227	-0.0690251	0.0503307	0.275212	0.224695	0.180279	-0.121472	-0.0613415	-0.0453939	-0.190903	-0.217408
AT1G12550	-0.00997807	0.0695566	-0.0406907	0.0143201	0.266822	0.223924	-0.153352	-0.00907388	-0.0541842	-0.0401765	-0.0784406	-0.0710085	0.00928285	0.060987	-0.0172166	0.053273	0.0924149	-0.0773992	-0.0780379	0.00312438	0.0448429	0.32008	0.257452	0.173732	0.197943	0.229229	0.00192737	0.0502768	0.197105	-0.0446704	0.078891	0.142782	0.0190773	0.100605	0.283462	-0.0366284	0.032757	0.0782979	0.0294064	0.0289185	0.128566	-0.0497881	-0.26583	-0.162809	-0.027678	0.142761	0.0419322	-0.220917	-0.0318601
AT1G12740	0.194175	0.460002	-0.771401	0.193114	-0.520303	-0.19924	-0.447165	-0.300217	-0.673193	-0.539379	-0.0608647	-0.131145	-0.785393	-0.548798	0.165556	-0.0258951	-0.0802978	-0.557242	-1	-0.0304654	-0.626124	-0.478713	-0.549755	-0.571687	-0.159011	-0.382205	-0.631952	-0.56178	-0.591472	-0.499857	-0.866861	-0.701049	-0.0641307	0.208145	0.0949961	-0.236421	-0.875879	0.241944	-0.607515	-0.145528	-0.56521	0.337624	0.244453	1.34773	-0.164438	-0.0454	-0.117198	-0.363478	0.543941
AT1G12775	0.0532713	-0.00517394	0.0180485	-0.00516951	-0.0261842	-0.0621575	0.0711307	-0.0199743	-0.00137685	0.0922695	0.0489846	0.0385325	0.101577	0.10908	0.0915518	0.214416	-0.0248058	-0.0269123	-0.0173501	0.0457904	0.181193	0.000961305	-0.0208733	0.00327148	-0.136642	-0.149598	-0.0208153	0.054992	0.0632532	0.0529257	0.0510884	0.0374175	0.196217	0.0735332	0.0449584	0.0599074	0.0301471	-0.0988627	0.0101501	-0.0645556	-0.0538532	0.037375	-0.0532535	0.0701125	0.0188737	-0.0614167	0.0913702	-0.0090831	0.0477423
AT1G12780	-0.123049	-0.143012	-0.0688529	-0.464899	-0.414429	-0.438917	-0.192726	-0.139367	-0.0616192	-0.276662	-0.256646	-0.349439	-0.377241	-0.446805	0.0994782	0.122654	0.115912	0.0382048	0.0425805	0.215548	0.455919	0.378648	0.38663	-0.385624	-0.352496	-0.422928	0.0198575	0.097384	0.130816	-0.100728	-0.123103	-0.097038	-0.281347	-0.356431	-0.357818	0.457148	0.443877	0.541186	0.563293	0.603613	0.586513	-0.0785783	-0.0965865	0.00961526	-0.443017	-0.410784	-0.417883	-0.116888	-0.164621
AT1G12845	-0.475685	-0.432723	-0.541567	-0.202444	-0.0939864	-0.122261	1.15011	1.37293	1.17466	0.986854	1.1958	0.427359	0.353717	0.371655	-0.401756	-0.232425	-0.294389	-0.51246	-0.503021	-0.528065	-0.650676	-0.659774	-0.589582	-0.443643	-0.421218	-0.306202	0.576812	0.635777	0.717965	0.236407	0.507313	0.455187	-0.0616051	-0.0288735	0.123903	-0.528435	-0.497651	-0.547165	-0.719152	-0.721825	-0.633394	-0.507845	-0.415361	-0.451737	-0.119023	0.0394458	0.199023	1.05204	1.27431
AT1G12880	-0.25519	-0.159626	0.022315	0.0581676	0.0541614	0.166236	-0.122094	0.00292082	0.037944	-0.00243044	-0.021688	0.014634	-0.0858263	0.0657881	0.0327354	-0.00608582	0.0435011	0.0129378	-0.18564	-0.068503	0.0964755	0.0210398	0.264282	0.287386	0.216456	0.301891	0.0183333	0.253197	0.413145	-0.00179148	-0.0106005	0.131962	-0.0635899	-0.032226	0.14794	0.522468	0.311105	0.591159	0.437514	0.282934	0.471293	-0.231882	-0.237805	-0.0772184	-0.253399	-0.000395891	0.186146	-0.298914	-0.267878
AT1G12980	-0.304605	0.192117	-0.131835	0.268723	0.661457	0.703011	0.287712	0.27565	0.390069	0.679352	0.355311	0.0852342	0.793056	1.05627	-0.0466005	0.97302	0.420407	-0.381213	-0.0369504	-0.263589	-0.290056	-0.271463	-0.37075	-0.349349	-0.297348	-0.399363	-0.468853	-0.567294	-0.420777	-0.635311	-0.595498	-0.333932	-0.146991	-0.165775	-0.500977	-0.101035	-0.396632	-0.348251	-0.582642	-0.480788	-0.570681	0.330028	0.27969	0.0189838	0.269304	0.291939	0.0393272	0.83719	0.719963
AT1G13080	0.999457	0.680368	0.980002	0.895192	0.732511	0.774648	-0.528199	-0.542693	-0.543556	-0.783386	-0.730515	-0.4664	-0.473866	-0.499079	-0.219185	-0.276324	-0.321011	0.67804	0.492056	0.662768	0.527491	0.509196	0.523281	0.567928	0.441489	0.369333	-0.174077	-0.241242	-0.279944	-0.740835	-0.749262	-0.804557	-0.557808	-0.621806	-0.582681	-0.319272	-0.452958	-0.366512	0.657101	0.565006	0.653415	1.00013	0.795882	0.801469	0.636453	0.438035	0.380351	-0.567905	-0.629514
AT1G13100	0.249982	0.140265	0.10514	-0.255398	-0.335345	-0.168299	-0.0872526	-0.100305	-0.0407672	-0.172895	-0.00684238	-0.0769986	-0.0366116	-0.184451	0.131982	0.336144	0.0784686	-0.0138577	0.0863656	-0.00608124	0.186147	0.233052	0.0961037	-0.172672	-0.178698	-0.296	0.366239	0.345361	0.243182	0.286661	0.287289	0.279645	-0.0385735	0.27053	-0.066523	0.209195	0.344753	0.264651	0.37013	0.383098	0.18469	0.188867	0.109439	0.0254437	-0.218562	-0.402534	-0.418891	-0.0566922	-0.0647765
AT1G13110	-0.229547	-0.356797	-0.308016	-0.283622	-0.414824	-0.356592	0.424197	0.381686	0.43305	0.0605644	0.0320109	-0.0839362	-0.136422	-0.238885	0.122777	0.0454251	0.111201	-0.264265	-0.276341	-0.283864	-0.1711	-0.205348	-0.200408	-0.314131	-0.290447	-0.381858	0.989082	0.712261	0.71457	0.853242	0.745106	0.735375	0.141018	0.330361	0.111985	0.160025	0.256529	0.354533	-0.04158	-0.182719	-0.248838	-0.263806	-0.304635	-0.387762	-0.395759	-0.447675	-0.464691	0.594361	0.471811
AT1G13210	-0.265201	-0.386181	-0.288376	-0.55001	-0.607669	-0.588835	0.21208	0.355503	0.330426	-0.0907703	-0.00104713	-0.156314	-0.237764	-0.278533	0.220639	0.102541	0.13992	-0.226122	-0.17215	-0.327769	-0.174988	-0.314013	-0.224207	-0.552278	-0.37642	-0.418646	0.866555	0.464844	0.562999	0.71021	0.621123	0.675813	-0.163626	0.275761	-0.170845	0.32577	0.517594	0.698973	-0.234011	-0.289933	-0.279305	-0.242912	-0.265017	-0.236668	-0.521376	-0.558191	-0.60654	0.379965	0.352606
AT1G13245	-0.00521199	0.0385445	0.017871	-0.132942	-0.0908757	0.0417564	-0.357346	-0.344688	-0.273109	-0.774218	-0.794071	-0.639424	-0.610928	-0.608038	-0.393464	-0.363185	-0.295612	0.570462	0.331315	0.653557	0.696898	0.627615	0.580392	0.250144	0.206149	0.345076	0.173098	0.238603	0.248117	-0.717066	-0.737394	-0.648715	-0.630814	-0.626652	-0.570798	-0.323056	-0.370763	-0.167028	1.05725	0.894387	1.0719	0.217626	0.212429	0.0781547	-0.131543	-0.0436309	0.0966229	-0.330405	-0.455733
AT1G13260	-0.216817	-0.298007	-0.304851	0.0584404	-0.18866	-0.0118157	1.29727	1.49808	1.53647	-0.534958	-0.507994	-0.535148	-0.455334	-0.558755	-0.105668	-0.11493	-0.0306393	-0.170314	-0.162746	-0.198145	-0.360156	-0.375637	-0.433888	0.0631091	0.120072	-0.0425465	1.01816	1.12744	1.1802	-0.511826	-0.492838	-0.447776	-0.657447	-0.443526	-0.651215	-0.264827	-0.10293	-0.161916	-0.146448	-0.290579	-0.352083	-0.18116	-0.183323	-0.273218	0.162131	0.0377994	-0.0431522	1.25672	1.50782
AT1G13300	1.45925	1.88432	-0.518281	0.33329	-0.136184	0.534011	-0.48812	-0.731886	-0.645232	-0.823518	-0.685158	-0.63012	-0.856108	-0.697472	-0.0553337	0.30626	0.277354	-0.219667	-0.14987	0.560158	0.110158	0.298213	-0.189221	-0.85641	-0.798615	-0.786969	-0.189173	-0.685189	-0.113037	-0.712564	-0.948989	-0.828191	-0.713146	-0.894798	-0.685348	0.663917	1.14	0.276108	0.654139	0.332909	0.582556	1.35282	0.467071	1.52718	-0.359728	0.163731	-0.725183	-0.512248	-0.250712
AT1G13340	-0.389101	-0.519858	-0.68815	-0.544655	-0.373654	-0.678139	-0.676787	-0.707767	-0.586022	-0.775583	-0.71403	-0.689572	-0.822252	-0.791163	-0.702963	-0.7047	-0.477235	-0.482287	0.161346	-0.442612	0.448126	0.158121	-0.0699063	0.220757	0.884778	2.93699	1.21454	0.334396	0.724988	0.247602	0.297318	0.242885	-0.06984	0.712334	-0.146419	0.422977	0.669038	0.232167	0.233376	0.272699	1.2666	-0.454944	-0.701512	-0.586043	-0.674328	-0.602562	-0.806452	-0.731232	-0.658995
AT1G13400	-0.0941409	0.0663485	0.0263851	0.247507	0.144751	0.329776	-0.115942	-0.114599	0.17922	0.0312337	0.270759	0.294415	0.214351	0.193306	-0.0294573	0.251507	0.282174	0.187311	0.310126	0.0614403	0.103775	0.410723	-0.113843	-0.0911498	0.0603672	0.13993	-0.343531	-0.204891	-0.296455	-0.150985	-0.344902	-0.227744	-0.00995285	0.0132808	-0.0705974	-0.0137529	0.175649	-0.0972552	-0.167173	0.0961366	-0.0372926	-0.042666	0.342401	0.292704	0.250525	0.195608	0.370999	-0.360559	-0.2783
AT1G13470	-0.903187	-0.905679	-0.833205	-0.812591	-0.743329	-0.67135	-0.624642	-0.410391	-0.768172	-0.854362	-0.928622	-0.747594	-0.504145	-0.869686	-0.792843	-0.86838	-0.832237	-0.876163	1.65202	-0.964629	-0.761305	-0.873216	-0.780989	-0.765615	2.56027	3.25976	1.0868	-0.700241	0.722229	-0.361383	-0.303807	-0.575865	-0.812217	2.2656	-0.707051	-0.657592	0.932022	-0.0457736	-0.922441	-0.85898	-0.610059	-0.829942	-0.77882	-0.802869	-0.737508	-0.556764	-0.630968	-0.85809	-0.824763
AT1G13570	0.14484	0.306685	0.220649	-0.203917	-0.250827	-0.211772	-0.143698	-0.148994	-0.175701	-0.242118	-0.185307	-0.345949	-0.380416	-0.354879	-0.0464517	0.0201652	-0.136838	0.365433	0.295489	0.432075	0.627326	0.536519	0.467754	-0.240396	-0.211483	-0.211813	-0.178274	-0.113177	-0.174763	-0.352014	-0.250278	-0.357752	-0.389626	-0.392396	-0.433973	0.148439	0.0374924	0.0480411	0.464434	0.405636	0.590002	0.282586	0.16128	0.15949	-0.300045	-0.2393	-0.168637	-0.169253	-0.198508
AT1G13650	-0.0542353	-0.115069	0.00599708	1.58728	1.42858	1.61795	-0.0581938	-0.248556	-0.206661	-0.728402	-0.763486	-0.621108	-0.584481	-0.557982	-0.626295	-0.626892	-0.646313	-0.402032	-0.364493	-0.27212	-0.434766	-0.407424	-0.322568	3.68349	2.93184	2.90081	1.44566	1.50526	1.5783	-0.661341	-0.688284	-0.687487	-0.442989	-0.526985	-0.425191	-0.745068	-0.829462	-0.827135	-0.21801	-0.22873	-0.228822	0.0979898	0.123278	-0.0153445	1.10473	1.22697	1.63835	-0.279044	-0.384214
AT1G13700	0.547107	0.719407	0.58015	-0.359206	-0.369877	-0.165303	0.0879323	0.131201	0.0933186	-0.712198	-0.662137	-0.857514	-0.875941	-0.836288	-0.148678	0.206086	0.0218377	0.422413	0.830823	0.645618	0.519796	0.833705	0.71228	-0.0701939	-0.02769	-0.215828	0.455365	0.708592	0.768687	-0.650595	-0.580791	-0.553865	-0.928634	-0.910843	-0.919193	-0.175885	-0.267221	0.0164995	0.549584	0.44131	0.475963	0.504617	0.676609	0.716051	-0.249781	-0.33396	-0.386522	-0.0239984	-0.0201333
AT1G13710	0.0414403	0.0891666	-0.0478248	0.30582	-0.0197011	0.0514233	0.238899	0.22967	0.325785	0.211118	0.175049	0.182459	0.163458	0.183417	0.0118136	-0.0138275	0.0873869	0.0327509	-0.00647295	-0.0307938	0.247046	0.233566	0.179148	0.00630543	0.00982987	-0.105787	0.0108307	-0.124427	-0.154506	-0.141973	0.0137984	-0.0635007	0.064678	0.193725	-0.000869441	-0.0781511	-0.142111	-0.265197	-0.052326	-0.0784493	-0.0959092	-0.0360596	0.0292167	-0.0308415	-0.0483477	0.00646362	-0.0548711	0.259357	0.183019
AT1G13740	0.187269	0.24163	0.098067	-0.180455	-0.232487	-0.247843	0.10034	-0.0338287	0.0364594	-0.145857	-0.104296	0.129452	0.0172098	-0.0206593	0.0603469	-0.0803277	0.0481737	0.548879	0.330945	0.387607	0.137832	0.0160542	-0.0932673	-0.437996	-0.481068	-0.427202	-0.17349	-0.312275	-0.245918	-0.161613	-0.224258	-0.147503	-0.244815	-0.0921483	-0.161982	-0.191182	-0.28541	-0.237737	0.16384	0.119065	0.0316807	0.277873	0.140976	0.154152	-0.0227659	-0.18636	-0.10827	0.182284	0.22087
AT1G13750	-0.330431	-0.384221	-0.349266	-0.281545	-0.331568	-0.362391	-0.19664	-0.182102	-0.199819	-0.251786	-0.298946	-0.0641079	-0.216079	-0.180411	-0.328927	-0.263146	-0.266157	-0.210293	-0.197378	-0.380473	-0.279937	-0.555867	-0.478369	-0.401038	0.0128327	0.0773107	0.335254	-0.245428	-0.175926	0.0593211	0.213841	0.0136584	-0.256672	0.320552	-0.184777	-0.236195	0.0846798	0.058577	-0.419888	-0.453268	-0.396307	-0.150349	-0.239673	-0.176577	-0.0879568	-0.184615	-0.165264	0.00310867	-0.0267485
AT1G13790	-0.183806	-0.184767	-0.267611	-0.157228	-0.0901798	-0.180878	0.0525849	0.11458	0.0310721	0.0102501	0.0380395	-0.17286	-0.214217	-0.0892934	-0.267929	-0.375831	-0.271781	-0.215361	-0.275773	-0.203037	-0.21628	-0.251794	-0.132853	0.160516	0.17205	0.117456	0.290333	0.273605	0.226575	0.214132	0.179718	0.162108	0.135945	0.0576468	0.27697	-0.0511608	-0.131966	-0.0884582	-0.188048	-0.213369	-0.267688	-0.267571	-0.0956981	-0.232482	0.124332	0.00727161	-0.0626105	0.122584	0.123089
AT1G13920	-0.259406	-0.213504	-0.101635	-0.309142	-0.165801	-0.0840608	0.0740378	0.226041	0.307056	-0.174489	0.0118153	-0.127594	-0.132177	-0.0877201	-0.210204	-0.0465708	-0.0367674	-0.0753745	-0.138249	-0.0612699	-0.0240288	-0.0261792	-0.00503274	0.276638	0.205437	0.196333	0.103999	0.152257	0.271958	-0.145438	-0.0445606	-0.0238074	-0.0476705	-0.107564	-0.14352	-0.104845	-0.0998488	-0.155474	-0.0350597	-0.207439	-0.0177235	-0.284334	-0.127664	-0.0873492	-0.000629793	-0.011476	0.0810119	0.0271636	0.0356725
AT1G13930	-0.749091	-0.776168	-0.794144	-0.222213	-0.250172	-0.216791	1.34881	1.42689	1.36085	0.679336	0.540786	-0.165951	-0.125689	-0.0914505	-0.637967	-0.576219	-0.625458	-0.789389	-0.771465	-0.783354	-0.82851	-0.809558	-0.820504	-0.180606	-0.28551	-0.287053	1.41359	1.43769	1.41822	1.23151	1.22419	1.11652	-0.139423	-0.239068	-0.15251	-0.641783	-0.665893	-0.704449	-0.824866	-0.820032	-0.798454	-0.746349	-0.764322	-0.749072	-0.194472	-0.0878991	-0.0406071	1.39745	1.56088
AT1G13950	-0.487286	-0.33568	-0.274556	-0.550846	-0.394668	-0.204021	-0.446166	-0.406567	-0.316736	-0.411862	-0.395179	-0.390883	-0.39107	-0.4062	-0.400827	-0.268606	-0.210259	-0.325572	-0.275743	-0.355693	0.0259446	0.0081287	0.176674	-0.196462	0.15387	0.185543	0.391262	0.329307	0.535384	0.273467	0.123368	0.0305471	-0.175413	0.062027	0.0465549	0.0191538	0.0936198	0.192904	0.0880012	0.17123	0.0875866	-0.269069	-0.213738	-0.24453	-0.376096	-0.36497	-0.316102	-0.354406	-0.21991
AT1G13960	0.0429997	0.0600942	0.0432576	-0.0605819	-0.0777099	-0.0863945	-0.128633	-0.118769	-0.132353	-0.165542	-0.219815	-0.112985	-0.213314	-0.214118	0.0579356	0.0611389	-0.014527	0.281512	0.0681724	0.247484	0.280501	0.322466	0.255524	-0.26885	-0.208319	-0.228141	-0.0971045	-0.217719	0.00072422	-0.187674	-0.205264	-0.196798	-0.224558	-0.238616	-0.249466	0.238044	0.0725925	0.0344366	0.302523	0.244423	0.332577	0.0455516	0.092173	0.0950992	-0.0744781	-0.0113922	-0.036832	-0.0896905	-0.0640962
AT1G13970	-0.0904279	-0.0202612	0.120231	0.100371	0.104043	0.0306148	0.161774	0.0733522	0.133637	0.0246303	-0.133866	-0.0166259	-0.119676	0.223545	-0.032417	-0.0166921	-0.236187	-0.288146	-0.134324	-0.284663	-0.38757	-0.385767	-0.335606	0.0966203	-0.218595	0.313029	0.00311767	-0.0408822	-0.0552577	-0.388651	-0.222944	-0.423884	-0.319808	-0.304549	-0.324737	-0.285264	-0.453265	-0.384558	-0.40571	-0.509358	-0.245894	0.231974	0.0594332	0.200345	0.288187	0.280578	0.361018	0.553768	0.42251
AT1G13990	-0.494042	-0.430448	-0.399972	-0.356812	-0.155305	-0.321454	0.68912	1.05167	0.90698	0.0986065	0.133047	-0.343562	-0.44557	-0.35189	-0.314379	-0.331152	-0.360059	-0.449122	-0.161439	-0.278629	-0.0534228	0.118322	0.00127585	-0.294033	0.01029	0.304934	1.20214	1.20765	1.41198	0.738652	0.540937	0.697066	-0.317217	-0.166923	-0.214701	-0.0708667	0.0389456	0.02206	-0.251688	-0.225483	0.0985538	-0.524997	-0.544953	-0.507846	-0.44163	-0.287947	-0.343161	0.352821	0.525286
AT1G14040	0.058089	0.152979	-0.00515605	-0.407505	-0.418794	-0.43817	-0.296005	-0.280675	-0.294271	0.11163	0.274294	0.012133	0.018855	0.110098	0.0220161	0.0169834	0.0328316	-0.0431488	0.0471408	-0.0626385	0.155591	0.12914	-0.00470197	-0.451927	-0.485326	-0.450061	0.0215455	-0.0681244	-0.100961	0.258951	0.280621	0.145773	0.163993	0.0102673	0.088443	0.184773	0.221504	0.108325	0.225242	0.237515	-0.0512292	0.0794506	-0.0697606	0.0145234	-0.287205	-0.416334	-0.43245	-0.197305	-0.137208
AT1G14060	-0.234896	-0.0297932	-0.261633	-0.206094	-0.0652783	-0.188033	0.0899194	0.0470293	0.191701	0.0224263	0.146216	-0.00524811	0.0590764	-0.0144867	-0.208131	-0.144935	-0.0682377	-0.293864	-0.210475	-0.273068	-0.26455	-0.158684	-0.267619	0.0772633	0.0887705	0.0925931	-0.00999978	-0.0440021	-0.113104	0.0857879	0.0504071	0.137613	0.245798	0.413188	0.360216	-0.0437915	-0.0483424	0.0473957	-0.26639	-0.189479	-0.332356	-0.322633	-0.156557	-0.172433	0.0500371	0.143264	-0.00317293	0.114477	0.209928
AT1G14250	-0.77871	-0.933764	-0.773488	-0.419774	0.099308	-0.148889	0.812153	-0.144777	-0.198602	-0.374288	-0.609111	0.253006	0.0929084	-0.101287	-0.00572186	-0.117095	-0.6406	-0.643417	-0.785253	-0.772676	-0.711923	-0.68648	-0.718314	0.12269	-0.168508	0.661357	1.21781	3.23426	0.583887	0.749496	0.4872	1.39445	0.390445	0.060444	0.288749	0.293819	-0.296398	-0.247459	-0.710585	-0.584401	-0.594854	-0.872503	-0.896875	-0.922071	-0.261119	-0.156605	0.0432046	-0.0789931	-0.0399948
AT1G14280	0.417287	0.278107	0.436376	0.17421	0.0657331	0.145616	-0.464216	-0.499885	-0.477651	-0.699415	-0.731825	-0.458232	-0.50479	-0.462763	-0.393405	-0.431066	-0.411789	0.532507	0.37159	0.553077	1.01619	0.969834	0.974832	0.793836	0.687349	0.533918	0.35672	0.318606	0.292108	-0.538826	-0.524424	-0.546549	-0.413038	-0.440409	-0.422391	-0.424275	-0.420304	-0.333048	1.19488	1.00157	0.967945	0.379426	0.349651	0.306891	-0.0121833	-0.0852551	-0.116925	-0.566708	-0.595281
AT1G14340	0.100432	0.0310897	0.138596	-0.0723935	0.0502001	0.0361608	-0.215724	-0.0506076	-0.0606068	0.0786326	0.18467	0.0226784	0.00309403	-0.0105068	0.278041	0.148574	0.232088	0.188209	0.119295	0.230676	0.24898	0.158691	0.0995209	-0.198016	-0.18335	-0.0837644	-0.121044	-0.144852	-0.0914383	-0.031452	0.00211757	0.113045	0.0122732	0.0022299	-0.0537082	0.19382	0.109557	0.240099	0.0284948	0.00499264	0.195916	0.0983407	0.113702	0.101195	-0.241676	-0.177457	-0.216577	-0.148263	-0.152572
AT1G14370	-0.330708	-0.391049	-0.517309	-0.326119	-0.179686	-0.373771	-0.17375	-0.0253558	-0.0458462	-0.125854	-0.130908	-0.350718	-0.3007	-0.300162	-0.242742	-0.249494	-0.304728	-0.422908	-0.00843305	-0.509686	-0.26416	-0.293375	-0.0704281	-0.179351	0.287975	0.681336	0.962035	0.382251	0.519335	0.455014	0.429916	0.480685	0.0100079	0.35138	-0.0409062	-0.0594861	0.132458	0.336209	-0.217302	-0.452685	0.00873896	-0.226536	-0.191483	-0.294733	-0.28121	-0.203693	-0.257832	-0.115044	-0.0984541
AT1G14440	-0.172361	-0.0739183	-0.13162	0.0548549	0.136035	0.107538	0.292742	0.368969	0.477099	0.351652	0.318974	-0.0252342	-0.0126202	-0.0297566	-0.230206	-0.142416	-0.204326	-0.282328	-0.244069	-0.248354	-0.251182	-0.142629	-0.123857	-0.0435107	0.0908197	0.0576661	-0.00999549	0.0171694	0.0444485	-0.0868107	0.0066829	-0.0103265	-0.0962148	-0.145106	-0.0167806	-0.151356	-0.116745	-0.200656	-0.300745	-0.328461	-0.203998	-0.254242	-0.0988311	-0.083521	0.195672	0.280006	0.211873	0.356667	0.473964
AT1G14470	-0.253026	0.132247	-0.168309	-0.53546	-0.382738	-0.386668	0.0656482	0.071979	0.118067	0.545292	0.672415	-0.0239511	-0.087716	0.0281375	-0.203399	-0.121257	-0.219253	-0.0843644	0.0585491	-0.0643211	-0.191019	-0.161527	-0.0137033	-0.499708	-0.412218	-0.441633	0.0994156	0.141207	0.105603	0.386741	0.611217	0.572312	0.390625	0.371219	0.149016	0.0600471	0.102798	0.0723191	0.0822283	-0.00894346	0.0240417	-0.189686	-0.105484	-0.0752046	-0.242681	-0.315365	-0.475968	0.186337	-0.0224162
AT1G14490	0.206672	0.141923	-0.0582646	0.112861	0.222979	0.120347	-0.16207	-0.0986343	-0.0601238	0.181504	-0.051037	0.328176	0.434565	0.227488	0.0244361	0.0431882	-0.106417	-0.0983354	-0.0144712	-0.155968	0.0607126	-0.0194497	-0.265071	0.106956	0.372737	0.0852528	-0.420695	-0.284698	-0.375503	-0.447973	-0.285946	-0.364859	0.178441	0.357379	0.259656	-0.250687	-0.0834709	-0.297935	-0.0466525	-0.165051	-0.163564	0.020805	0.19051	0.242633	0.331405	0.376058	0.415257	0.0719718	-0.0479405
AT1G14520	-0.727192	-0.639486	-0.64058	-0.0500273	0.0984437	-0.0153894	0.24066	0.466996	0.308725	-0.368629	-0.21912	0.132557	0.483783	0.746243	-0.295166	-0.20586	-0.13795	-0.57161	-0.330385	-0.640405	-0.280281	-0.302287	-0.252161	0.623122	0.779966	0.678676	1.29984	1.80458	1.97002	0.802576	0.615596	1.08903	0.599718	0.638288	0.522979	-0.0726504	0.0558193	0.561226	-0.0545826	0.0137458	-0.329539	-0.764688	-0.822477	-0.75662	-0.20278	-0.160342	0.0365535	-0.0462614	-0.236482
AT1G14600	-0.123687	-0.0476599	0.00650924	0.50246	0.355901	0.501685	-0.128534	0.0107313	-0.159155	0.347049	0.301745	0.185962	0.119883	0.195648	-0.229976	-0.258705	-0.170958	-0.326122	-0.29701	-0.404476	-0.136279	-0.0309184	-0.255988	-0.13857	-0.0514378	0.148493	-0.349803	-0.493815	-0.319002	-0.565018	-0.348665	-0.447495	-0.186059	-0.397017	-0.345269	-0.273644	-0.305072	-0.472205	-0.183958	-0.236947	-0.338248	0.0179337	0.0667103	0.112084	0.468543	0.735937	0.601557	-0.0485112	0.068637
AT1G14730	0.373028	0.387345	-0.027758	0.205326	0.169483	0.126282	0.0861306	0.0110384	-0.284975	0.221699	-0.237332	-0.0753739	-0.108829	-0.236941	-0.0692203	-0.166345	0.119046	-0.122225	0.0105643	0.201325	-0.00461833	0.319757	0.164022	-0.0389827	-0.0706066	-0.205541	0.244862	0.159351	-0.0696935	-0.0620551	0.0700665	-0.0789502	0.190952	-0.190821	-0.0539203	-0.0538688	0.0308417	-0.0396301	0.0186396	0.267234	0.485167	0.0180678	0.288714	0.0707557	-0.216512	0.156664	-0.142652	-0.0265622	-0.0279606
AT1G14750	0.0416576	-0.0759117	-0.173206	-0.196183	-0.306016	-0.190775	-0.176684	-0.0216454	-0.0358682	0.0897364	0.438579	-0.120934	0.196241	0.238324	0.113976	-0.0420789	0.180532	-0.118312	-0.233904	-0.0759095	0.065872	0.0114508	-0.0114436	-0.0249701	0.118262	-0.200863	-0.0133843	-0.0676786	0.0893351	0.0810873	-0.059594	0.0769995	0.00350357	0.177687	0.202086	0.153415	0.0774031	-0.202518	-0.0647782	-0.0650782	0.063777	-0.368746	-0.0305726	-0.0486022	-0.442996	-0.0990063	-0.305074	-0.097192	-0.0452294
AT1G14760	-0.150702	0.354376	0.14513	-0.0961167	-0.199013	0.0771004	-0.333309	-0.221013	0.172232	0.128063	0.0454305	-0.0328046	-0.203676	-0.0373135	-0.401164	0.365488	0.379283	0.0678864	0.199713	0.475003	0.231236	0.586121	0.887873	-0.30468	-0.239357	-0.19766	-0.539082	-0.552832	-0.494704	-0.461808	-0.333065	-0.38989	-0.427013	-0.409064	-0.106116	-0.00832808	-0.147955	-0.371585	0.0740666	0.200304	0.129337	0.263412	0.580669	0.32747	-0.276562	-0.0661599	-0.222012	0.0628495	-0.274331
AT1G14880	-0.972061	-0.992827	-0.860089	-0.972086	-0.966601	-0.977519	-0.894458	-0.61493	-0.97064	-0.980343	-0.972315	-0.959887	-0.937339	-0.975932	-0.836888	-0.944088	-0.898439	-0.953262	0.157612	-0.977135	-0.856197	-0.982438	-0.95955	-0.981963	2.24058	4.68904	0.445582	-0.923721	0.925338	-0.711306	-0.333163	-0.768351	-0.932737	2.3006	-0.877032	-0.841362	0.276795	-0.504245	-0.961433	-0.953392	-0.833988	-0.969957	-0.958074	-0.96108	-0.970286	-0.97856	-0.98389	-0.961876	-0.957232
AT1G14900	-0.0923419	-0.0361596	-0.190208	0.0132073	-0.0153829	0.00295423	-0.133901	0.0678166	-0.0289314	0.176828	0.0707147	-0.0271852	0.0862742	0.0235916	-0.249422	-0.201302	-0.211452	-0.384984	-0.211124	-0.35118	0.0597285	0.0953048	-0.00277846	0.237268	0.412422	0.225295	-0.175988	-0.0590763	-0.206923	-0.000813364	-0.00169689	-0.0519674	0.120552	0.196431	0.0711594	-0.203916	-0.233515	-0.363461	-0.155248	-0.196994	-0.156315	-0.0310161	-0.0116255	-0.0346244	0.147114	0.129212	-0.0260149	-0.0521314	-0.0308776
AT1G15002	0.02198	0.225989	0.164993	0.120876	0.266769	0.0588564	-0.139138	-0.0891405	-0.259787	0.372887	-0.120747	0.229965	0.565958	0.4894	-0.127703	0.144954	0.171751	-0.11112	-0.0503417	-0.0492395	-0.393752	-0.299626	-0.276871	0.0748514	0.0714656	0.0303922	-0.289526	-0.289415	-0.274473	-0.0885981	0.0588768	0.200348	0.452497	0.611328	0.665647	-0.233519	-0.444125	-0.468206	-0.446917	-0.179983	-0.362123	0.0140727	0.278749	-0.0504328	0.0107862	0.172657	0.039531	-0.295526	-0.0780626
AT1G15010	1.25727	0.258116	0.245481	-0.491461	-0.466625	-0.643854	-0.241874	-0.0440624	-0.152121	0.3726	0.174753	1.23272	-0.379584	-0.147124	0.0367855	0.54042	0.772536	0.299678	0.917327	0.228949	0.413422	0.94752	0.281606	-0.785692	-0.602584	-0.560367	-0.406613	-0.0742113	-0.182364	-0.288181	-0.170993	-0.157911	-0.479703	-0.584787	-0.707794	1.20746	0.545713	0.531564	0.505596	1.14448	0.474502	-0.0264919	0.341132	0.690572	-0.628375	-0.343849	-0.950921	-0.221476	-0.404875
AT1G15080	0.0627613	0.033922	0.104547	0.0255595	-0.0753782	0.128926	0.439993	0.432165	0.489685	0.245392	0.165006	0.126543	-0.0469105	0.128256	0.139659	0.198167	0.239718	0.0610087	0.0931625	-0.0201486	0.0347161	-0.0685361	0.0531497	-0.174422	-0.249733	-0.192182	-0.0485193	0.112916	0.0995812	-0.0568134	0.0265048	-0.107101	-0.0907377	-0.130309	0.0724217	0.0218125	-0.0171582	0.0234198	-0.187252	-0.0811119	0.064566	-0.018098	-0.0200749	-0.0302979	-0.104038	-0.0257483	0.109497	0.326382	0.340524
AT1G15125	0.0623444	0.163137	-0.0148928	-0.485114	-0.528012	-0.549776	0.426676	1.18394	1.4572	0.0870423	0.210635	-0.707894	-0.641984	-0.835605	0.286779	0.189856	0.45037	0.270896	0.0055384	0.370681	0.452799	0.620485	0.582841	-0.665708	-0.26274	-0.419555	2.92016	1.86182	2.51591	0.794518	0.912783	1.37234	-0.592897	0.0221609	-0.523676	1.37679	2.83642	2.92656	0.13966	0.254337	0.186107	-0.162464	-0.102728	-0.323458	-0.722865	-0.583978	-0.573856	0.267497	0.797065
AT1G15150	-0.3519	-0.554292	-0.488231	-0.109654	0.0348531	-0.409233	0.106373	-0.471014	-0.246203	0.481174	0.4096	1.23983	1.88266	1.22684	-0.0329002	-0.162948	-0.142105	-0.549451	-0.66454	-0.68429	-0.486386	-0.575632	-0.816733	0.307549	-0.229791	0.709973	0.647907	1.14047	0.49658	1.38186	1.1948	1.14976	1.30466	0.944694	1.56281	-0.300686	-0.418997	-0.885109	-0.840243	-0.527982	-0.646047	-0.628774	-0.435013	-0.59045	-0.34813	-0.50547	-0.550832	0.101129	0.00550962
AT1G15170	0.0161826	-0.0956149	-0.113903	0.2635	0.181373	0.33964	-0.116206	0.0527235	-0.00417042	0.37476	0.159071	0.554813	0.637536	0.575326	0.280739	0.320574	0.165298	0.143591	0.111462	0.204779	-0.117487	-0.0469365	-0.119352	-0.00909033	-0.0824297	-0.0931454	-0.146787	-0.323427	-0.240823	0.060861	0.0496381	0.133541	0.273619	0.354496	0.366849	0.0140674	-0.0028171	-0.0717399	0.0977308	0.0127635	0.15076	-0.0938128	-0.123118	-0.0724499	0.0639175	0.0653509	0.0170474	-0.267182	-0.14602
AT1G15210	1.65068	1.14911	-0.0614712	0.537221	0.16052	0.24687	-0.0256917	-0.335306	-0.328047	-0.191898	-0.224163	0.187112	-0.265048	-0.376497	0.529847	-0.206654	0.00690459	0.0676058	-0.0706246	0.483458	0.227975	0.252785	-0.123537	-0.335215	-0.275769	-0.158659	0.0798426	-0.214522	-0.394559	-0.378982	-0.440059	-0.197725	-0.126587	-0.485292	-0.250007	0.28073	-0.363639	-0.317135	-0.0488975	0.00719913	0.0797414	1.49866	0.388009	1.0285	-0.0238559	0.147073	-0.4696	0.066558	-0.125975
AT1G15410	0.268347	0.0617363	0.289603	-0.111338	-0.148848	-0.0126586	-0.215749	-0.168944	-0.210505	-0.206397	-0.125059	0.253135	0.359733	0.231233	0.153927	0.129676	0.0731573	0.275066	0.195696	0.229291	0.0119808	0.0383612	0.0133423	-0.0555377	-0.0465064	-0.145392	-0.199247	-0.187495	-0.205263	-0.327995	-0.350208	-0.362032	-0.0974912	-0.124899	-0.150883	-0.315275	-0.214492	-0.0489651	0.128704	-0.0345844	-0.126743	0.287976	0.369243	0.190693	-0.143248	-0.119104	0.0609226	-0.0962505	-0.178379
AT1G15440	-0.126537	-0.150635	-0.221847	-0.0142604	-0.0237069	-0.0525082	0.292905	0.122721	0.122611	0.118551	0.0724839	0.228258	0.195856	0.0503636	-0.0615768	-0.239073	-0.0969225	-0.230068	-0.150444	-0.247435	-0.308344	-0.386324	-0.345602	0.0374071	0.0490133	0.0304368	0.0188368	-0.0663103	-0.131039	0.2217	0.131339	0.105202	0.278309	0.35364	0.309882	-0.101295	0.000395253	-0.131724	-0.269341	-0.290686	-0.4292	-0.249336	-0.236351	-0.194777	0.298746	0.10816	0.0995866	0.332987	0.342785
AT1G15550	-0.185165	-0.10627	-0.12796	0.532749	0.835768	0.70558	0.119601	-0.0488003	-0.066184	-0.0977098	-0.0326357	0.144417	-0.00149271	-0.0330529	0.333642	0.269821	0.495952	-0.30276	-0.285003	-0.277228	-0.49413	-0.348372	-0.454471	-0.00919825	-0.124556	-0.0486875	-0.510047	-0.374554	-0.436546	-0.580874	-0.565334	-0.519827	-0.382386	-0.447759	-0.401634	-0.326782	-0.356407	-0.317983	-0.373019	-0.341481	-0.462949	0.0508879	0.21668	0.0207998	0.889115	0.948407	0.990141	0.129801	0.0710149
AT1G15570	0.106446	0.0989168	0.0368968	0.285365	0.388745	0.334589	0.189793	0.288923	0.19019	0.162729	0.21526	0.0351861	0.0508792	0.0740433	-0.0771636	-0.1107	-0.151652	0.0300826	0.0674816	-0.021726	-0.14653	-0.0346191	-0.112317	0.0550243	0.195834	0.198472	-0.123898	-0.122592	-0.11876	-0.290373	-0.300333	-0.250197	-0.102887	-0.207255	-0.119247	-0.193582	-0.321337	-0.332991	-0.194274	-0.175664	-0.083246	0.034008	0.123019	0.186077	0.386568	0.408919	0.372037	0.240884	0.1551
AT1G15760	0.0863657	-0.0307775	-0.0827203	0.273145	0.200192	0.358494	-0.0865793	-0.233122	-0.33147	0.0926653	0.0806384	0.743186	0.487989	0.530935	-0.195824	-0.34855	-0.321617	-0.106469	-0.401452	-0.0903421	-0.123036	-0.0402702	-0.112614	-0.0395778	-0.00128006	-0.0594496	-0.305021	-0.340598	-0.349117	-0.17364	-0.206507	-0.0767998	0.446885	0.179547	0.473211	-0.166427	-0.223631	-0.360415	-0.247296	-0.222069	-0.146922	-0.23221	-0.175282	-0.109405	0.0929408	0.157324	0.334889	-0.280091	-0.277224
AT1G15830	0.206883	0.336543	0.429823	0.485576	0.544391	0.580719	-0.162928	-0.186649	-0.0744902	-0.842258	-0.807955	-0.730463	-0.721475	-0.724429	-0.662649	-0.610461	-0.598782	0.347236	0.338568	0.534279	0.713596	1.02736	0.862047	1.23987	1.01669	1.0429	0.549406	0.678736	0.767344	-0.825451	-0.848988	-0.845673	-0.825464	-0.819126	-0.77668	-0.673136	-0.726555	-0.751266	0.879151	0.827864	1.17298	0.363352	0.418823	0.48508	0.376034	0.378993	0.600659	-0.252574	-0.233285
AT1G15870	-0.316437	-0.147841	-0.232521	-0.102182	-0.126262	-0.204296	0.42225	0.080178	-0.00790356	0.422019	0.377158	0.139982	0.118021	-0.111999	-0.301103	-0.231484	-0.302009	-0.548932	-0.579213	-0.371443	-0.444531	-0.348231	-0.228558	0.099144	0.152101	0.115739	0.242752	0.107658	0.0720193	0.351027	0.469407	0.28439	0.596281	0.212172	0.478947	0.00922214	0.101653	0.211229	-0.409309	-0.218049	-0.370809	-0.343036	-0.431111	-0.335612	0.289765	0.14532	0.286034	0.219974	0.342543
AT1G15890	-0.200701	-0.369052	-0.0659803	-0.576401	-0.591255	-0.580542	0.203401	0.047325	0.0575712	-0.118507	-0.0571103	-0.325737	-0.183106	-0.32246	0.296239	0.149031	0.0491726	-0.0537361	0.115802	-0.0993836	0.207713	-0.0460998	0.157234	-0.558757	-0.170333	-0.447694	1.06931	0.606855	0.759532	0.802472	0.803976	0.767817	0.0131455	0.235029	-0.0134316	0.53993	0.985205	0.924084	0.260974	0.0656989	0.0324841	-0.227128	-0.244493	-0.429998	-0.503953	-0.660577	-0.630053	0.25961	0.214929
AT1G16300	0.181314	0.103023	0.0143099	0.409121	0.349983	0.415702	0.193801	0.083957	0.214299	0.0802479	0.167508	0.466038	0.287756	0.319434	-0.0499077	-0.0802574	-0.000332184	-0.128294	-0.0510418	-0.096113	-0.190842	-0.30271	-0.14484	0.286601	0.244854	0.278927	-0.300692	-0.256176	-0.174001	-0.329545	-0.398655	-0.330637	0.0621753	0.035076	0.0874309	-0.364395	-0.281263	-0.405056	-0.245737	-0.18536	-0.263572	0.00165574	0.108639	0.184691	0.433382	0.502536	0.397805	0.202511	0.169699
AT1G16310	-0.127304	-0.186292	-0.205999	0.489123	0.366002	0.42517	0.0259089	0.231294	-0.0178509	0.125593	0.116225	0.231859	0.258194	0.244846	0.0777946	0.0344783	-0.0333654	-0.171093	-0.212921	-0.211859	-0.31847	-0.0446201	-0.241368	0.239725	0.051363	0.0226815	-0.0571034	-0.0338559	0.106983	0.207387	0.370903	0.104632	0.249513	0.16879	0.186839	-0.130054	0.229129	-0.24907	-0.100849	-0.308402	-0.228851	-0.173245	-0.316152	-0.08569	0.331023	0.389532	0.206932	-0.0644399	-0.127784
AT1G16330	0.12334	0.179218	0.0483186	0.0402193	-0.00451359	0.167785	0.195463	0.226523	0.282174	0.399765	0.407965	0.244249	0.192799	0.141325	0.0645343	-0.0278024	-0.0478092	-0.0537447	0.0603485	-0.0774089	-0.219937	-0.366711	-0.231434	-0.161635	-0.15704	-0.158041	-0.135514	-0.16675	-0.205633	-0.232321	-0.24397	-0.271234	-0.0498591	-0.128739	-0.163403	-0.0983098	-0.1713	-0.24619	-0.312807	-0.229121	-0.302331	0.0587967	0.144829	0.163872	0.255681	0.230486	0.131724	0.451277	0.365572
AT1G16390	0.173624	0.260223	0.236981	0.000672727	-0.0774246	-0.0823324	-0.278195	-0.300079	-0.308222	-0.581146	-0.563989	-0.296271	-0.3873	-0.30896	-0.248828	-0.303437	-0.228639	0.146401	0.0785238	0.270696	0.498362	0.51664	0.46276	0.977092	0.906222	0.643133	0.908082	1.04504	0.940267	-0.168349	-0.127526	-0.0757739	0.010824	0.0971905	0.0868645	-0.168745	-0.182647	-0.164931	0.733171	0.745759	0.378211	0.107057	0.0410922	-0.00368817	-0.0993006	-0.294229	-0.382859	-0.356882	-0.424361
AT1G16400	-0.4755	-0.626411	-0.626173	0.010637	0.32735	0.00330492	-0.226032	-0.254349	-0.331007	0.118495	0.242973	0.39471	0.426506	0.496929	-0.426188	-0.546691	-0.523919	-0.60829	-0.716583	-0.639561	-0.344618	-0.543721	-0.430043	0.148886	0.152649	0.319901	0.0695035	0.340438	0.0445494	0.459239	0.375243	0.502961	0.552442	0.635841	0.551029	-0.106163	-0.290321	-0.452748	-0.672159	-0.572046	-0.409197	-0.665237	-0.71845	-0.789559	-0.187375	-0.215901	-0.296355	-0.00902275	-0.0869561
AT1G16489	-0.294439	-0.0325198	-0.152438	-0.107515	0.435312	0.412841	0.084785	0.0404145	0.211678	0.510063	0.328644	0.0675168	0.0888294	0.181295	-0.0435666	-0.105896	-0.152507	-0.141771	-0.183516	-0.34413	-0.361623	-0.118401	-0.0511125	-0.0318628	0.0256817	0.173407	-0.0603522	0.0190363	0.0186369	-0.0956016	0.0218973	-0.066612	0.00443139	0.085903	0.0683781	-0.286025	-0.168422	-0.0820045	-0.317082	-0.0710195	-0.0808549	-0.0903795	-0.0722253	0.0835186	0.0598255	0.281373	0.241769	0.173093	-0.00242225
AT1G16510	-0.0807534	0.0744724	0.0268156	-0.0512926	0.0615187	-0.0499905	-0.490265	-0.340397	-0.452632	0.0239801	0.0665105	-0.0102398	0.0402109	-0.0553538	0.087581	0.32939	0.213653	0.267415	0.267744	0.0924215	0.261893	-0.068692	0.0694694	-0.336968	-0.114309	0.147624	-0.565689	-0.644134	-0.626777	-0.284158	-0.398594	-0.200884	-0.368257	-0.16941	-0.388665	0.167495	0.19694	0.478438	-0.0338621	-0.163613	-0.189019	0.154136	0.355543	0.0383744	0.152097	-0.0574238	-0.12628	-0.445408	-0.205933
AT1G16520	0.0701898	0.136731	0.0980219	-0.00923763	0.0262625	-0.045193	-0.124434	-0.0640449	-0.10228	0.139487	0.153329	0.218663	0.313869	0.240599	-0.0125288	0.079092	0.0677772	-0.0821949	0.0310443	-0.0363945	-0.0113282	0.0286185	-0.00869236	-0.0986821	-0.0621845	-0.0908436	-0.392249	-0.372517	-0.360762	-0.0603709	-0.124751	-0.0851395	0.181392	0.183419	0.199745	-0.0677186	-0.00678896	-0.0443673	-0.0298824	0.0224168	0.0063868	0.0475667	0.148759	0.127965	0.0239639	0.0468199	-0.0522298	-0.137323	-0.0555697
AT1G16530	0.126784	0.124038	-0.118242	0.50929	0.313114	0.631534	-0.117231	-0.0795304	-0.268059	-0.0600608	-0.182028	0.0930965	0.0013544	0.0105463	0.0486488	0.238978	0.0489894	-0.272803	-0.0376483	-0.227932	0.0118096	0.0637339	-0.114848	0.305688	0.386496	-0.0160634	-0.107	0.0223655	-0.288357	-0.253229	-0.370494	-0.243653	0.059666	-0.180045	0.0627219	-0.00240118	-0.21236	-0.28354	0.0499638	0.321391	0.149611	-0.137561	-0.0471214	0.363225	0.680783	0.425329	0.153361	-0.00999833	-0.129115
AT1G16630	0.186753	0.098761	0.153669	0.117983	-0.00224505	0.050516	0.281408	0.244598	0.236782	0.275553	0.385557	0.117741	0.0523598	0.0340558	0.104017	-0.102899	-0.075052	-0.0320373	-0.0924263	-0.091407	-0.147616	-0.246628	-0.259145	-0.0541362	-0.0606624	-0.115567	0.138641	0.0617567	0.0368833	-0.168184	-0.162155	-0.211372	-0.0668662	-0.106115	-0.112543	0.00953948	-0.130988	-0.269499	-0.230155	-0.224344	-0.241934	0.0542833	0.00337066	0.157338	0.159956	0.112336	0.0348922	0.421919	0.338237
AT1G16670	-0.166545	-0.30667	-0.109331	-0.22094	-0.190274	-0.261072	-0.228316	-0.0138447	-0.113507	-0.0614027	-0.0218864	-0.116443	-0.0364566	-0.0917948	-0.0903979	-0.100528	-0.177783	-0.210577	-0.0420928	-0.246593	-0.114282	-0.0660607	-0.101983	-0.163293	0.225343	0.0988433	0.199624	0.168216	0.122865	0.390508	0.227145	0.42612	0.0383462	0.280218	0.00453567	0.00748113	0.0904434	0.167371	-0.161269	-0.064612	0.00421612	-0.215169	-0.115612	-0.244669	-0.263526	-0.215114	-0.16869	-0.205387	-0.153498
AT1G16730	0.289266	0.237039	0.46555	1.44012	1.45066	1.77071	-0.0893328	-0.222241	-0.177942	-0.747762	-0.784412	-0.406875	-0.37657	-0.46516	-0.410234	-0.396463	-0.498413	0.3069	0.215059	0.434138	0.223425	0.340268	0.332006	1.49206	1.33073	1.46717	-0.0537213	-0.0818149	-0.072413	-0.812959	-0.826622	-0.813667	-0.58751	-0.603928	-0.579531	-0.649425	-0.639431	-0.717255	0.32036	0.279833	0.636892	0.400827	0.21143	0.478251	0.980893	1.06316	1.38029	-0.351758	-0.316062
AT1G16960	-0.433241	-0.419169	-0.231214	-0.344066	-0.238504	-0.135874	0.0613809	0.0588316	0.136959	0.12056	-0.0319274	-0.278523	0.0314371	0.0232312	-0.179766	-0.0349293	0.0744462	-0.208146	-0.241947	-0.185482	-0.0967288	0.0639512	0.125486	-0.0259181	-0.0328625	-0.0256478	0.0907418	0.326936	0.30195	0.260528	0.159687	0.430387	0.102177	0.0387527	0.233144	0.0355382	0.00117276	0.190015	-0.0821116	-0.0562854	0.0336315	-0.423394	-0.198251	-0.334481	-0.361197	-0.185952	-0.0871522	0.0115416	-0.129972
AT1G17030	-0.404778	-0.33556	-0.479827	-0.314811	-0.239041	-0.518442	0.281923	0.247874	-0.107631	-0.173474	-0.00783097	0.117195	0.241762	0.0560341	-0.148966	0.280675	0.0164834	-0.458837	-0.17568	-0.382277	-0.574628	-0.457748	-0.496521	0.991	1.22803	0.445944	0.387831	0.324798	0.91231	0.534758	0.990839	0.373468	0.484599	0.556636	0.153272	-0.304997	-0.451271	-0.486179	-0.26001	-0.174652	-0.123715	-0.60471	-0.365196	-0.27317	-0.185157	-0.108564	-0.296922	-0.0068179	0.084073
AT1G17050	0.258236	0.166512	0.284688	1.12462	0.86016	0.886765	-0.206011	-0.29106	-0.308449	-0.623572	-0.625902	-0.0318774	-0.0391456	0.0253465	0.201495	0.166101	0.112522	0.397343	0.190052	0.330399	0.117034	0.0787683	-0.0033773	0.864608	0.657404	0.559413	-0.385064	-0.397013	-0.422014	-0.623173	-0.631925	-0.67078	-0.0376524	-0.067663	-0.0229981	-0.195459	-0.183858	-0.231969	0.239494	0.193598	0.0927903	0.268002	0.152587	0.0834223	0.78633	0.694748	0.64816	-0.326776	-0.343745
AT1G17060	0.502589	0.425062	0.452614	-0.397914	-0.331118	-0.346011	-0.328248	-0.235318	-0.275229	-0.177879	-0.345243	-0.238475	-0.196314	-0.0967217	0.264466	0.34534	0.416766	0.538143	0.429527	0.591383	0.340552	0.270991	0.169527	-0.38997	-0.41367	-0.286232	-0.296183	-0.157628	-0.164521	-0.163131	-0.241502	-0.317156	-0.313963	-0.317402	-0.354363	0.0951432	0.0730472	0.344915	0.493279	0.293586	0.22552	0.579331	0.487353	0.492066	-0.361972	-0.446824	-0.481236	-0.264596	-0.298787
AT1G17100	-0.101623	-0.170225	-0.187008	0.279945	0.179663	0.18129	-0.480214	-0.408609	-0.498141	0.301942	0.178571	0.788712	0.973762	0.885219	0.186152	0.445746	0.16175	-0.119223	-0.0479291	-0.129559	-0.343879	-0.350098	-0.359276	-0.257255	-0.319112	-0.303885	-0.624209	-0.569022	-0.596532	0.113307	0.245733	0.116275	0.777122	0.853052	0.803944	-0.0191052	0.114656	0.0233177	-0.395292	-0.315472	-0.348605	-0.159681	-0.25932	-0.268255	0.0839122	0.00305063	0.00510489	-0.469768	-0.447973
AT1G17190	-0.012024	-0.0662191	-0.119438	0.0608051	-0.018232	0.00683315	0.595125	0.596989	0.605635	0.443548	0.245661	0.115606	0.112097	0.155951	0.0869131	0.151631	0.0861995	-0.195521	-0.148524	-0.169924	-0.505453	-0.452917	-0.463337	-0.310485	-0.341408	-0.313916	-0.0236485	0.100397	-0.0162249	0.00907243	-0.103967	-0.043992	-0.054549	-0.174616	-0.0131679	-0.378443	-0.431678	-0.313999	-0.472279	-0.542218	-0.586039	-0.0755531	-0.0718889	-0.133846	-0.00203963	0.0419522	-0.0103134	0.781079	0.95249
AT1G17250	0.142846	0.164372	0.166793	0.0149603	-0.0730985	0.0400345	-0.109815	-0.32574	-0.384409	-0.177132	-0.272425	0.00309026	0.0953745	-0.0746963	0.470933	0.479739	0.327242	0.14608	0.155639	0.449231	0.328991	0.254328	0.395269	-0.433944	0.0539582	0.306361	0.425686	0.377977	0.166699	-0.0335927	0.528992	-0.000916507	0.0235921	1.02213	-0.161656	0.287527	0.561185	0.481844	0.520347	0.0903255	0.783292	-0.401498	-0.0402496	-0.184828	-0.314588	-0.0982958	-0.295952	-0.651907	-0.0618553
AT1G17260	-0.112624	0.0701675	-0.00294111	-0.0748657	0.134462	0.309722	-0.0533643	-0.0698145	0.383166	0.223283	0.217461	0.394196	0.684854	0.716501	0.39041	0.111993	0.0548419	0.124347	-0.0783079	-0.0978732	-0.257128	-0.120858	0.0298966	0.10012	0.0902273	0.197589	0.0612662	0.10433	0.0295041	0.0955579	-0.0966934	0.13005	0.48762	0.149696	0.347874	-0.176645	-0.218028	-0.102662	-0.0965168	-0.0534956	-0.104488	-0.0924615	-0.174232	-0.122298	-0.136146	0.127111	0.0909548	-0.125994	0.0574949
AT1G17420	-0.673582	-0.699443	-0.654766	0.939102	1.00616	-0.183299	0.076679	0.135383	0.125558	-0.017926	-0.141643	0.993633	0.318408	0.299616	-0.149596	-0.389073	-0.365232	-0.713173	-0.73487	-0.72306	-0.473691	-0.549733	-0.489257	0.208808	0.104848	0.469164	0.554315	0.422434	0.537293	1.11354	0.71772	1.05651	0.802197	0.973914	0.782381	0.151864	-0.087352	-0.202233	-0.505159	-0.502845	-0.500845	-0.729102	-0.751421	-0.715804	0.967995	1.01274	0.197485	0.000431813	0.630418
AT1G17480	0.115497	0.0228575	-0.0624476	0.0953727	0.190811	0.0738489	0.272189	0.433202	0.328537	0.291927	0.321539	-0.00377402	0.0556825	0.0527831	0.0287363	0.0752493	0.0969298	-0.075554	-0.0392774	-0.153424	-0.0377082	-0.139805	-0.0859143	-0.0469875	-0.1099	-0.0578287	0.000411456	0.106822	0.0351027	-0.0231097	0.0280282	0.265635	-0.0319906	0.0990452	-0.0623117	-0.0632574	-0.158043	-0.109202	-0.110183	-0.0926936	-0.0770245	-0.0610506	-0.0305774	0.220902	0.0853462	0.050008	0.000715852	0.255519	0.265191
AT1G17560	-0.12996	0.0336382	-0.0482815	-0.194548	-0.106296	-0.13704	-0.0921496	-0.0722284	0.11681	-0.0922969	0.0181932	0.118673	0.0572665	0.0546833	-0.101042	-0.0800138	-0.0148413	-0.245778	-0.304975	-0.184306	-0.200652	-0.144559	-0.090875	0.0123239	0.00113946	0.153132	-0.198746	-0.114394	0.0653664	-0.0439128	-0.154707	-0.0423421	0.202972	0.0840782	0.253656	-0.167174	-0.0913861	-0.0716542	-0.206821	-0.237703	-0.272172	-0.141466	-0.000336919	0.00844988	-0.0796048	-0.00493324	0.0317734	0.0673633	0.0588052
AT1G17600	0.333095	0.128851	0.121097	-0.105617	-0.194629	-0.260576	-0.270497	-0.289774	-0.326181	-0.00849286	0.0663662	0.335893	0.363478	0.154237	0.18046	0.0558626	0.121505	0.557127	0.322052	0.247383	0.179425	-0.0271503	-0.0642475	-0.0727387	0.142564	-0.0239157	-0.120276	-0.254585	-0.191379	0.57863	0.67764	0.361329	0.443891	0.649872	0.182385	0.211138	0.454332	0.368796	0.0890007	-0.0119699	0.0277286	-0.0135864	-0.0221594	0.0115888	-0.269048	-0.37426	-0.399339	-0.396297	-0.430638
AT1G17610	-0.0234533	-0.155967	-0.141332	-0.248401	-0.261244	-0.389036	-0.407314	-0.441437	-0.289041	-0.0916509	0.0141823	0.128662	0.0731335	0.0963309	0.0524217	-0.0751003	-0.0571833	0.139217	0.16683	0.256413	0.338526	0.0916203	0.230358	-0.0347002	0.0414602	0.00364667	-0.0495549	-0.104961	-0.168803	0.484127	0.362764	0.300719	0.423706	0.727552	0.439563	0.671603	0.637613	0.691064	0.289976	0.232248	0.388189	-0.183535	-0.0830929	-0.270368	-0.32652	-0.458073	-0.49742	-0.576609	-0.584379
AT1G17620	-0.242114	-0.216303	-0.232293	0.0600975	0.117996	0.0427374	-0.186122	-0.0802685	-0.14371	-0.106232	-0.125352	-0.127766	-0.0213223	0.00535343	-0.160322	0.00834941	-0.152827	-0.360274	-0.25387	-0.24264	-0.16923	0.0280629	-0.174289	0.359804	0.520825	0.420956	-0.0178277	0.203613	0.0895725	0.0475519	0.110878	0.0143313	-0.0250603	0.114604	4.68e-05	-0.167993	-0.137476	-0.18089	-0.170494	-0.0823028	-0.100367	-0.238291	-0.188392	-0.228589	0.0597311	0.166821	-0.0819626	-0.151824	-0.067514
AT1G17630	0.00689621	0.0484082	-0.0976807	-0.369867	-0.299515	-0.436114	0.0210582	-0.0329673	0.073957	0.427201	0.353113	0.116335	-0.0972337	0.0660727	-0.126061	-0.277944	-0.224532	-0.153258	-0.050755	-0.310078	-0.147808	-0.223327	-0.195676	-0.376931	-0.438955	-0.308508	0.0912636	0.132849	0.0750172	0.479218	0.50501	0.458851	0.248685	0.196765	0.245909	0.255822	0.117858	0.142372	0.0909882	0.0767427	-0.16205	0.0095426	-0.116575	0.0275808	-0.122572	-0.3117	-0.308813	-0.00130858	0.0719661
AT1G17665	-0.703082	-0.64163	-0.643106	-0.929631	-0.925442	-0.919434	1.31182	1.25994	1.5337	0.954755	0.811566	0.442885	0.509953	0.52469	0.211881	0.248175	0.377359	-0.593243	-0.602341	-0.609813	-0.726309	-0.730889	-0.718828	-0.961365	-0.973741	-0.982853	-0.218539	-0.110595	-0.0702271	1.085	1.19683	1.25689	0.409147	0.626305	0.638109	0.230527	0.209187	0.367839	-0.723579	-0.739125	-0.773733	-0.721557	-0.679843	-0.669539	-0.909168	-0.890407	-0.894334	1.35703	1.73396
AT1G17780	-0.0829205	0.014252	0.0607767	-0.0880526	-0.100247	-0.0254201	-0.216898	-0.123223	-0.0729599	-0.167027	-0.262216	-0.176356	-0.140426	-0.0682304	-0.156235	-0.0660085	-0.0674242	0.030394	0.0322037	0.043969	0.0865986	0.0433986	0.106465	0.0669799	0.0292463	0.00454436	-0.0461935	-0.0712558	0.113033	-0.196533	-0.179148	-0.166039	-0.136531	-0.188131	-0.0396345	-0.0934644	-0.167382	-0.0171294	0.0416334	-0.0698579	0.124411	0.08235	0.130516	0.103076	-0.0204763	-0.0655566	0.0241232	-0.158232	-0.213453
AT1G17860	0.168889	0.286178	-0.138114	0.842607	0.777991	0.80275	0.0234678	0.0698505	0.184766	0.0313171	0.130336	0.0275482	-0.0103704	-0.139604	0.0479155	0.00448779	-0.0975494	-0.116542	0.0185979	-0.0805195	-0.129831	-0.0959148	-0.122496	-0.167724	0.0213544	-0.0647091	0.144809	-0.170714	0.0900364	0.172024	0.0695851	0.0462094	-0.0255914	0.118059	0.0829251	-0.119716	-0.179249	-0.0373062	-0.240188	0.00188415	-0.15829	0.174402	-0.158781	0.0861886	0.647855	0.618345	0.273761	-0.132354	-0.0357862
AT1G17920	0.0540835	-0.0365539	-0.0324814	0.172413	0.224669	0.206353	0.201182	0.0769975	0.107028	0.205157	0.196948	0.191906	0.261659	0.390118	0.0663627	-0.0189115	-0.0416135	-0.0209543	0.0546087	-0.0937337	-0.129479	-0.305081	-0.0869406	0.165705	0.13253	0.0375071	0.116225	0.120762	0.151154	-0.0344265	-0.0282014	0.0363503	0.0421321	-0.00443116	0.0805417	-0.126174	-0.183919	-0.140122	-0.20607	-0.1767	-0.104504	-0.0312173	-0.0185328	-0.0422828	0.232386	0.174552	0.171356	0.0924865	0.0599691
AT1G18140	0.983526	0.322762	-0.313263	0.498175	0.0430544	0.0214122	-0.00705025	-0.475636	-0.314324	-0.121426	-0.0931655	0.196886	0.0131044	0.280157	0.274034	-0.101977	-0.020565	-0.510189	-0.274483	-0.0476306	-0.411677	-0.224456	-0.493318	-0.356651	-0.218013	-0.316549	-0.333097	0.0134658	-0.24676	0.201986	-0.0350105	-0.135182	0.258459	0.0579194	-0.0705897	0.838741	0.183722	-0.0309264	-0.195239	-0.126896	-0.295091	0.171298	-0.443109	0.140821	0.00935941	0.0676363	-0.0633693	-0.0186163	0.177946
AT1G18180	0.144825	0.140303	0.0376481	0.165733	0.29411	0.0816024	0.0328843	0.146378	0.0610202	0.0496465	0.0312025	0.0183439	0.16344	0.140123	0.130295	0.026339	0.140851	0.171673	0.174357	0.168813	0.119934	0.184058	-0.0236433	-0.0751384	-0.00701832	-0.150772	-0.100432	-0.16649	-0.234227	-0.261028	-0.0996117	-0.227197	-0.0471975	-0.172462	-0.211182	-0.161564	-0.146911	-0.120262	0.0314243	0.00497563	0.0906618	0.233554	0.139956	0.129977	0.182353	0.145068	0.0342407	0.0137795	-0.122322
AT1G18250	0.128654	0.295353	0.16849	-0.0067055	0.0770498	0.102214	-0.0697191	0.155269	0.123252	0.20055	0.175165	0.110836	0.187896	0.17585	-0.027301	0.118218	0.098025	-0.164371	0.0469287	-0.0283408	-0.2071	-0.0785929	-0.125212	-0.135206	-0.00751112	-0.0713459	-0.273103	-0.240718	-0.21808	-0.37478	-0.246051	-0.245187	-0.0407203	-0.0186589	-0.00355985	-0.240787	-0.0920863	-0.259094	-0.260981	-0.174688	-0.180587	0.0161672	0.323216	0.342479	0.130056	0.251534	0.152053	0.0430577	0.18948
AT1G18330	-0.545671	-0.592266	-0.606962	0.997271	0.768803	0.948481	1.40759	1.14607	1.13539	-0.615206	-0.717202	-0.641777	-0.660204	-0.680051	-0.867621	-0.840194	-0.861527	-0.599163	-0.62805	-0.551713	-0.527876	-0.62124	-0.560895	1.4235	1.23426	1.17	3.21864	2.91408	3.00801	-0.364541	-0.37147	-0.283698	-0.634551	-0.761021	-0.706433	-0.864636	-0.8939	-0.857427	-0.508188	-0.584995	-0.505858	-0.626738	-0.642931	-0.498285	1.25095	0.991107	1.08809	0.657045	0.787693
AT1G18370	0.220461	0.163368	0.0894256	0.239671	0.104963	0.161477	0.356141	0.385439	0.367132	0.393972	0.494401	0.31264	0.163695	0.215454	0.0110882	-0.119922	-0.0819557	-0.0113862	-0.0652378	-0.126896	-0.355801	-0.405878	-0.367262	-0.107719	-0.126783	-0.165328	-0.0408085	-0.129173	-0.0454345	-0.284648	-0.278383	-0.283524	-0.175867	-0.25648	-0.263196	-0.206472	-0.284039	-0.383717	-0.363793	-0.37767	-0.349774	0.101207	0.109414	0.225309	0.390873	0.30334	0.288692	0.494939	0.44896
AT1G18400	-0.0992125	0.288984	0.0382001	-0.096899	0.0336975	0.150579	-0.370873	-0.28923	-0.249362	-0.46908	-0.426411	-0.216855	-0.126173	-0.240395	0.109238	0.420414	0.639549	-0.30939	-0.392396	-0.407845	0.115398	0.106991	0.204327	0.177188	-0.111	-0.0557166	0.144123	0.190693	0.420308	-0.135289	-0.111778	0.104892	0.351307	0.176495	0.275832	0.850515	1.18484	1.77952	-0.0165524	-0.0785868	-0.288453	-0.101142	0.148343	-0.00204349	-0.227962	-0.0296358	-0.229245	-0.398579	-0.445495
AT1G18460	0.374939	0.251198	0.422841	0.375397	0.273365	0.259879	-0.235867	-0.244214	-0.226104	-0.593255	-0.551884	-0.491904	-0.50956	-0.535497	-0.185872	-0.133833	-0.173577	0.428078	0.384748	0.625478	0.555375	0.527107	0.421808	0.513805	0.393842	0.270971	0.0717294	0.156158	0.0810403	-0.537067	-0.512014	-0.535788	-0.515031	-0.497265	-0.536883	-0.171995	-0.261624	-0.209735	0.614564	0.494381	0.58884	0.455001	0.44129	0.460416	0.136574	0.133057	0.110498	-0.324466	-0.365783
AT1G18550	0.134023	0.13154	0.124894	0.212327	0.0942767	0.060793	0.210336	0.153701	0.181569	0.274082	0.250184	0.344146	0.113844	0.251536	0.0885791	0.0147392	-0.0345225	-0.0257665	-0.0069846	-0.0880064	-0.23698	-0.188872	-0.138961	-0.065981	-0.115702	-0.112945	-0.0725302	-0.0897735	-0.0759736	-0.107785	-0.135203	-0.171034	-0.0527767	-0.222877	-0.0584719	-0.132826	-0.18992	-0.235056	-0.199	-0.199528	-0.210631	0.133774	0.0621045	0.153535	0.10365	0.143559	0.0940271	0.235296	0.176136
AT1G18710	-0.254174	-0.252756	-0.0710052	1.70249	2.17785	1.68592	0.260677	0.520921	0.288052	1.38549	1.17915	0.600832	1.82457	1.68823	-0.28227	-0.500476	-0.226825	0.321899	0.248026	0.455243	-0.786219	-0.548635	-0.514524	0.281397	0.429748	1.14728	-0.186388	-0.0983822	-0.023904	-0.0419643	0.00870227	-0.0333769	-0.0425019	0.155097	0.218692	-0.732964	-0.759202	-0.700265	-0.675389	-0.7582	-0.513874	-0.252532	-0.309927	-0.333352	0.911092	1.87097	2.06026	0.0572241	0.410415
AT1G18810	-0.0629701	0.0032058	0.217478	0.25665	0.366119	0.288946	-0.120758	-0.11078	-0.0731865	-0.370505	-0.392706	-0.290752	-0.216463	-0.257768	-0.0216372	-0.0066495	-0.161961	0.262896	0.156123	0.250657	0.00742301	0.184234	0.103277	0.500019	0.49533	0.569945	0.282113	0.232177	0.298452	-0.247994	-0.2389	-0.220426	-0.368869	-0.283846	-0.206133	-0.270356	-0.345885	-0.311713	0.218978	0.199361	0.254896	0.124188	0.150758	0.130901	0.0998133	0.160142	0.301904	-0.158226	-0.0852132
AT1G18850	-0.237819	-0.185657	-0.363431	0.241851	0.0483987	0.0266457	0.419333	0.2103	0.154913	0.0994291	0.049891	0.293708	0.224011	0.0877615	-0.0812616	-0.260263	-0.191132	-0.304809	-0.354627	-0.434015	-0.323546	-0.41936	-0.419941	0.288158	0.202168	0.106231	0.0636924	-0.093709	-0.0927862	0.118013	0.04906	0.00393532	0.394987	0.334965	0.321487	-0.221393	-0.193324	-0.163409	-0.367001	-0.359954	-0.482154	-0.315767	-0.29252	-0.19519	0.560509	0.281905	0.195299	0.422671	0.401045
AT1G18870	-0.0612728	-0.15952	-0.168663	0.367366	0.368169	0.487834	1.62209	1.82269	2.00667	0.544912	0.532414	0.223415	0.237135	0.182283	0.0678673	0.0725414	-0.0384778	-0.280001	-0.13821	-0.224003	-0.522043	-0.496677	-0.442289	-0.180377	-0.288826	-0.2112	0.674539	0.736318	0.916022	0.156436	-0.0274136	0.120413	-0.26581	-0.455814	-0.203576	-0.28153	-0.507222	-0.512309	-0.520067	-0.678209	-0.45798	-0.37432	-0.297667	-0.378611	0.16769	0.265137	0.296795	1.54393	1.76897
AT1G18940	0.642829	0.55775	0.758256	-0.142012	-0.136104	-0.0986849	-0.429598	-0.343618	-0.203001	-0.325998	-0.163155	-0.52913	-0.577276	-0.640265	0.143725	-0.167527	-0.166094	0.345563	0.236853	0.673301	0.718368	0.66245	0.385209	-0.317028	0.143803	0.158958	0.294579	-0.0135008	-0.182527	-0.174343	-0.300665	-0.102689	-0.367966	-0.175844	-0.2605	0.450348	0.373789	0.143737	0.711865	0.396859	0.753642	0.756528	0.257061	0.656834	-0.242385	-0.446483	-0.296158	-0.502463	-0.420727
AT1G19025	0.241108	0.0606942	-0.0265983	0.0554086	-0.128747	-0.0708098	0.167718	0.0813455	0.244287	0.137783	0.0234256	-0.0609557	-0.116496	0.0380315	0.0639016	0.0921131	0.15073	0.0972326	0.0439654	-0.0412756	-0.0455526	-0.124745	-0.0768406	-0.0621679	-0.0835298	-0.331742	-0.071571	-0.133332	-0.065641	-0.103725	-0.0488659	-0.223752	-0.0481246	-0.0823839	-0.155868	0.132598	-0.0431527	0.0480973	0.0177965	-0.0442029	-0.122567	0.00614254	0.0431897	0.137087	-0.0725816	-0.029774	0.0466603	0.121832	0.0925957
AT1G19200	0.0060555	-0.0919095	0.07428	0.130806	0.454868	0.130508	0.630111	0.271207	0.591721	0.164176	0.168245	0.1056	0.186499	0.496738	-0.121915	0.0600105	0.228817	-0.0558196	-0.278977	-0.0887541	-0.409415	-0.341248	-0.345678	0.11635	0.0959719	-0.229048	-0.0189224	0.0816027	0.204602	-0.170458	0.18825	-0.0948893	-0.334753	-0.184584	-0.256234	-0.0953705	-0.205937	-0.09935	-0.279272	-0.431177	-0.399044	0.085288	-0.0624766	0.0772439	0.374873	0.199477	0.324776	0.256836	0.300722
AT1G19300	-0.473304	-0.468493	-0.529484	-0.349871	-0.148336	-0.372126	-0.135628	0.00361323	-0.142788	0.164778	0.0503184	0.0151414	0.00813473	0.00134213	-0.290716	-0.168011	-0.289595	-0.50033	-0.572151	-0.500434	-0.162415	-0.0847153	-0.200626	-0.172397	-0.188976	-0.115949	0.0332386	0.155073	0.0677521	0.568642	0.603188	0.534805	0.429624	0.550132	0.272543	0.066471	0.041007	-0.046746	-0.211399	-0.220625	-0.211628	-0.450047	-0.3821	-0.452128	-0.0660044	0.0717149	-0.284621	0.0576066	0.222129
AT1G19310	-0.640204	-0.689655	-0.649786	-0.326743	-0.226891	-0.401954	1.12018	1.20233	1.2263	0.363354	0.503496	-0.207266	-0.349021	-0.319128	-0.261025	-0.277051	-0.309599	-0.679841	-0.677554	-0.652434	-0.670654	-0.629445	-0.528195	-0.399601	-0.355804	-0.292047	1.41609	1.5075	1.61611	0.860375	0.709252	1.006	-0.199968	0.0667767	-0.0471625	0.0381987	0.0610528	0.148512	-0.65426	-0.663388	-0.610333	-0.701929	-0.630433	-0.630052	-0.351427	-0.196985	-0.175005	1.31436	1.12878
AT1G19450	0.334232	0.10144	0.344641	0.772156	0.567899	0.616668	-0.105049	-0.156981	-0.18724	-0.773826	-0.764256	-0.267481	-0.337839	-0.326371	0.105846	0.0299469	0.133765	0.19364	-0.0139299	0.231399	0.160327	0.088957	0.141948	0.919411	0.554276	0.584024	0.0901655	0.0865633	0.125756	-0.74505	-0.774726	-0.764878	-0.36842	-0.451061	-0.396731	-0.350463	-0.304792	-0.296448	0.0794422	0.0107891	0.0634209	0.507913	0.319322	0.398758	0.735578	0.599457	0.625954	-0.199798	-0.239485
AT1G19510	-0.184755	-0.297765	-0.205506	-0.629763	-0.547479	-0.652121	-0.93138	-0.677376	-0.756612	-0.839912	-0.796003	-0.54465	-0.493878	-0.579961	-0.554849	-0.435752	-0.619475	0.538797	0.416418	0.155293	0.113771	0.0611531	0.76601	0.0101179	-0.190998	-0.110471	-0.063483	-0.184092	-0.357695	0.291263	0.421216	0.607976	0.0919444	0.363276	0.277609	0.161042	0.0168252	0.849868	0.607662	0.515155	0.0523777	-0.124559	-0.358367	-0.666959	-0.758001	-0.719935	-0.753451	-0.815648	-0.821135
AT1G19630	-0.682792	-0.831604	-0.674014	-0.699754	-0.565424	-0.41226	-0.0725304	0.106914	-0.10449	0.19006	0.102886	0.797762	1.05222	1.46014	-0.353211	-0.0921006	-0.0485145	-0.806873	-0.872372	-0.918672	-0.811829	-0.79011	-0.818714	-0.353292	-0.382733	-0.233025	0.111428	0.0476394	-0.086171	0.560671	0.541195	0.0197951	1.02539	0.861025	1.14933	-0.199357	-0.125422	-0.166575	-0.720155	-0.67234	-0.744699	-0.653188	-0.743043	-0.812443	-0.439284	-0.38852	-0.352043	0.156858	0.34691
AT1G19660	-0.106042	-0.150968	-0.0141008	-0.23842	-0.265515	-0.261611	-0.159079	-0.128218	-0.0770974	-0.13055	-0.0585866	-0.324121	-0.353262	-0.324461	-0.0560001	0.0129614	-0.238265	0.163154	0.0598348	0.279198	0.557864	0.655733	0.582556	-0.153629	-0.208798	-0.145939	0.243374	0.308885	0.335003	0.157679	0.137366	0.198604	-0.235685	-0.32915	-0.335601	0.165793	0.0821483	0.143128	0.604876	0.475638	0.941919	-0.0791223	-0.108538	-0.0454041	-0.456943	-0.362801	-0.405578	-0.201975	-0.208675
AT1G19750	0.311852	0.573895	0.577167	0.482177	0.832075	0.578471	0.350844	0.268577	0.516571	0.486822	0.18595	0.177482	0.612829	0.65376	0.325517	0.360121	0.624085	0.690993	0.421501	0.600598	-0.378165	-0.280702	-0.267788	-0.195279	0.0361067	0.0655824	-0.625913	-0.230654	-0.429581	-0.396143	-0.425901	-0.0792237	0.14147	-0.242245	-0.40642	-0.376761	-0.434203	-0.318415	-0.347213	-0.413486	-0.290243	0.348336	0.273718	0.225838	0.509817	0.432675	0.386717	0.320073	0.204695
AT1G19770	0.117843	-0.0146515	0.150634	-0.380407	-0.449119	-0.400136	-0.103193	-0.0410583	-0.0267331	-0.427039	-0.396364	-0.574504	-0.586507	-0.563598	0.0471914	0.09222	0.137955	0.0440232	0.0547972	0.140115	0.407252	0.355242	0.276384	-0.0446391	-0.0910362	-0.172913	0.312376	0.418071	0.436712	0.0443198	0.0150929	0.0537913	-0.417082	-0.348173	-0.369581	0.23634	0.381328	0.615199	0.662298	0.52324	0.332447	0.0644745	0.210956	0.142887	-0.417755	-0.459468	-0.564296	0.0380848	-0.0674782
AT1G19830	-0.292261	-0.333959	-0.401028	-0.478971	-0.227908	-0.175732	-0.155026	-0.19548	-0.164095	-0.12068	-0.362854	-0.241148	-0.236866	-0.113327	-0.395919	-0.189736	-0.454929	-0.618823	-0.406754	-0.29233	-0.0203787	0.541477	-0.00566276	0.0821759	0.416563	0.433737	-0.207854	-0.261861	-0.337361	0.23558	0.0714593	-0.0488437	0.243588	-0.0133328	0.127141	-0.0889599	0.0221172	-0.00686023	-0.0450736	0.279354	0.505409	-0.0668999	-0.0862899	-0.455992	-0.582986	-0.122947	0.0326345	-0.0866795	-0.0368089
AT1G19840	-0.323295	-0.214672	-0.271333	-0.165435	0.0295589	0.286857	-0.0210138	-0.46891	-0.131912	-0.0603258	0.0976236	0.0154826	-0.315934	0.0307239	-0.304583	-0.172004	-0.340396	-0.482523	-0.0973924	-0.320108	0.12222	-0.246734	-0.0336542	0.0580752	-0.15112	0.0502612	-0.16901	-0.103695	-0.26209	0.0946964	-0.0663574	-0.110614	-0.244279	-0.0314166	-0.139052	-0.18869	-0.274662	-0.400192	0.000846055	-0.299633	-0.12226	-0.0955763	-0.318537	0.0690649	0.272502	0.0327124	0.254556	-0.210971	-0.157902
AT1G19850	0.000590944	-0.0712806	-0.10244	0.173793	0.0704716	0.0840023	0.0450704	-0.051821	-0.00340461	-0.00571987	-0.0584217	0.19949	0.0956274	0.0560066	-0.0128493	-0.0999211	-0.129447	-0.0954781	-0.080772	-0.120179	-0.00577089	-0.0987885	-0.0473186	0.179387	0.181137	0.151151	-0.102766	-0.108701	-0.153457	-0.164055	-0.111738	-0.097341	0.220371	0.0800029	0.0776388	-0.0348236	-0.198368	-0.237478	-0.0375592	-0.125035	-0.087151	-0.0411074	-0.0441637	-0.0579148	0.255176	0.189637	0.126736	0.066675	0.0421011
AT1G19940	-0.534812	-0.427015	-0.234432	-0.167567	-0.190065	-0.210852	0.189277	-0.128148	-0.0119461	-0.292977	-0.0744839	0.185454	0.250253	0.211991	-0.230582	-0.00320799	-0.288811	-0.400713	-0.442687	-0.465611	-0.40004	-0.301695	-0.378013	0.255098	0.232188	-0.181034	0.335288	0.2612	0.47265	0.367878	0.216866	0.140223	0.299378	0.241391	0.3064	-0.240835	-0.333189	-0.275289	-0.322255	-0.242021	-0.416047	-0.312783	-0.245288	-0.461798	-0.0186676	-0.0978424	-0.176194	0.0214302	0.0772041
AT1G19970	0.0135046	-0.0476089	-0.0402973	0.194254	0.236285	0.149761	-0.0114679	-0.0867896	0.00994099	0.0850602	-0.0371507	0.330328	0.359782	0.41848	0.0159353	0.068648	-0.000469122	-0.111917	-0.088197	-0.0728796	0.030049	0.0253331	0.0466163	-0.0218475	0.0420249	0.102288	-0.0325037	-0.0205144	0.188378	0.0653987	-0.0347925	0.01295	0.227797	0.246657	0.362073	-0.0130763	-0.0205582	-0.16832	-0.103668	0.0201776	0.0795635	-0.047524	-0.119957	-0.0113375	0.00688075	0.192493	0.110992	-0.181421	-0.14577
AT1G19980	0.106434	0.190827	0.021824	0.166751	0.104147	0.119059	0.21379	0.17723	0.262672	0.232526	0.143558	0.142796	0.0805672	0.0988318	0.0650235	0.107731	0.0127879	0.0336794	0.175194	0.0460784	-0.135587	-0.0636682	-0.172767	-0.161569	-0.0861347	-0.126476	-0.075313	-0.103899	-0.166015	-0.194155	-0.244813	-0.115284	-0.224893	-0.167097	-0.133607	-0.0604037	-0.173522	-0.0881077	-0.0905443	-0.149565	-0.182397	0.174575	0.105638	0.14879	0.0417664	0.0932785	0.240516	0.229654	0.13594
AT1G20030	-0.601891	-0.59409	-0.57516	-0.207458	-0.303992	-0.230515	3.43699	3.8036	3.93037	0.232145	0.214372	-0.282347	-0.223151	-0.243972	-0.619908	-0.568625	-0.567548	-0.709197	-0.619576	-0.69463	-0.691653	-0.749439	-0.721754	-0.581223	-0.532376	-0.459591	2.05601	2.24619	2.32352	-0.127999	-0.209016	-0.201209	-0.420246	-0.411426	-0.413203	-0.646657	-0.612768	-0.622482	-0.731963	-0.757656	-0.696582	-0.5698	-0.569887	-0.602821	-0.237089	-0.138548	-0.186269	3.05399	4.02267
AT1G20060	-0.0171027	0.0173015	0.0528786	0.0702294	0.279525	0.232828	0.351452	0.470731	0.457684	0.224555	0.282707	0.0948258	0.0979061	0.0624187	-0.0190057	-0.0990169	-0.105896	-0.0389699	-0.073888	-0.0710693	-0.187376	-0.30477	-0.1532	0.10035	0.0911446	0.121729	0.0652489	0.0383303	0.191975	-0.168801	-0.127927	-0.146896	-0.0258342	-0.16854	-0.114385	-0.119369	-0.293437	-0.220401	-0.262992	-0.243762	-0.220518	0.0230539	-0.079988	-0.0181155	0.167496	0.283139	0.184555	0.367804	0.38188
AT1G20070	0.0263929	0.0274029	-0.0161219	0.315689	0.346544	0.431645	0.499154	0.581385	0.622203	-0.17141	-0.133961	0.191405	0.0844025	0.228469	0.0585137	0.238572	0.132191	0.226533	-0.176167	0.259338	-0.0315171	0.138527	0.0636627	-0.0636437	-0.195097	-0.109765	0.33682	0.348777	0.607708	-0.156211	-0.268687	-0.237597	-0.154359	-0.480936	-0.175912	-0.322521	-0.223774	-0.434869	-0.0486401	-0.0747965	0.130152	-0.106515	-0.310861	-0.244357	0.116778	0.17829	0.276568	0.0752615	0.269653
AT1G20140	-0.148757	-0.0440136	-0.137749	-0.0490755	-0.0324013	-0.10139	-0.016685	0.0505879	0.0968968	0.0822214	0.0041645	0.00196258	0.194104	-0.00754128	-0.0679958	-0.0177414	0.0077363	-0.196366	-0.0848281	-0.172245	-0.139555	-0.140463	-0.263471	-0.047421	0.108184	-0.00951655	-0.125982	-0.141412	-0.174626	0.15715	0.203939	0.0845822	0.120753	0.195392	0.159667	-0.135338	-0.0980403	-0.135401	-0.178261	-0.0871074	-0.158759	0.0183845	0.010689	-0.0418752	0.0823137	0.00249537	-0.0326955	-0.00956892	0.0716368
AT1G20190	-0.040281	-0.0916498	0.0375884	-0.094707	-0.109807	-0.031941	0.728375	0.599532	0.81662	0.319207	0.248986	-0.0557486	0.0710944	0.0960905	-0.33922	-0.357505	-0.163574	-0.532569	-0.445348	-0.507698	-0.218091	-0.290657	-0.261504	-0.0651276	-0.167637	-0.150305	1.17892	1.09509	1.22736	0.678133	0.775213	0.55803	0.167507	0.0842901	0.201017	-0.715832	-0.684875	-0.54322	-0.536716	-0.60425	-0.560239	0.221596	0.108531	0.0301812	-0.327215	-0.324754	-0.262303	0.646073	0.562298
AT1G20300	-0.17009	-0.0617212	-0.160672	0.00055451	0.0247333	-0.0126606	0.127356	0.0667769	0.0962513	0.126255	0.0947952	0.028256	0.0905188	0.0519764	-0.000371296	-0.0790417	0.00112319	-0.15123	-0.175058	-0.221395	-0.237272	-0.212601	-0.260693	0.0594223	0.0819804	-0.0323548	0.0075367	0.0861115	0.0623829	0.22588	0.192567	0.211316	0.290536	0.295677	0.164115	-0.0470924	0.0796376	0.0371921	-0.128916	-0.137687	-0.302532	-0.225786	-0.166385	-0.116674	0.148885	0.03068	-0.013755	0.068642	0.166054
AT1G20440	-0.361218	-0.412794	-0.374323	-0.171626	-0.229278	-0.243081	1.02234	1.34741	1.44998	0.956768	1.00716	0.325506	-0.300018	-0.161692	-0.203216	-0.0745966	0.254736	-0.33857	-0.43026	-0.311499	-0.368638	-0.299803	-0.334072	-0.538897	-0.544825	-0.528966	0.100734	0.109678	0.31659	0.661725	0.570089	0.482014	-0.319492	-0.468882	-0.401542	-0.179812	-0.231591	-0.269074	-0.30384	-0.339817	-0.298997	-0.301237	-0.385529	-0.412451	-0.128123	-0.0599997	-0.300452	0.772534	1.40485
AT1G20470	-0.0400573	-0.281584	0.248492	0.121288	0.388184	0.370217	-0.496784	-0.510746	-0.443683	-0.601413	-0.725228	-0.253636	-0.178027	-0.167921	-0.370429	-0.232315	-0.434648	-0.152091	-0.118672	0.0246353	0.193327	0.397617	0.366822	1.58985	1.24433	1.51522	-0.249481	-0.184091	-0.265936	-0.638162	-0.584495	-0.597122	0.440438	0.199684	0.530025	-0.377167	-0.181257	-0.223215	0.510229	0.489182	0.819497	-0.059871	-0.0426429	-0.246693	0.0173826	-0.0274643	0.00185115	-0.578624	-0.64227
AT1G20480	-0.176089	-0.123468	-0.121646	-0.204109	-0.131085	0.0027013	-0.0643531	0.0288756	-0.0582259	-0.0729328	-0.0602956	-0.328782	-0.293208	-0.318917	-0.228985	-0.163309	-0.368965	-0.218249	-0.263436	-0.15738	0.115893	0.16839	0.338681	0.0971451	0.0915437	0.181234	0.0479938	-0.0328255	-0.071885	-0.171834	-0.214387	-0.129383	-0.0967401	-0.216271	-0.143507	-0.118077	-0.102949	-0.0135892	-0.0260465	0.127888	0.108765	-0.126715	-0.0498111	-0.064174	9.69e-05	0.218659	0.0145761	0.188895	0.0781766
AT1G20530	0.00649845	-0.130334	-0.0662779	-0.245797	-0.328227	-0.260192	-0.166664	-0.270845	-0.247821	0.0303016	0.0731467	0.239286	-0.133866	0.195724	0.150951	0.126264	0.17765	-0.0268776	-0.124527	-0.00997604	0.0180713	-0.107758	-0.0542085	-0.0627907	-0.212802	0.129524	-0.346779	-0.254198	-0.231893	0.245165	-0.197234	0.0660176	0.128574	0.100162	0.150084	-0.108896	-0.0705443	0.0321203	0.116458	0.187115	0.0888044	-0.314098	-0.124903	-0.260683	-0.18741	-0.15604	-0.205858	-0.102417	-0.0690735
AT1G20620	-0.481354	-0.611377	-0.582308	-0.214282	-0.258223	-0.218558	1.0371	0.961791	0.749819	0.49366	0.519415	0.031304	-0.120321	-0.235257	-0.522971	-0.515678	-0.596197	-0.610655	-0.606247	-0.682288	-0.492064	-0.601968	-0.579824	-0.349107	-0.384555	-0.427334	1.72254	1.48349	1.2241	1.17577	1.03604	0.870609	-0.328075	-0.224875	-0.430374	-0.552117	-0.603033	-0.637541	-0.53997	-0.583355	-0.523904	-0.547119	-0.558608	-0.544249	-0.226227	-0.24136	-0.228564	1.34698	1.11192
AT1G20630	-0.183256	-0.315542	-0.29073	-0.340823	-0.377919	-0.343681	0.56671	0.712197	0.54693	0.230286	0.234921	-0.136728	-0.165215	-0.187838	-0.206498	-0.112037	-0.198853	-0.299599	-0.280283	-0.308386	-0.243237	-0.301858	-0.284047	-0.437636	-0.427256	-0.530727	0.951313	0.922188	1.0981	0.483182	0.516125	0.350997	-0.145046	-0.15877	-0.189059	-0.00953261	0.0477898	-0.0365281	-0.154907	-0.226676	-0.209116	-0.277386	-0.236172	-0.254559	-0.244357	-0.25477	-0.307198	0.751118	0.796483
AT1G20691	-0.142774	-0.159631	-0.0789351	-0.155376	0.241549	0.144337	0.042408	0.0357495	0.305948	-0.0382147	0.104423	-0.0381058	0.035069	0.0791387	0.0178991	-0.0676652	-0.0964102	-0.0473922	-0.0135012	0.0429934	-0.0724101	-0.126751	0.115275	-0.0903723	-0.0109973	0.0594425	-0.0284282	-0.0606333	-0.0810364	-0.31306	-0.117389	-0.0822688	-0.19755	-0.21958	-0.0828424	-0.367254	-0.270785	-0.247047	-0.0340291	-0.137481	-0.128395	0.0233544	0.0868012	-0.0502886	0.194071	0.133375	0.712771	0.263375	0.19717
AT1G20823	-0.177522	-0.374088	-0.22241	0.260571	0.192092	0.330956	-0.409433	-0.29461	-0.338524	-0.103934	-0.10897	-0.166831	-0.013602	0.0115614	-0.531194	-0.44015	-0.56909	-0.315428	-0.294256	-0.275005	-0.18282	-0.0679823	-0.0988048	0.655594	0.557403	0.490124	-0.0558794	-0.0298624	-0.12335	-0.105786	0.152777	-0.0363322	0.136552	0.164013	0.283627	-0.522389	-0.403334	-0.441385	-0.175245	-0.121524	-0.0282893	-0.100943	0.00107905	-0.0225836	0.284078	0.3491	0.33703	-0.245476	-0.195596
AT1G20850	-0.311975	-0.288876	-0.38661	-0.352736	-0.300124	-0.349514	-0.222834	-0.265069	-0.386618	-0.346383	-0.385521	-0.327444	-0.295784	-0.347828	-0.203495	-0.165097	-0.228597	-0.178571	-0.279376	-0.0918508	0.580644	0.567538	0.448725	0.483061	0.327847	0.335021	0.127158	0.207278	0.227233	0.07927	0.150619	0.0988816	0.051444	0.025873	0.020295	0.480825	0.194944	0.149165	0.540454	0.604981	0.492773	-0.430485	-0.283248	-0.389073	-0.365128	-0.353173	-0.354498	-0.198873	-0.334979
AT1G20930	0.171181	0.131577	0.0273977	0.213333	0.279906	0.180384	0.127318	0.406307	0.315614	0.526617	0.535499	0.284859	0.292513	0.32487	0.0070254	-0.0211418	-0.00538594	-0.0837409	-0.0926584	-0.128522	-0.334814	-0.331327	-0.306519	-0.0366685	-0.0600653	-0.124576	-0.18384	-0.11909	-0.129838	-0.216234	-0.295421	-0.156229	-0.104081	-0.154172	-0.0970491	-0.172969	-0.264712	-0.332944	-0.331155	-0.321229	-0.237599	0.0286836	0.128119	0.10115	0.129663	0.327729	0.331827	0.160548	0.224378
AT1G20990	0.187776	0.124843	-0.0830467	-0.0856416	0.257738	-0.177417	0.280031	0.0562754	0.0231263	-0.0266135	0.010669	0.0955968	0.343731	0.986424	0.649057	0.397736	0.529622	-0.0297089	-0.156493	-0.0894104	-0.213582	0.223985	-0.0485402	0.697087	0.316432	0.450588	-0.009795	-0.0139285	0.199033	-0.23668	-0.0361178	-0.0250851	0.0987137	0.203462	0.0498488	-0.327666	-0.39284	-0.624443	-0.500823	-0.570077	-0.532092	-0.238606	-0.288235	0.268747	-0.0462962	-0.134002	-0.265874	-0.252721	-0.154124
AT1G21000	0.197129	0.179328	0.152739	-0.266637	-0.292354	-0.196827	-0.532989	-0.457018	-0.522698	-0.505598	-0.548039	-0.34049	-0.268345	-0.241099	0.0355564	0.0312331	0.0998156	0.354516	0.398709	0.54839	0.558168	0.463664	0.61205	-0.0255841	0.0969893	0.180452	-0.172229	-0.316901	-0.242707	-0.343884	-0.345892	-0.355407	-0.298788	-0.0532087	-0.145494	0.0949991	0.317756	0.383081	0.80108	0.935229	1.00508	0.131806	0.197481	0.117351	-0.368168	-0.293528	-0.261876	-0.588813	-0.534338
AT1G21010	0.0148117	-0.014498	-0.104909	-0.152936	-0.327124	-0.216148	-0.0604006	-0.195627	-0.128167	-0.338027	-0.383762	-0.526456	-0.51521	-0.480667	-0.0857003	-0.0685841	-0.10961	0.135436	0.0529296	0.268199	0.258815	0.179812	0.22438	-0.424081	-0.258187	-0.351388	-0.00626981	-0.000647317	0.11914	-0.169324	-0.283915	-0.189616	-0.456375	-0.532144	-0.42048	0.00619173	-0.0547023	-0.00896267	0.110375	0.244797	0.192642	0.203426	0.132709	0.14006	-0.209045	-0.301734	-0.28303	-0.192047	-0.211667
AT1G21090	-0.0793514	-0.0329644	-0.143222	0.0290535	0.109725	-0.0114565	-0.0463667	0.0712786	0.0723342	0.127109	0.159369	0.158254	0.257353	0.239155	-0.0952191	-0.0919396	-0.0598357	-0.327644	-0.201157	-0.191801	-0.237961	-0.0770194	-0.154314	-0.103942	-0.033121	-0.109744	-0.27065	-0.283799	-0.231497	-0.283593	-0.171207	-0.196151	0.0663872	0.0220076	0.0979342	-0.225942	-0.246058	-0.295952	-0.270834	-0.274307	-0.191069	-0.156585	0.108301	0.051132	0.153368	0.284191	0.0553598	0.0785699	0.189469
AT1G21100	0.00225904	-0.159007	-0.239795	-0.187569	-0.389256	-0.457906	-0.352167	-0.335109	-0.120216	-0.614864	-0.643076	-0.779858	-0.653359	-0.839236	-0.139604	-0.352125	-0.300924	-0.225946	-0.204898	-0.106443	0.580791	0.624568	1.31009	-0.542174	0.0687384	-0.24865	1.66644	1.29004	1.69123	0.178509	0.302953	0.846293	-0.386448	1.06623	-0.438184	1.32162	1.40582	1.56386	0.28656	1.05286	1.56129	-0.225889	-0.172317	-0.373287	-0.589818	-0.65369	-0.863697	-0.21378	-0.520793
AT1G21130	-0.337718	-0.41266	-0.335387	-0.330508	-0.440802	-0.397091	0.499887	0.730411	0.76217	-0.237854	-0.177797	-0.459753	-0.427623	-0.492159	-0.00581647	0.09085	0.0703656	-0.320997	-0.29685	-0.270424	-0.231574	-0.232987	-0.210117	-0.32263	-0.197753	-0.317547	1.52944	1.44697	1.63773	0.592865	0.710004	0.769842	-0.247252	0.0523336	-0.165584	0.339819	0.524809	0.774173	-0.137797	-0.179932	-0.166672	-0.306723	-0.31036	-0.384864	-0.397808	-0.388054	-0.460527	0.819667	0.788142
AT1G21250	-0.748629	-0.808492	-0.703232	-0.599004	-0.63649	-0.573749	-0.761203	-0.41564	-0.774955	-0.656136	-0.699613	-0.237611	-0.368736	-0.566248	-0.501589	-0.617856	-0.651673	-0.700653	-0.0737092	-0.781956	-0.182428	-0.612316	-0.371311	-0.461561	0.982166	0.700924	0.265348	-0.330286	-0.235963	1.35527	1.58104	0.97862	0.448706	2.03318	0.418438	0.196973	1.01752	0.700022	-0.549905	-0.511702	-0.109954	-0.650016	-0.644036	-0.654092	-0.660002	-0.58929	-0.654941	-0.830649	-0.774315
AT1G21390	-0.227727	-0.175775	-0.122682	-0.177818	-0.137486	-0.12984	0.191727	0.208212	0.362777	0.172	0.244547	-0.115717	-0.0489717	-0.0480867	-0.11031	-0.0269568	-0.0639663	-0.125047	0.0753618	-0.107813	-0.266717	-0.199764	-0.213355	-0.300714	-0.144077	0.121299	0.248612	0.259026	0.40904	0.191964	0.151774	0.221264	-0.142761	0.173708	-0.0387951	0.12928	0.173769	0.273574	-0.138675	-0.34259	-0.0273982	-0.087259	-0.0419676	-0.151377	-0.285428	-0.175654	-0.3355	0.124696	0.169788
AT1G21440	-0.192145	-0.16228	-0.195975	-0.099191	0.10515	-0.0388995	-0.0187775	0.0390288	0.0558239	0.243383	0.250855	0.423276	0.424033	0.467445	-0.0298154	0.10408	-0.0684676	-0.196916	-0.147028	-0.143773	-0.265419	-0.257202	-0.271968	0.100671	0.000841048	0.281609	-0.00849924	0.273204	0.0468562	0.00923796	0.0639821	0.259777	0.248477	0.109797	0.329909	-0.215969	-0.205346	-0.249972	-0.292354	-0.215921	-0.153915	-0.240505	-0.251129	-0.247906	-0.0929101	-0.0883673	0.00244018	-0.0117005	-0.000530785
AT1G21510	0.161333	0.166304	-0.0472317	0.012961	0.0485249	-0.165638	-0.12955	0.0555277	-0.112124	-0.197951	-0.325892	0.0729647	-0.0459198	-0.185098	0.162565	0.363332	0.0789692	0.213828	0.00992594	0.257161	0.056152	0.313243	-0.0158527	-0.325613	0.207317	-0.0844876	0.244219	0.177037	-0.0666776	-0.277367	0.0111544	0.0152449	-0.0985367	-0.125169	-0.0669607	-0.00989387	0.10361	0.150275	0.490414	0.401912	0.147688	0.148791	0.063937	0.0768664	-0.200316	-0.276613	-0.202799	-0.0567366	-0.180144
AT1G21520	-0.387519	-0.552463	-0.395448	-0.722716	-0.704761	-0.643844	-0.450634	-0.40395	-0.518104	-0.415286	-0.288779	-0.266572	-0.504685	-0.511854	0.112258	-0.104867	-0.0123645	-0.446478	0.0242283	-0.67367	0.0247027	-0.14778	0.316279	-0.660186	0.000832339	-0.192003	0.238792	-0.125547	0.505997	0.144713	-0.00132395	-0.262104	-0.397002	0.637133	-0.505078	0.386012	0.277187	0.889229	-0.537634	-0.295669	0.0139516	-0.356824	-0.438447	-0.215166	-0.625017	-0.53265	-0.511846	-0.438886	-0.425892
AT1G21540	0.00453311	-0.189092	0.0261606	-0.0326086	0.0274694	0.0696928	0.221914	0.175408	0.256013	-0.04068	0.0565963	-0.0892926	-0.0415399	-0.0618377	0.115466	0.403296	0.311535	0.0129161	-0.0234778	0.0648396	0.067035	0.164063	-0.0397191	0.110162	0.128223	0.148706	0.130074	0.19825	0.20084	0.0803788	0.0739429	0.0172565	-0.168325	-0.134083	-0.246482	-0.0234727	0.142615	0.106246	0.0128275	-0.0125803	-0.162837	-0.301742	0.0971777	-0.0931138	-0.0416853	-0.108176	-0.117419	0.0829642	0.153927
AT1G21550	-0.874313	-0.83673	-0.783459	0.13018	-0.0912111	-0.230943	0.250999	0.315221	0.58224	0.784081	1.0016	0.0465626	0.050317	0.353441	-0.594229	-0.578509	-0.540205	-0.813599	-0.853206	-0.816321	-0.537631	-0.802484	-0.573505	1.41178	1.10221	1.22379	0.588223	0.464399	0.934896	1.08455	0.681546	1.05569	0.438108	0.664609	0.198586	-0.156147	-0.268429	-0.358308	-0.659199	-0.550333	-0.290692	-0.782423	-0.858946	-0.799967	-0.281798	-0.196225	-0.256678	-0.318893	0.180835
AT1G21670	-0.517606	-0.638836	-0.700506	-0.367207	-0.523029	-0.494087	1.33168	1.16517	0.939483	0.459131	0.338045	0.0397896	0.0854354	-0.0269652	-0.27729	-0.357422	-0.291841	-0.582351	-0.563733	-0.628964	-0.476017	-0.5701	-0.56287	-0.465436	-0.492591	-0.481138	1.1984	1.14919	1.02634	1.53203	1.48331	1.08269	0.566836	0.504061	0.318307	-0.162177	0.00307236	-0.0875758	-0.428961	-0.44195	-0.515065	-0.646155	-0.675902	-0.65927	-0.432489	-0.551203	-0.586826	1.25087	1.17109
AT1G21680	-0.629628	-0.682372	-0.669174	-0.57858	-0.6405	-0.6354	0.601278	0.502198	0.57063	0.345182	0.222151	-0.211929	-0.195835	-0.289453	-0.332054	-0.308269	-0.421492	-0.510417	-0.609704	-0.497159	-0.0180186	-0.0891023	-0.157289	-0.557688	-0.619083	-0.658826	0.963686	0.90117	0.780771	1.77279	1.55776	1.21136	0.273975	0.272616	0.144846	0.305958	0.489342	0.0888104	-0.0472168	-0.00082975	-0.00689036	-0.64534	-0.698652	-0.684925	-0.668449	-0.681418	-0.725733	0.626754	0.748339
AT1G21810	0.038234	0.0547237	0.0139023	0.386422	0.29912	0.30326	0.394716	0.321773	0.372613	0.00291797	0.0709148	0.0136818	-0.154519	0.0688268	0.1026	-0.139915	-0.119278	0.00567945	-0.0456965	-0.0617842	-0.186582	-0.2118	-0.192139	0.288045	0.234509	0.330607	0.02643	-0.0613156	0.00434267	-0.270659	-0.333443	-0.296855	-0.110085	-0.278527	-0.203442	-0.129275	-0.253474	-0.226097	-0.121367	-0.191997	-0.170928	0.0337338	0.141854	0.0311414	0.597957	0.447755	0.36263	0.472174	0.295204
AT1G21830	-0.000504974	0.138757	0.087895	-0.123019	-0.134213	-0.0902671	-0.0557969	0.0555492	0.0333329	-0.21115	-0.148464	-0.288329	-0.356359	-0.343962	0.0303798	0.0650026	0.0781688	0.0404666	-0.0517072	0.0850899	0.205562	0.186971	0.167249	-0.201447	-0.137062	-0.170021	-0.0798083	-0.147708	-0.0633516	-0.273341	-0.285681	-0.296405	-0.377377	-0.295233	-0.359636	-0.0270155	-0.021073	0.0334192	0.229771	0.233868	0.140713	0.0960709	0.312756	0.119254	-0.107887	-0.114421	-0.0361354	0.100796	0.0448371
AT1G21910	0.820623	0.771842	0.693421	-0.185354	-0.289299	0.0616708	-0.643213	-0.601673	-0.596513	-0.782861	-0.584956	-0.371539	-0.656755	-0.588528	-0.0892818	-0.0220768	0.750556	0.302006	0.472915	0.392897	0.573635	0.480277	0.622181	1.22941	1.02943	0.823669	-0.457813	-0.348291	-0.243426	-0.719321	-0.760905	-0.675644	-0.690128	-0.697978	-0.62515	-0.11618	0.114501	0.685414	0.475754	0.390629	-0.22529	0.760665	1.09515	0.907296	-0.0152781	-0.133109	-0.225896	-0.714228	-0.734287
AT1G21920	-0.0649989	0.0097814	0.0401416	0.0816706	0.00613155	0.0539369	-0.0181651	-0.0751983	0.00972179	-0.278882	-0.287105	-0.4836	-0.485555	-0.487771	-0.244657	-0.282017	-0.231834	-0.0489183	0.0207768	-0.00545232	0.126213	0.187044	0.159946	0.220452	0.293901	0.266723	0.276788	0.260575	0.210475	-0.328003	-0.337607	-0.298093	-0.468352	-0.45489	-0.459178	-0.170558	-0.233517	-0.209504	0.381091	0.189594	0.392953	0.143994	0.133218	0.178497	-0.0686415	0.0451167	0.00752857	-0.0717016	-0.0540193
AT1G22030	-0.124869	0.00914537	-0.0811494	0.0377421	-0.117959	0.289233	-0.148806	-0.0143123	0.0402301	-0.00573811	-0.0197947	-0.168184	0.000816526	0.0220273	-0.119959	-0.139527	0.031406	-0.354998	-0.29045	-0.233514	-0.281818	-0.134097	-0.21211	0.0320049	0.0972084	0.00974939	0.0380042	0.162924	0.112857	-0.0492667	-0.0479691	0.0091007	-0.0522995	-0.00487522	0.108839	-0.143679	-0.117965	-0.132486	-0.285292	-0.203037	-0.24205	-0.125062	-0.0476333	0.0129317	0.305061	0.0984863	0.137058	-0.0482242	0.170309
AT1G22070	-0.741102	-0.748863	-0.753313	-0.0526616	-0.0369266	0.0734488	0.839057	0.874916	0.939199	0.375601	0.380716	0.176644	0.209101	0.137993	-0.52824	-0.453134	-0.442857	-0.759253	-0.703018	-0.780207	-0.799835	-0.796791	-0.719025	-0.0711178	0.0640609	0.0274058	1.05666	0.934646	0.98668	0.800724	0.805378	0.731394	0.24713	0.42777	0.277814	-0.32212	-0.306411	-0.205697	-0.790693	-0.805986	-0.806322	-0.760949	-0.764569	-0.763391	0.0787462	0.0352117	0.176045	0.955936	0.858972
AT1G22180	-0.0162236	-0.0486641	0.0952309	-0.241857	-0.223126	-0.246888	0.109824	-0.0724441	0.0181031	0.000855615	-0.0771393	-0.27364	-0.203513	-0.215992	-0.0138353	-0.0724464	0.0214219	0.0695992	0.00103559	0.171085	0.274062	0.10805	0.376318	-0.208798	-0.159398	-0.149554	0.325605	0.0608561	0.281878	0.268977	0.289223	-0.00143315	-0.153763	-0.0291107	-0.20199	-0.0145656	0.139084	-0.0552799	-0.0233756	-0.147465	0.173577	0.0708382	0.140124	0.0410705	-0.360989	-0.16552	-0.292593	0.0451706	0.0939362
AT1G22190	0.15953	0.152805	0.143836	-0.378923	-0.419049	-0.383677	-0.595935	-0.589635	-0.568104	-0.270687	-0.262208	-0.323113	-0.228489	-0.311196	-0.277636	-0.210762	-0.177327	0.109682	0.223591	0.376885	0.446554	0.665355	0.591076	0.0920436	0.108293	0.124662	-0.489751	-0.444141	-0.388928	-0.16858	-0.134388	-0.101854	-0.0873051	-0.136106	-0.0437925	-0.0229231	-0.0157979	0.200396	0.671163	0.58415	0.636509	0.133203	0.126382	0.269859	-0.522439	-0.537561	-0.469648	-0.683534	-0.644403
AT1G22260	-0.348615	-0.348412	-0.308516	0.00579143	0.132274	0.320296	0.727082	0.497095	0.393692	0.827304	0.583377	0.235099	0.106763	0.320081	-0.279752	-0.302276	-0.156284	-0.0251761	-0.170068	-0.403841	-0.360378	-0.524367	-0.455227	-0.00175745	0.355348	0.372461	0.304931	0.347291	0.32353	0.190453	0.227989	0.156303	-0.0439961	-0.0523394	0.129414	-0.233245	-0.0767626	-0.395341	-0.377197	-0.358373	-0.374748	-0.433178	-0.164541	-0.22387	0.0358476	0.187723	0.313294	0.45194	0.418931
AT1G22275	-0.0797774	-0.121759	0.186364	0.00383984	0.104427	-0.0744101	0.138926	0.197979	0.490452	0.243053	0.650458	0.0293504	0.144123	0.149516	0.175939	-0.0706383	0.0630738	-0.0558206	-0.0189626	0.106952	-0.241517	0.131318	0.121586	0.101305	0.229991	-0.0323174	0.0939438	-0.0799687	0.079344	0.302516	-0.0577948	-0.0221053	-0.0197918	0.077804	0.0332198	0.143795	-0.0162057	-0.0838049	-0.00933379	0.0596625	0.0359077	-0.0591178	-0.0606042	-0.0716927	-0.00133209	-0.230273	-0.000403119	0.181203	0.0586344
AT1G22280	-0.0165242	-0.00375016	-0.0365231	-0.354331	-0.373572	-0.354245	-0.256638	-0.284185	-0.277903	-0.207775	-0.18523	-0.141745	-0.167005	-0.258681	0.0475173	0.0481613	0.0106322	0.0452601	0.0939472	0.0557686	0.138425	0.141217	0.151673	-0.372201	-0.146664	-0.176589	-0.0626208	-0.140206	-0.0886469	0.261578	0.267635	0.282947	-0.0678072	0.115801	-0.100274	0.332368	0.275051	0.454382	0.0677905	0.112897	0.133565	0.0457221	0.0369856	-0.0647555	-0.404668	-0.377995	-0.436725	-0.265949	-0.327202
AT1G22360	-0.287034	-0.356002	-0.309706	0.0368346	0.0959282	0.0749892	0.736202	0.754535	0.791367	0.146144	0.114483	-0.137344	-0.199302	-0.200762	0.141308	0.145792	0.17017	-0.320291	-0.331526	-0.345951	-0.367285	-0.334971	-0.395459	0.13306	0.0415098	0.0231006	0.75434	0.928381	0.751819	0.451434	0.53881	0.640067	-0.0432023	-0.0180592	-0.084661	0.192372	0.196255	0.187358	-0.250941	-0.262227	-0.333938	-0.304614	-0.370245	-0.354449	-0.0236435	-0.0655695	-0.0488194	0.744524	0.818934
AT1G22370	-0.718123	-0.733759	-0.783351	-0.504508	-0.425852	-0.477725	0.569837	0.735176	0.559049	0.799134	0.697574	-0.0974114	-0.250436	0.0378049	-0.509269	-0.49519	-0.536441	-0.807639	-0.743471	-0.76461	-0.498364	-0.478211	-0.48987	0.0444487	0.0231448	-0.0316258	1.1771	1.4102	1.58694	1.99949	2.09066	1.9839	0.429075	0.480644	0.606765	0.0529667	-0.14882	0.0820382	-0.427422	-0.435869	-0.354131	-0.810946	-0.800206	-0.8	-0.602577	-0.595244	-0.555823	0.477613	0.571734
AT1G22403	-0.0761588	0.210928	0.0112041	-0.363434	-0.179149	-0.280502	-0.144629	-0.0428475	-0.115508	0.187674	0.260621	0.0310761	-0.0225863	0.0373334	-0.0711197	0.0646329	0.12636	0.0101875	0.151241	0.173753	0.0118823	0.219699	0.118991	-0.199145	-0.216823	-0.154989	-0.231496	-0.190184	-0.136073	-0.0510104	-0.170841	0.000501333	-0.207447	-0.143394	0.096203	-0.00558604	0.130601	0.212427	0.179325	0.00177155	0.347563	-0.00558524	0.175622	0.12896	-0.181349	-0.113547	-0.00767946	-0.135549	-0.101371
AT1G22530	-0.331854	-0.383531	-0.32987	-0.485948	-0.523042	-0.514491	-0.220148	-0.296985	-0.330413	-0.575974	-0.58106	-0.351968	-0.337818	-0.274167	-0.099499	-0.0309268	0.138649	-0.366182	-0.34647	-0.365107	0.246091	0.0454797	0.107384	0.281025	0.280351	0.00325716	0.771692	0.763163	0.803286	0.3491	0.350245	0.380595	0.101428	0.0931498	0.0207765	0.128685	0.29615	0.38747	0.401098	0.214583	0.0070374	-0.254483	-0.34777	-0.368374	-0.383685	-0.466585	-0.557559	-0.116915	-0.289211
AT1G22550	-0.0679115	-0.0526433	-0.226093	-0.15102	-0.110419	-0.262028	0.556186	0.355632	0.432149	-0.192578	-0.0373559	-0.219246	-0.263372	-0.212906	-0.0708571	-0.00863561	0.0393034	-0.143948	-0.0747387	-0.181251	-0.0454294	-0.194084	-0.209073	-0.0796388	-0.0549186	-0.228468	0.645758	0.774095	0.452194	0.350795	0.444844	0.445021	-0.123432	-0.107617	-0.145323	-0.140114	0.0411681	-0.0677872	-0.0994157	0.129551	-0.16385	-0.130908	-0.0979845	-0.198885	-0.0937571	-0.110458	-0.408494	0.332846	0.45966
AT1G22570	-0.214626	-0.375471	-0.350592	-0.549056	-0.572724	-0.580439	2.71277	2.31625	2.68861	-0.392115	-0.400298	-0.661732	-0.715376	-0.713723	0.00999896	0.0402652	0.0854874	-0.11411	-0.169587	-0.138003	-0.326616	-0.426427	-0.374846	-0.465259	-0.5301	-0.611565	2.82064	3.04862	2.49391	0.161215	0.0877958	0.259617	-0.596992	-0.607964	-0.653971	-0.0482471	-0.0163673	0.22195	-0.203129	-0.282475	-0.409119	-0.384763	-0.363639	-0.522237	-0.455036	-0.499834	-0.615146	2.1718	2.27795
AT1G22650	0.434977	0.196526	0.358695	0.250935	0.109091	0.242996	-0.125542	-0.127459	-0.0729305	-0.188404	-0.263112	-0.188941	-0.0269151	-0.253534	0.00717767	-0.00374091	-0.0826877	-0.0197229	0.115287	0.065367	0.378345	0.212347	0.316877	0.0570642	0.203812	0.117134	-0.13176	-0.225784	-0.182286	0.0433139	0.0822829	-0.153308	0.0245511	0.2652	0.0615854	-0.138332	-0.105948	-0.0714427	0.147675	0.0604316	0.179615	0.236871	0.238286	0.211726	0.0334423	0.0611272	0.0277607	-0.251737	-0.224955
AT1G22690	-0.0895466	-0.353285	-0.0964149	-0.0164501	-0.0899621	0.0163714	0.0544733	-0.0129494	0.0888243	-0.4104	-0.43473	-0.370859	-0.285159	-0.28018	-0.10218	0.175925	0.140109	0.0643347	-0.0308533	0.263678	0.0731876	-0.0432307	-0.0574316	0.59788	0.564781	0.459111	0.422951	0.557504	0.450858	-0.0904561	-0.119274	-0.0086422	-0.18053	-0.033155	-0.149719	-0.065179	0.195923	0.370233	0.477523	0.438071	0.123032	-0.126802	-0.093766	-0.25	-0.127607	-0.12084	-0.138986	-0.0413186	0.0624748
AT1G22740	-0.33539	-0.301543	-0.183053	-0.372521	-0.405468	-0.356884	0.408188	0.517719	0.328049	0.31106	0.390974	-0.133822	-0.0630798	0.0821225	0.323686	0.473115	0.386958	0.0930101	-0.00539305	0.0873663	-0.100962	-0.0315438	-0.0939162	-0.245525	-0.23132	-0.303207	0.627792	0.757662	0.73262	0.41848	0.361592	0.588651	-0.354816	-0.393149	-0.37833	-0.237967	-0.155327	0.0530682	0.0308305	-0.122894	-0.0398886	-0.214076	-0.224815	-0.29445	-0.403496	-0.40173	-0.393078	0.304077	0.277001
AT1G22770	-0.996661	-0.997959	-0.994887	0.0670544	-0.0354549	0.128336	4.93447	4.07	4.38912	-0.33309	-0.35672	-0.889879	-0.8984	-0.904128	-0.994652	-0.994755	-0.996857	-0.994388	-0.992438	-0.996386	-0.988153	-0.991838	-0.992615	-0.254372	-0.345181	-0.396621	4.21422	3.69528	3.5793	0.333416	0.223391	0.160842	-0.918016	-0.911156	-0.939589	-0.996086	-0.996298	-0.996212	-0.985735	-0.990444	-0.991896	-0.995014	-0.996432	-0.997083	0.232921	0.119631	0.245175	4.9802	4.64182
AT1G22890	-0.23751	-0.130361	0.0373679	-0.603406	-0.521642	-0.551462	-0.719702	-0.665597	-0.606727	-0.694165	-0.700671	-0.835488	-0.806309	-0.80493	-0.451104	-0.323719	-0.420503	0.333506	0.248374	0.691337	1.32902	1.66891	1.46545	-0.530982	-0.38827	-0.319983	-0.341454	-0.322378	-0.185225	-0.510092	-0.383222	-0.293075	-0.749557	-0.611811	-0.704209	0.227714	0.566764	0.79857	1.93294	1.94609	2.55231	-0.223305	0.0766425	0.0118282	-0.657216	-0.549775	-0.647586	-0.809844	-0.753139
AT1G22900	-0.194343	0.0215512	0.120548	0.166536	0.174172	0.272512	0.130575	0.293041	0.271217	0.305194	0.34391	0.13572	0.435417	0.152225	0.0292478	0.0234296	0.0204028	-0.168282	0.0425298	-0.132293	-0.160523	0.163871	-0.216868	0.0937727	0.0372379	0.105821	-0.167788	-0.0264408	-0.104249	-0.149058	-0.0400193	0.0683212	-0.0854715	-0.0239857	-0.0338594	-0.209159	-0.140368	-0.0716616	-0.183901	-0.112127	-0.102812	-0.0578264	-0.00401086	0.0995447	0.131837	0.114239	0.120217	0.100423	0.0611591
AT1G23000	-0.0170595	0.0237382	-0.0477436	-0.127193	-0.182319	-0.0650447	0.0560815	0.0857886	0.240248	0.195992	0.236023	-0.156234	-0.0840925	-0.0371718	-0.122434	-0.00976722	-0.0823721	-0.137792	0.00286683	-0.0014739	0.0701291	0.140359	0.227733	-0.177688	0.085357	-0.0400705	-0.169939	-0.172666	-0.0464531	-0.156415	-0.0473065	-0.0233589	-0.0624546	-0.118653	0.000413812	-0.00600803	0.0182185	-0.0507156	-0.0245521	-0.0173447	0.13059	-0.0599354	0.111886	0.0314002	-0.170771	-0.0507873	0.0335668	-0.067365	0.0771701
AT1G23030	0.123328	0.0755755	0.120379	0.00309799	-0.163207	-0.0222124	-0.345965	-0.409152	-0.385366	-0.544377	-0.454822	-0.159772	-0.181177	-0.125367	-0.316161	-0.25268	-0.196229	0.16051	0.0780312	0.110305	0.224955	0.146967	0.17041	0.831603	0.750014	0.502421	0.00299988	0.111	-0.0435198	-0.260534	-0.32368	-0.334956	-0.192439	-0.184385	-0.244756	-0.184916	-0.169333	-0.0522427	0.474121	0.266527	0.241963	0.248114	0.142607	0.164126	0.0517903	-0.133195	-0.212586	-0.276195	-0.407371
AT1G23080	-0.232737	-0.305711	-0.204412	-0.194278	-0.266568	-0.158745	0.355696	0.411955	0.475864	0.106521	0.101657	-0.257667	-0.195372	-0.205927	-0.390111	-0.281427	-0.194724	-0.489127	-0.503476	-0.469988	0.00923231	0.0267881	0.018436	-0.0253197	-0.0479906	-0.0547863	0.862676	0.968839	0.906954	0.320628	0.348535	0.251737	-0.0121777	-0.0306571	0.0294749	-0.153668	-0.0389665	0.0399378	-0.186128	-0.202176	-0.177258	-0.284444	-0.269179	-0.311201	-0.242541	-0.200072	-0.267376	0.590829	0.633012
AT1G23100	-0.000629964	-0.00462778	-0.0387469	-0.0187334	-0.0768752	-0.00718033	0.100791	0.0682247	0.201762	0.380892	0.312472	0.136646	0.210299	0.177436	-0.166144	-0.17543	-0.0445453	-0.380137	-0.275535	-0.24698	-0.449753	-0.316614	-0.282787	0.0435441	-0.13672	-0.107576	-0.132873	-0.113877	-0.191602	0.16783	0.172378	0.215176	0.342631	0.627297	0.430079	-0.157158	-0.115799	-0.0421067	-0.301012	-0.302531	-0.427319	0.0256738	-0.0528719	-0.0763892	0.150502	-0.128498	0.0181129	0.0889901	0.115134
AT1G23110	-0.895809	-0.913147	-0.804174	-0.564678	-0.187283	-0.25688	-0.596583	-0.733575	-0.61636	-0.833398	-0.441324	0.166972	0.0213306	1.16878	-0.769588	-0.505511	-0.292397	-0.898858	-0.927591	-0.972315	-0.537382	-0.831303	-0.708586	4.89089	4.63327	3.31611	-0.47453	-0.290923	-0.416736	-0.600124	-0.353711	-0.174817	0.255991	1.35213	0.469548	-0.591183	-0.539254	-0.108052	-0.383604	-0.732773	-0.720658	-0.930554	-0.817771	-0.957436	0.21946	-0.058358	0.249893	-0.697075	-0.598324
AT1G23130	-0.404223	-0.232212	-0.326591	-0.351477	-0.345733	-0.310202	-0.334801	-0.324917	-0.203448	-0.305801	-0.265896	-0.378412	-0.414625	-0.316871	-0.260663	-0.173538	-0.191852	-0.162703	-0.230711	-0.148218	-0.00608608	0.0261458	0.00135569	0.0844979	-0.0711615	-0.0162998	0.0399114	0.0340944	0.082026	-0.0400677	0.0364553	0.13314	-0.041449	-0.0331782	0.0175518	0.0228848	0.17083	0.0631642	0.173003	0.27435	0.231501	-0.275357	-0.144656	-0.154172	-0.222208	-0.134588	-0.297607	-0.236399	-0.247544
AT1G23140	-0.18435	-0.269216	-0.184741	0.206835	0.104487	0.139802	-0.0718558	-0.0805498	-0.216185	0.0432722	-0.0525125	0.322801	0.463579	0.602075	-0.197821	0.0225529	0.117294	-0.0858331	-0.238432	-0.326664	-0.350864	-0.412923	-0.278836	0.125527	0.0984045	0.221455	-0.130706	-0.396801	-0.207628	-0.274015	-0.416894	-0.28923	-0.104115	0.463698	0.116724	-0.438645	-0.332135	-0.124055	-0.392223	-0.389008	-0.449129	-0.125047	0.0241813	-0.307516	0.315679	0.232538	0.153017	-0.117206	-0.182122
AT1G23205	-0.640835	-0.580813	-0.60881	0.255598	0.382239	0.255618	-0.622597	-0.604065	-0.661461	0.0730121	-0.0795746	0.660862	0.821303	0.904696	-0.526099	-0.412463	-0.428818	-0.701795	-0.670017	-0.652207	-0.723555	-0.62219	-0.658846	0.610135	0.710036	0.509705	-0.35536	-0.235259	-0.337046	0.401975	0.607259	0.459778	1.49903	1.50424	1.61411	-0.574458	-0.542485	-0.559861	-0.729189	-0.705994	-0.739787	-0.563787	-0.543076	-0.582183	0.396209	0.475203	0.260661	-0.592261	-0.600629
AT1G23390	0.0106323	0.0338281	0.0611895	-0.439194	-0.486141	-0.41631	0.200354	0.36104	0.202336	-0.680032	-0.713637	-0.874507	-0.885796	-0.881549	-0.367361	-0.302459	-0.315056	0.213869	0.235887	0.454288	0.527508	0.512811	0.418943	0.33647	0.412002	0.284935	1.58522	1.86472	1.5911	-0.362045	-0.323947	-0.237754	-0.864468	-0.835143	-0.867445	0.0166311	0.12943	0.235129	0.890727	0.915538	1.11947	0.0166071	-0.033081	-0.0546952	-0.495387	-0.516859	-0.556661	0.037301	0.0511655
AT1G23410	0.00623643	0.147507	0.0143365	0.0297386	0.138797	0.100115	0.0192677	0.0680673	0.0580606	-0.014805	0.0261748	0.15875	0.174953	0.20516	0.000989353	-0.0394942	0.143242	-0.149883	0.022788	-0.108872	-0.379804	-0.287967	-0.391449	0.0476832	0.0070635	0.0737686	-0.346198	-0.302189	-0.328935	-0.221738	-0.304428	-0.196154	0.0965208	0.124029	0.379242	-0.273971	-0.22464	-0.233531	-0.385048	-0.351037	-0.464347	-0.0252923	0.0736403	0.0812774	0.309882	0.326438	0.222981	0.104147	0.192302
AT1G23440	0.0583496	0.0162686	0.13396	0.0405354	0.0121868	0.0284251	-0.0800308	-0.0838535	-0.128011	-0.190272	-0.170726	-0.146685	-0.255649	-0.282923	0.0974417	0.0944449	0.0248307	0.121466	0.0678198	0.144233	0.134833	0.132381	0.0481008	-0.123193	-0.0871631	-0.0782316	-0.0663355	-0.0858676	-0.0380321	-0.128577	-0.193175	-0.179083	-0.295872	-0.318885	-0.338751	0.233772	0.105008	0.108935	0.236419	0.166137	0.23518	0.208126	0.115545	0.189762	0.0329933	-0.0439275	-0.0636259	-0.118556	-0.102577
AT1G23520	0.415324	0.614317	1.73577	-0.172254	-0.0681618	0.284693	0.630044	-0.0637015	0.39816	0.821519	0.0180367	-0.129311	0.116659	-0.178295	0.523951	0.877234	0.116607	0.965899	-0.384249	0.244372	0.264495	0.0126282	0.030808	-0.108549	-0.343616	-0.399949	-0.297814	-0.315946	0.133697	-0.722413	-0.63053	-0.51606	-0.610433	-0.695209	-0.354276	-0.10605	-0.397221	-0.530024	-0.0810064	0.100926	-0.0950677	1.06692	0.826346	0.0858561	-0.0338543	0.294442	-0.119587	0.0671992	0.392481
AT1G23790	0.291809	0.213206	0.109265	0.2632	0.113824	0.11917	0.499691	0.571912	0.39958	0.547704	0.580896	0.275255	0.20488	0.0936411	0.0101602	-0.106287	-0.113134	-0.0470061	0.0541965	-0.128332	-0.349271	-0.404237	-0.416819	-0.047503	-0.0728992	-0.0974197	-0.0281671	-0.037991	-0.086962	-0.293124	-0.256951	-0.280611	-0.188013	-0.316946	-0.338823	-0.230958	-0.271816	-0.324719	-0.406593	-0.353617	-0.348843	0.156971	0.18703	0.196771	0.392619	0.265376	0.2496	0.648915	0.54886
AT1G23830	-0.173064	-0.0454832	-0.128422	-0.164079	-0.193393	-0.393305	-0.108245	-0.110649	0.0756172	-0.0363403	-0.013032	-0.188349	-0.18177	-0.139854	0.341058	0.237985	0.0489637	-0.203565	-0.0455598	0.0236548	0.0416898	0.039617	-0.128474	-0.0997443	0.243518	0.304563	0.520189	0.435171	0.477712	0.42772	0.223484	0.490515	0.0796019	0.707222	0.40233	0.203706	0.395434	0.556306	0.0359854	0.0859441	0.349552	-0.0846263	-0.232611	0.0382908	-0.292059	-0.0922234	-0.611633	-0.12882	-0.134625
AT1G24020	-0.178922	-0.202299	-0.214843	0.191549	0.157285	0.171286	0.162415	0.21713	0.213828	0.270968	0.19779	0.51595	0.59292	0.463122	0.0223674	0.147413	0.0687071	-0.322425	-0.21549	-0.275488	-0.374527	-0.357387	-0.318692	-0.0653569	-0.129378	-0.0770349	-0.229664	-0.173054	-0.191066	-0.0390026	-0.0129609	0.0724832	0.359949	0.429807	0.555388	-0.0138345	0.0718356	-0.0535846	-0.342232	-0.28589	-0.344329	-0.242025	-0.252226	-0.281482	0.120999	0.0511842	0.314632	0.15494	0.223028
AT1G24070	-0.373185	-0.390819	-0.267022	0.0327147	0.589854	0.0624927	-0.122187	-0.187033	-0.275619	0.289836	0.229619	2.02513	2.25606	2.0696	0.313513	0.372966	0.315113	-0.244925	-0.242528	-0.279598	-0.602317	-0.593914	-0.526022	-0.467386	-0.561952	-0.286771	-0.665019	-0.565591	-0.629669	-0.380478	-0.51646	-0.218472	0.155969	-0.0152967	0.142149	-0.311722	-0.599299	-0.533493	-0.60232	-0.605928	-0.528942	-0.280999	-0.319782	-0.286016	0.274207	0.604824	0.874162	-0.245236	0.029372
AT1G24090	0.106061	0.173961	0.0338989	-0.190313	0.0866846	-0.25921	0.266054	0.243703	0.216551	0.710606	0.799884	0.372612	0.1784	0.137034	-0.129539	-0.147296	-0.00584695	-0.121492	0.0897202	-0.159013	-0.523956	-0.535384	-0.445827	-0.275698	-0.350268	-0.383815	-0.267776	-0.290911	-0.284773	-0.03151	-0.0676339	0.0467723	-0.0690531	0.0604889	0.063095	9.15e-05	0.116151	-0.0446148	-0.318065	-0.36535	-0.58768	-0.0419766	0.058887	0.177329	0.115611	-0.0124378	0.13868	0.51399	0.471657
AT1G24140	-0.501155	-0.596397	-0.224819	-0.442963	-0.490786	-0.70485	-0.646803	-0.557833	-0.871513	-0.674024	-0.653847	-0.430669	-0.398829	-0.567601	-0.444813	-0.617021	-0.480215	-0.791111	1.54232	-0.57117	-0.200727	-0.231441	-0.203419	0.326113	1.20084	3.69997	0.763551	-0.35391	0.485704	-0.085643	0.805894	-0.118484	0.186626	2.49768	0.582118	0.182072	0.976373	0.231803	-0.508139	-0.568072	0.346168	0.434272	-0.23787	-0.472553	-0.712554	-0.334677	-0.804766	-0.781027	-0.787545
AT1G24145	-0.400808	-0.68604	-0.324074	-0.433412	-0.494543	-0.547985	-0.732515	-0.226093	-0.578339	-0.683033	-0.659205	-0.532902	-0.619268	-0.830203	-0.652957	-0.557781	-0.645656	-0.590593	1.35846	-0.562172	-0.47741	-0.562818	-0.167339	-0.378293	1.98397	2.215	0.0981415	-0.234338	0.273828	-0.214877	0.0450041	-0.378562	-0.527062	0.617849	-0.387781	-0.332934	0.0409515	0.286786	-0.556898	-0.580008	0.659583	-0.0586204	0.389504	-0.182611	-0.475933	-0.0949106	-0.383025	-0.726243	-0.612655
AT1G24147	-0.780403	-0.86454	-0.683575	-0.708794	-0.622775	-0.614468	-0.722743	-0.410397	-0.711537	-0.741269	-0.745663	-0.61267	-0.431717	-0.642468	-0.755389	-0.80893	-0.723251	-0.776173	-0.399725	-0.813284	-0.636239	-0.669546	-0.494194	-0.0978116	1.96084	1.47869	0.310538	-0.0198009	0.0326168	0.649463	1.31831	0.427328	-0.117611	2.38867	0.397065	-0.291544	0.115501	-0.103084	-0.720489	-0.750226	-0.315307	-0.609691	-0.550636	-0.672562	-0.692697	-0.533437	-0.535121	-0.7659	-0.60768
AT1G24150	-0.16772	-0.33065	-0.275904	-0.0745317	-0.397549	-0.2908	-0.380451	-0.272249	-0.406744	-0.465022	-0.416142	-0.265027	-0.332151	-0.473453	-0.0608232	-0.245163	-0.246149	-0.352905	-0.172104	-0.283426	-0.0624584	-0.0730145	-0.0267052	-0.101487	0.36406	0.431618	0.262954	-0.041131	-0.107047	0.456369	0.531513	0.245969	-0.00146644	0.632662	0.0283608	0.397626	0.631257	0.593637	0.0114714	0.0141146	0.0661309	-0.178961	-0.260572	-0.14887	-0.431198	-0.368249	-0.46956	-0.413414	-0.433734
AT1G24260	-0.416311	-0.130275	-0.10612	-0.173842	-0.484173	-0.253902	0.137154	0.111631	0.0382894	-0.290801	-0.311453	-0.433761	-0.724649	-0.558922	-0.255006	-0.113881	-0.316336	-0.372407	-0.256319	-0.336554	1.01017	0.579728	0.562503	0.243021	0.348787	0.207866	0.967598	1.23565	1.91201	0.857896	1.11496	0.996992	0.0177922	-0.114223	-0.14366	0.0146993	0.50153	0.117502	0.127055	0.551268	0.301666	-0.420492	-0.497012	-0.289627	-0.404407	-0.60764	-0.568503	-0.520357	-0.383704
AT1G24530	-0.189258	-0.143794	-0.201525	0.0763049	0.00981193	0.181027	0.373612	0.417321	0.522004	-0.446159	-0.426167	-0.161062	-0.00924105	-0.247913	-0.370308	-0.148628	-0.0368466	-0.155848	-0.133255	-0.182886	-0.224507	-0.158429	-0.264687	0.628411	0.632156	0.395401	0.0959946	0.325476	0.124724	-0.490435	-0.336726	-0.441971	-0.363749	-0.0558392	-0.339648	-0.329649	-0.0469061	0.0889893	-0.305356	-0.27986	-0.57249	-0.0912987	0.0721197	-0.0368504	0.512733	0.339254	0.231762	0.506047	0.345556
AT1G24575	-0.188715	0.0922142	-0.165132	0.0565446	0.00367002	0.0329928	0.102855	0.0293368	0.301334	0.11787	0.0483062	0.621829	0.547306	0.323584	0.313987	0.606625	0.533149	0.276904	-0.190398	0.133067	-0.238002	-0.211462	-0.393186	0.0823533	0.000673374	0.365395	0.0471339	0.122878	0.151876	-0.137388	-0.0808582	0.000227908	0.175312	0.485419	0.127469	-0.0666961	-0.0904721	-0.32164	-0.227816	-0.26946	-0.382769	-0.169098	-0.122604	-0.222927	-0.0287526	-0.088043	-0.0561762	-0.16013	-0.0929699
AT1G25230	0.0358928	0.028135	0.0701539	-0.517928	-0.599692	-0.532148	-0.154074	-0.114162	-0.0450023	-0.568735	-0.487141	-0.703856	-0.740257	-0.704812	-0.0504137	0.0298832	-0.0267061	0.0312015	0.0654535	0.0346048	0.817507	0.736269	0.714349	-0.0955341	-0.190753	-0.268887	0.382515	0.606288	0.545213	-0.246699	-0.163814	-0.185078	-0.625835	-0.676655	-0.675243	0.23015	0.280302	0.39276	0.84378	0.739165	0.759644	0.0996304	0.161386	0.0361539	-0.549523	-0.586174	-0.645447	-0.051467	-0.117858
AT1G25250	-0.556232	-0.496024	-0.52771	-0.190539	-0.0423002	-0.221948	0.00646248	0.263764	0.029495	0.266354	0.272701	0.149318	0.141379	0.32445	-0.244387	-0.194108	-0.0875663	-0.518174	-0.595398	-0.460558	-0.640551	-0.547879	-0.42161	-0.601356	-0.483912	-0.524834	-0.348772	-0.134968	-0.225614	0.477316	0.427078	0.414655	0.389838	0.343507	0.603755	-0.199502	-0.268777	-0.187049	-0.67083	-0.570522	-0.466366	-0.457737	-0.436051	-0.368824	0.0426075	0.0580042	0.232476	0.289024	0.579112
AT1G25275	-0.027745	-0.0746583	-0.052317	-0.460478	-0.43332	-0.375882	-0.171229	0.0133364	-0.020148	0.354151	0.272538	-0.0982979	-0.0312114	-0.16312	0.409692	0.58776	0.419761	0.0725721	0.096129	0.0444479	-0.0423134	0.0291336	0.0607388	-0.636396	-0.644805	-0.640296	-0.121203	-0.0427311	-0.0659985	0.275643	0.338343	0.374936	-0.216954	-0.103247	-0.211137	0.68529	0.710481	0.908372	-0.0967507	-0.120082	-0.0543458	0.145528	0.0635012	-0.102272	-0.471378	-0.462915	-0.453269	-0.0515808	-0.045986
AT1G25360	-0.0348193	0.00553841	-0.221635	-0.244956	-0.30311	-0.392727	0.0495596	0.0479802	0.0880261	0.543667	0.463185	0.267027	0.107154	0.0847291	-0.152618	-0.352283	-0.218701	-0.18135	-0.0842357	-0.403784	-0.309483	-0.290022	-0.394213	-0.474101	-0.349203	-0.377859	0.0291239	0.0128254	-0.179446	0.775196	0.494607	0.34487	0.548865	0.50947	0.491354	-0.00729816	0.183344	-0.128625	-0.226517	-0.345067	-0.380912	-0.23715	0.0153653	-0.0818025	0.057546	-0.330232	-0.24853	0.287252	0.197961
AT1G25422	-0.900193	-0.725446	-0.885365	-0.526339	-0.398617	-0.322374	3.15844	2.40893	2.63275	1.67945	1.29587	0.161875	0.0761871	1.09294	-0.437991	-0.511517	-0.212114	-0.888986	-0.872836	-0.805524	-0.835949	-0.921577	-0.819373	-0.70467	-0.630987	-0.752156	1.53776	1.44476	1.59494	0.931205	1.27	1.67347	0.595651	0.129078	1.0866	-0.688885	-0.813272	-0.688602	-0.876988	-0.938787	-0.890983	-0.908531	-0.855988	-0.859844	-0.371488	-0.173151	-0.114605	2.11216	3.05184
AT1G25425	-0.452835	-0.423168	-0.461859	0.32905	0.408792	0.384129	0.177038	0.227691	0.352154	0.352768	0.202025	0.147431	0.582731	0.37413	-0.315154	-0.244536	-0.336354	-0.542269	-0.428091	-0.517991	-0.58763	-0.474814	-0.484127	0.0646891	0.0694822	0.326194	0.30265	0.284096	0.362978	0.547878	0.573669	0.637171	0.300297	0.43921	0.600702	-0.424917	-0.395187	-0.38665	-0.638177	-0.762881	-0.606335	-0.463511	-0.303466	-0.414751	0.325074	0.237176	0.278884	0.117705	0.362324
AT1G25450	-0.0691494	-0.12537	0.0128285	-0.215016	-0.18512	-0.143973	-0.183797	-0.162862	-0.183608	-0.250867	-0.224486	-0.230819	-0.104728	-0.0786484	0.00788294	0.121485	0.0269182	-0.098481	-0.0575532	-0.0415532	0.117334	0.156616	0.184749	0.155417	0.103012	0.0484403	0.0899282	0.116876	0.138439	0.247823	0.297628	0.213421	0.156002	0.118775	0.202884	0.192801	0.32342	0.246254	0.288497	0.29099	0.159878	-0.212583	-0.113904	-0.240596	-0.214934	-0.205645	-0.329065	-0.187531	-0.176182
AT1G25510	0.25856	0.106935	0.0856358	0.146581	0.104392	0.0540559	-0.070628	-0.0535762	-0.139636	0.0633257	0.0556194	0.390369	0.363714	0.3276	0.0422675	0.00790783	0.00885142	-0.0263641	0.128366	-0.00505112	-0.154678	-0.187348	-0.20792	-0.16536	-0.186022	-0.138948	-0.406289	-0.374527	-0.441861	-0.233735	-0.294865	-0.268525	0.0666829	0.0930862	0.119177	-0.19985	-0.152973	-0.263322	-0.0335868	-0.0686882	-0.172938	0.113566	0.16421	0.140347	0.27527	0.204146	0.0515412	0.00434432	-0.0127978
AT1G26100	0.170727	-0.040909	-0.0456233	0.119292	0.000700753	-0.0227094	0.221604	0.24541	0.174036	0.238609	0.230725	0.300548	0.150722	0.131434	0.0356379	0.050981	-0.0758666	-0.161401	-0.090141	-0.143906	-0.224543	-0.173975	-0.250514	0.114027	-0.0745682	-0.0869706	0.146282	0.122261	0.311408	0.115399	0.168504	0.313215	0.230814	0.17197	0.215168	-0.162296	-0.165597	-0.228955	-0.196415	-0.345475	-0.286679	-0.023577	-0.175163	-0.0247702	0.196227	-0.023052	-0.05505	0.137676	0.17795
AT1G26210	-0.607343	-0.575786	-0.562401	0.0613671	0.261209	0.0929472	-0.223396	-0.189621	-0.264821	-0.531234	-0.573493	-0.0797635	0.14441	0.42117	-0.489491	-0.280128	-0.383209	-0.632439	-0.583921	-0.622183	-0.469619	-0.361561	-0.367657	1.23277	1.09037	1.09372	0.738883	0.928112	0.876603	0.373581	0.319821	0.518267	0.883815	0.734528	0.939969	-0.348392	-0.218103	-0.12777	-0.497843	-0.496897	-0.550939	-0.618766	-0.564322	-0.642956	0.248576	0.389161	0.479752	-0.238457	-0.243029
AT1G26330	-0.0539481	-0.0897917	-0.071612	0.11118	0.0311991	0.202197	0.275452	0.117247	0.199716	-0.0360645	-0.0369372	0.124118	0.0179148	-0.0355672	-0.123923	-0.25308	-0.219905	-0.131131	-0.127592	-0.0546117	-0.0581458	-0.18926	-0.222759	0.172721	0.174854	0.144452	0.0863849	0.0459639	-0.0214421	0.0812591	-0.0324271	0.014285	0.0954547	-0.0631895	-0.130662	-0.201422	-0.0853291	-0.287504	-0.107142	-0.125311	-0.0396696	-0.091513	-0.109441	-0.0464261	0.462812	0.111196	0.150151	0.401581	0.280242
AT1G26390	-0.836602	-0.850172	-0.737256	-0.891165	-0.800465	-0.857562	-0.889056	-0.945285	-0.916529	-0.889074	-0.922899	-0.820352	-0.85905	-0.827135	-0.823343	-0.940762	-0.781874	-0.854603	-0.292168	-0.681615	-0.866992	-0.885876	-0.921144	-0.917952	2.79737	13.215	6.79568	-0.844101	3.14394	-0.868607	-0.956279	-0.94546	-0.887312	3.809	-0.880138	-0.592528	1.8532	0.00106672	-0.763705	-0.933191	0.784758	-0.920134	-0.874257	-0.779723	-0.939024	-0.933504	-0.963762	-0.837423	-0.943665
AT1G26440	-0.407902	-0.259824	-0.180494	-0.374381	-0.332667	-0.297335	0.0550185	0.0120192	-0.0184457	-0.0181048	-0.0955116	-0.28717	-0.177834	-0.196071	-0.201738	-0.12206	-0.197884	-0.293085	-0.196759	-0.284113	0.284294	0.111216	0.191048	-0.255188	-0.0482938	-0.0506388	0.54982	0.608492	0.667089	0.164622	0.248075	0.19221	-0.0445765	-0.0691412	0.00069744	0.125585	0.0254028	0.367692	0.121417	0.170415	0.363263	-0.174983	-0.274728	-0.17212	-0.424763	-0.338787	-0.258407	0.0081091	0.015553
AT1G26450	0.296978	0.156635	0.117256	0.0173022	0.0845553	0.0659072	0.442489	0.545209	0.590741	0.132938	0.387706	0.0875017	-0.0918325	-0.0654779	0.040267	0.107421	0.228801	-0.0253517	0.133565	-0.0176286	-0.294344	-0.223252	-0.291539	-0.54687	-0.461157	-0.349477	0.0383287	0.245004	0.260749	-0.165329	-0.142979	0.120566	-0.27486	-0.249368	-0.210301	-0.302163	-0.277472	-0.367441	-0.397629	-0.279725	-0.33702	0.0533434	0.20958	0.221614	0.278238	0.108618	0.0633041	0.606051	0.562338
AT1G26460	0.0720504	0.0533258	0.0370483	-0.0071339	0.00128026	-0.0348088	0.137376	0.15397	0.110464	0.144935	0.156923	0.0143039	-0.00563431	0.00553718	-0.00796409	-0.0627165	-0.027082	-0.0541158	-0.0630505	-0.120336	-0.176175	-0.203771	-0.203375	0.0370284	0.0338071	-0.0459748	0.00927205	-0.0195573	0.00534062	0.0661432	0.0721319	0.056528	0.006445	0.0103537	-0.0195423	-0.0617961	-0.0132369	-0.122445	-0.131045	-0.120479	-0.248535	-0.0522833	0.0104633	0.0427895	0.164022	0.0904942	0.0249182	0.211465	0.19319
AT1G26540	-0.0467618	-0.118016	-0.0636688	-0.0777753	-0.04982	-0.143156	0.102238	0.10058	-0.0249825	-0.247325	-0.0841315	0.0649149	0.106913	-0.0148354	0.060901	-0.106323	-0.0632202	-0.0769325	-0.148184	-0.0376761	0.0897875	0.0280414	0.0167373	0.52461	0.401096	0.478108	0.084765	-0.00994119	0.0653691	-0.0656844	-0.0362974	-0.138324	0.200686	0.197255	0.0654949	0.0321842	-0.112331	-0.131379	0.141906	0.00789907	0.00115417	-0.241027	-0.11001	-0.103556	0.0593195	-0.0464814	0.0068113	0.0621765	0.0260999
AT1G26560	0.272867	0.055414	0.3188	0.831366	0.826426	0.86449	-0.41617	-0.462023	-0.489649	-0.517177	-0.575324	-0.0341676	-0.102484	-0.036863	-0.132223	-0.0539676	-0.0859938	0.215214	0.11109	0.312543	0.3205	0.331774	0.383468	1.05953	0.945167	1.06349	-0.23659	-0.261506	-0.259527	-0.408884	-0.440579	-0.460379	0.0514252	0.049455	0.0788855	-0.0295437	-0.168201	-0.263032	0.514103	0.539392	0.644941	0.14485	0.128706	0.146107	0.588805	0.581404	0.655076	-0.52564	-0.518366
AT1G26680	0.456901	0.0261324	0.697608	0.476702	0.485984	0.337972	0.0361294	-0.00308685	0.248124	-0.159503	0.345012	0.126579	0.047288	0.0530722	0.00823047	-0.311064	0.154565	0.315189	0.156789	0.295979	0.586541	0.482094	0.643127	0.272281	0.695149	0.625401	0.0542225	0.046018	-0.190992	-0.299623	0.158196	-0.259984	0.0325539	-0.487324	-0.0242107	-0.108932	-0.394287	-0.305293	0.186677	0.0100861	0.291522	0.0578383	0.421764	0.352066	0.861496	0.270492	0.287747	-0.32473	-0.0172432
AT1G26760	0.15925	0.189374	0.142013	0.149189	-0.0152888	0.0455467	0.0545027	0.107792	0.0537867	0.414143	0.44481	0.227626	0.0964778	0.319143	0.0770073	-0.0906351	-0.0741283	-0.0850854	-0.170804	-0.154589	-0.238035	-0.247152	-0.300677	-0.0930507	-0.123929	-0.166694	-0.0326168	-0.124314	-0.0816037	-0.109604	-0.0990647	-0.133336	-0.0309342	-0.0273331	-0.172001	-0.087528	-0.174179	-0.287266	-0.217933	-0.24328	-0.232368	0.281246	0.0803507	0.20078	0.12261	-0.00286841	0.0424136	0.161134	0.100864
AT1G26790	2.05651	2.22736	2.46261	-0.802873	-0.767875	-0.791457	-1	-1	-1	-0.989165	-0.976331	-0.961071	-0.953124	-0.965885	-0.980416	-0.954536	-0.97167	3.13324	2.46823	2.86566	0.922255	1.11435	1.01684	-0.683352	-0.676768	-0.692745	-0.998454	-1	-0.995424	-0.993277	-0.995526	-0.98828	-0.98742	-0.990773	-0.979762	-0.996793	-0.995829	-0.998103	1.9082	1.92265	1.77056	2.43865	2.9953	2.91837	-0.810471	-0.865854	-0.859087	-1	-1
AT1G26800	-0.345536	-0.292725	-0.409379	-0.447314	-0.43665	-0.286862	0.305696	0.510575	0.194036	-0.42299	-0.522074	-0.803484	-0.731166	-0.761551	-0.452475	-0.457671	-0.531963	-0.306709	-0.0966573	-0.165021	0.148911	0.232546	0.156224	-0.195193	0.160483	-0.0326263	1.78788	2.24223	2.16648	0.644609	0.813731	0.80223	-0.58968	-0.406672	-0.59707	0.0163018	0.0689494	0.334768	0.28292	0.242403	0.931813	-0.219317	-0.392929	-0.212245	-0.433043	-0.504012	-0.550741	0.254177	0.241022
AT1G26820	-0.249404	-0.138966	-0.301084	-0.250071	0.0303547	-0.167354	0.0896384	-0.0504886	-0.171582	-0.0849667	-0.223876	-0.0980455	0.0757964	-0.103677	-0.181817	0.0952021	-0.14359	-0.387065	-0.138115	-0.154365	0.0531426	0.220005	0.0900756	0.794767	0.500968	0.672148	0.108127	0.353409	0.327222	0.251245	0.219101	-0.0194916	0.00218465	0.019321	0.0978135	0.0606221	-0.175535	-0.148413	-0.0649921	0.0230028	0.23485	-0.365891	-0.11752	-0.0838927	-0.247875	-0.0895441	-0.129997	-0.00884361	-0.105437
AT1G26930	0.866724	0.894798	0.729171	-0.0674676	-0.0698869	-0.108586	-0.262533	-0.195356	-0.120729	-0.486973	-0.444189	-0.340496	-0.356474	-0.394717	0.305847	0.173757	0.0592452	0.501357	0.638009	0.626321	0.237016	0.379796	0.212057	-0.461636	-0.41458	-0.364845	-0.321637	-0.404722	-0.370603	-0.517377	-0.57075	-0.481008	-0.571667	-0.665705	-0.627214	0.0393969	-0.202447	-0.167609	0.128246	0.232956	0.342982	1.11381	0.722297	1.01646	-0.0643494	-0.0256205	-0.201364	-0.10306	-0.048534
AT1G26945	-0.0372931	0.00464294	0.14892	0.0892932	0.0847496	0.150642	0.106426	-0.0342459	0.0229806	-0.5401	-0.521664	-0.510243	-0.413649	-0.481016	-0.143532	-0.0872928	0.0992272	0.0932142	-0.047127	0.254499	-0.0768624	0.0620426	0.00113821	0.246809	0.344611	0.360358	0.401608	0.593454	0.457008	-0.485794	-0.313792	-0.388244	-0.469662	-0.470967	-0.370624	-0.323899	-0.407162	-0.252039	-0.0401802	-0.0562815	0.0823412	-0.0254234	0.344541	0.131302	-0.0041556	0.163867	0.332554	0.212366	0.306824
AT1G27030	-0.316699	-0.363263	-0.349525	-0.319525	-0.27059	-0.161555	0.597754	0.321528	0.611864	0.535816	0.504691	0.753058	0.70426	0.598564	0.0311528	-0.0354076	0.131179	-0.427547	-0.44444	-0.402082	-0.674586	-0.612982	-0.664386	-0.443993	-0.526089	-0.459525	0.090395	0.287696	0.168029	-0.0192393	0.00628637	0.0437705	-0.108854	-0.213995	-0.00865017	-0.463913	-0.521702	-0.500253	-0.693425	-0.608618	-0.653912	-0.292589	-0.297128	-0.259811	-0.197116	-0.194957	-0.0649797	0.706246	0.67154
AT1G27290	0.249102	0.416197	0.461348	-0.334306	-0.327652	-0.295052	-0.244531	-0.178844	-0.188454	-0.343416	-0.33579	-0.61908	-0.596845	-0.538122	-0.0766416	0.121647	0.100467	0.549236	0.442973	0.761193	0.612536	0.806939	0.683591	-0.377139	-0.331638	-0.229145	-0.130492	-0.0364847	-0.0166098	-0.250342	-0.269822	-0.0993605	-0.557804	-0.508306	-0.535334	0.0739354	0.174784	0.315179	0.689878	0.767858	0.896301	0.241475	0.385907	0.419913	-0.493367	-0.433178	-0.507625	-0.296027	-0.310339
AT1G27360	-0.347457	-0.210712	-0.216993	-0.0273558	0.161022	0.149945	-0.304947	-0.224564	-0.310362	0.46846	0.46131	0.549133	0.697549	0.592079	-0.00580742	0.0386115	0.0990961	-0.123116	-0.0114359	0.00789515	-0.109302	0.00601098	0.0117276	0.203056	0.143267	0.307533	-0.209027	-0.218833	-0.154247	0.358487	0.455042	0.496787	0.79113	0.677523	0.815475	0.018953	0.10835	0.244435	-0.0558129	-0.0775558	0.0372657	-0.277174	-0.221744	-0.27735	-0.190771	-0.0134134	0.0486257	-0.431611	-0.38131
AT1G27565	2.60194	1.33737	3.73113	2.63564	1.06571	3.18032	2.71123	2.13593	2.23523	3.61692	1.52761	1.2399	2.5851	2.76876	2.26182	3.29924	3.45272	0.643655	0.9063	3.21108	2.45251	3.02517	4.44893	3.67072	2.94154	5.62807	2.12543	4.18546	5.92573	1.65506	0.13678	3.9756	3.93342	4.54511	5.40233	3.88976	2.40974	3.69431	2.1144	0.721979	1.34041	-0.977429	-0.964463	-0.979249	-1	-0.91946	-0.918069	-0.980309	-0.885368
AT1G27630	-0.555588	-0.486043	-0.519124	-0.612141	-0.593837	-0.556166	0.786949	0.800543	0.886135	0.634934	0.595675	0.226619	0.292584	0.30283	0.0227597	0.103823	0.112571	-0.44702	-0.470584	-0.458014	-0.574199	-0.574583	-0.517051	-0.703816	-0.698679	-0.68171	0.443032	0.464284	0.570656	0.589878	0.693754	0.827416	0.295814	0.262738	0.413833	0.0958536	0.031285	0.229526	-0.610497	-0.592764	-0.532366	-0.495463	-0.528539	-0.516672	-0.550844	-0.533199	-0.405841	0.845774	1.05164
AT1G27880	-0.107107	-0.0692622	-0.155048	0.168426	0.177531	0.196056	0.123087	0.155061	0.0773173	0.116407	-0.0245406	0.262525	0.309441	0.244439	-0.109532	-0.227374	-0.199883	-0.21047	-0.329222	-0.260026	-0.244425	-0.351364	-0.237771	0.253819	0.173093	0.106889	-0.21726	-0.109753	-0.166231	0.0118095	-0.0439566	-0.0707431	0.0813215	0.107868	0.174037	-0.295758	-0.331096	-0.324647	-0.313405	-0.238837	-0.369744	-0.00156457	-0.0249473	-0.0158319	0.330062	0.365084	0.279679	0.129965	0.212499
AT1G27940	-0.0197557	-0.12384	0.143958	0.0310373	-0.146006	-0.0524817	-0.298488	-0.331474	-0.369956	-0.240326	-0.116832	0.308631	0.267877	0.302247	0.128252	-0.100146	-0.149824	-0.0297161	-0.18361	-0.108505	-0.125764	-0.2392	-0.0356869	0.0378138	-0.0737548	-0.237924	-0.176809	-0.289645	-0.38777	0.0553631	-0.0946182	-0.146745	0.255922	0.0694605	0.231978	0.037219	0.0768055	-0.0995797	0.465298	0.293402	0.382576	0.142867	-0.102479	-0.166503	0.000496687	-0.147137	-0.124932	-0.192294	-0.227962
AT1G28010	0.509778	0.365973	0.462959	-0.0335167	-0.139073	-0.142197	-0.408481	-0.483342	-0.437001	-0.703359	-0.688354	-0.30812	-0.481179	-0.407918	0.143038	0.095801	0.227751	0.907471	0.483346	0.74299	1.00207	0.799577	0.640678	0.20948	0.0876562	0.0339435	-0.11859	-0.192722	-0.281098	-0.483035	-0.582043	-0.547354	-0.322668	-0.305986	-0.405349	0.217808	0.225325	0.178413	0.862039	0.741042	0.543765	0.502416	0.393375	0.368855	-0.18469	-0.239646	-0.211368	-0.524541	-0.584408
AT1G28110	0.145162	0.0737111	-0.000464316	-0.0206617	-0.100161	0.0016305	-0.0804967	-0.0875976	-0.173696	-0.151655	-0.0518984	0.0404633	-0.0228519	-0.0658965	0.340588	0.22335	0.12819	0.08424	0.0465066	0.10577	0.122772	-0.0214339	0.0178086	-0.0621551	-0.0505913	-0.205212	-0.00142769	-0.111455	-0.0729653	-0.0126812	-0.0309782	-0.0830291	0.0724807	0.14551	0.0561534	0.187556	0.190406	0.122106	0.194722	0.187365	0.10625	0.0418278	0.0258322	-0.0505692	-0.0890155	-0.104362	-0.208882	-0.0708362	-0.128683
AT1G28130	0.537384	0.57437	0.536392	0.514049	0.320512	0.50949	-0.306093	-0.315234	-0.380185	-0.581009	-0.530936	-0.0960812	-0.406265	-0.338462	-0.0598064	-0.0593262	0.0400813	0.245728	0.370451	0.421945	0.389772	0.460916	0.445869	0.14357	0.153667	0.15691	-0.235045	-0.340349	-0.394448	-0.55519	-0.531757	-0.570633	-0.411509	-0.409469	-0.34774	0.00265997	-0.232076	-0.292119	0.399325	0.27106	0.501117	0.735309	0.629581	0.65405	0.32572	0.228822	0.0230735	-0.26063	-0.298747
AT1G28210	-0.263466	-0.087775	-0.358511	-0.239707	-0.111566	-0.15735	0.0503913	0.118613	0.29919	0.260265	0.321804	-0.00442086	-0.00256689	-0.0780847	-0.260937	-0.248287	-0.15585	-0.195512	-0.163871	-0.323231	-0.219689	-0.147908	-0.188225	0.111774	0.128354	0.183208	0.0198944	0.179763	0.108185	0.189453	0.125499	0.384196	0.0307863	0.163475	0.183006	-0.126167	0.219065	0.25147	-0.246243	-0.100828	-0.363263	-0.300466	-0.217625	-0.125504	0.0404729	-0.065475	-0.0477907	0.149859	0.260052
AT1G28260	-0.155356	-0.299088	-0.223431	-0.254327	-0.350108	-0.366354	-0.227244	-0.19987	-0.248894	-0.258944	-0.245023	-0.476445	-0.543541	-0.399628	-0.242629	-0.0857137	-0.366488	0.203264	-0.0439775	0.0281442	0.643193	0.267445	0.209088	-0.402021	-0.304849	-0.389697	0.138984	0.0712212	-0.00891112	0.0950366	0.0602448	-0.0296449	-0.320761	-0.382218	-0.452519	0.0275676	-0.00906533	0.124453	0.643877	0.375677	0.715878	-0.112528	-0.110305	0.0322844	-0.29249	-0.25293	-0.419344	-0.00760363	-0.0371419
AT1G28290	0.365516	0.165311	-0.147128	0.1378	-0.0644269	-0.0122113	0.0848925	0.011158	-0.0458888	0.0763397	0.027026	0.193627	-0.00922198	-0.0971687	0.0719854	-0.0721722	-0.124759	-0.177536	-0.164239	-0.135169	-0.0675332	-0.117709	-0.277504	-0.000518008	-0.0121448	-0.215018	0.163521	0.00988134	-0.0886671	-0.0963353	-0.0875755	-0.239571	0.0794875	-0.018915	-0.139366	-0.000461683	-0.0865209	-0.338701	-0.0948974	-0.0609078	-0.162093	0.0827423	0.0159259	0.294612	0.219612	0.102847	-0.190028	0.275167	0.194736
AT1G28330	-0.524904	-0.456237	-0.583835	-0.899918	-0.896254	-0.863549	0.561856	0.933789	0.949963	0.457743	0.579375	-0.559653	-0.450686	-0.480939	-0.408479	-0.106629	-0.162841	-0.36179	-0.396136	-0.210892	-0.0645227	0.185579	0.0576726	-0.92917	-0.923207	-0.917558	0.116718	0.454405	0.548546	0.692714	1.02174	1.36783	-0.508523	-0.537561	-0.37457	0.572368	0.468575	0.856695	-0.175989	-0.152531	0.159793	-0.512482	-0.550143	-0.398747	-0.920699	-0.909152	-0.911772	0.767168	1.09585
AT1G28360	0.00355007	0.124698	-0.103494	0.0893076	-0.223614	-0.239832	-0.426437	-0.377696	-0.403253	-0.0824478	0.31537	0.286044	0.255768	0.320099	-0.196308	0.0510543	0.0209796	-0.0518835	0.0892009	-0.130913	0.314961	0.349918	0.479857	-0.293448	0.138641	0.138345	-0.47305	-0.345302	-0.169262	-0.265244	-0.237519	-0.280429	0.421485	0.230655	0.335999	0.0694834	0.0508026	-0.339345	0.258253	0.276575	0.0555566	0.0597579	0.0964537	0.433618	-0.115771	-0.0276143	-0.0520401	-0.484897	-0.128604
AT1G28390	0.178449	0.0779201	-0.1032	0.360102	0.309608	0.234955	0.144858	-0.148575	-0.00548246	0.319329	0.129927	0.174192	0.0703811	0.141666	0.106186	-0.075027	-0.000755633	-0.269062	-0.145717	-0.129012	-0.00491959	0.149468	-0.141136	0.0650097	0.0210398	0.0451315	0.0412962	-0.0541497	-0.0268837	0.149525	0.0523777	0.0957669	0.266576	0.201312	0.239203	0.0133601	-0.000800555	-0.199772	0.0446108	-0.00665061	-0.0266788	-0.134575	-0.117692	-0.0902305	0.0438996	0.0124812	-0.0537213	0.129414	0.0717803
AT1G28400	-0.0170648	-0.133879	-0.248077	0.0788478	-0.0471256	-0.0604078	-0.0350902	-0.174133	-0.201953	-0.0198985	-0.101725	0.0312111	0.0177299	-0.043429	-0.0465608	-0.153769	-0.246816	-0.294379	-0.321914	-0.225351	-0.0173823	0.0818905	-0.0666236	0.199852	0.176949	-0.00983421	0.256156	0.14886	0.035851	0.28751	0.279876	0.167138	0.429123	0.378658	0.352602	0.115413	-0.00769548	-0.114569	0.0284918	0.0113319	-0.064771	-0.279918	-0.237656	-0.103296	-0.0268641	-0.032534	-0.271169	-0.00744321	-0.131303
AT1G28570	0.00982226	-0.0722877	-0.0268645	0.251602	0.325716	0.431231	-0.0101256	0.150844	-0.0871893	0.60408	0.789104	1.04832	1.00656	1.10718	0.392276	0.191906	-0.0160642	0.116411	-0.00579475	-0.148462	-0.225772	-0.0642756	-0.00835203	-0.0369005	-0.0645824	-0.000273649	-0.188327	-0.328343	-0.293376	0.234193	0.177027	0.0878055	0.451487	0.456464	0.517303	-0.0956523	-0.203262	-0.190638	-0.19855	-0.188292	-0.0829175	-0.125948	-0.18499	-0.228657	-0.0284653	0.129124	0.166435	-0.0702816	-0.109823
AT1G28610	-0.608637	-0.558046	-0.5075	0.523386	0.6966	0.696113	0.471926	0.366792	0.47429	0.0364425	-0.0053952	0.460683	0.429545	0.490869	-0.308997	-0.287958	-0.408809	-0.55534	-0.582516	-0.554094	-0.534965	-0.441388	-0.417693	0.548777	0.436573	0.640401	0.563396	0.690146	0.673122	0.186095	0.219385	0.129006	0.519757	0.369007	0.636546	-0.282013	-0.407852	-0.464344	-0.520882	-0.428925	-0.363087	-0.602012	-0.669642	-0.622301	0.516208	0.634294	0.979112	0.291534	0.335953
AT1G29030	-0.21671	-0.176402	-0.28059	-0.158607	-0.104358	-0.113483	0.136506	0.0782461	0.138145	0.30236	0.201701	0.179908	0.134692	0.140406	-0.188246	-0.227328	-0.231631	-0.263102	-0.312653	-0.261442	-0.215601	-0.280673	-0.28868	0.0991383	0.249299	0.223077	-0.0529225	0.0335491	-0.0757886	0.184524	0.0348252	0.109887	0.246609	0.268131	0.430818	-0.103575	0.00667942	0.00314239	-0.143398	-0.216231	-0.300545	-0.243189	-0.204737	-0.214487	0.0471103	-0.0664321	-0.0413005	0.162159	0.176845
AT1G29195	0.0323385	0.286412	0.368134	-0.338833	-0.132345	-0.0947633	-0.313765	-0.361814	-0.681262	0.00468092	-0.000784938	-0.0498827	-0.628954	-0.219891	0.120878	0.180369	0.0804699	0.20126	-0.224306	0.0573482	0.0690706	0.192466	0.197621	-0.344912	-0.35687	-0.309816	-0.192339	-0.388041	-0.674003	-0.255006	-0.752102	-0.70843	-0.203408	-0.240425	-0.533981	-0.263737	-0.339693	-0.759746	0.0961843	-0.188272	0.0119486	0.940722	0.935172	1.28976	-0.0368996	0.43117	0.144746	-0.181665	-0.233401
AT1G29270	-0.33912	-0.400452	-0.168255	-0.185171	0.0505987	-0.0382565	-0.160266	0.285419	0.0928642	0.392821	0.584089	-0.0724197	0.0613292	-0.11541	-0.60094	-0.480028	-0.523507	-0.587097	-0.444619	-0.575319	-0.333045	-0.182406	-0.217487	0.021275	-0.00479406	0.230841	-0.10942	-0.226001	-0.230341	0.173113	0.288643	0.232039	0.699246	0.218243	0.469854	0.20705	-0.175709	-0.290083	-0.327576	-0.258338	0.151911	-0.183845	-0.114039	-0.186469	0.446281	0.348837	0.0836681	0.0642864	-0.0619262
AT1G29395	-0.384332	-0.448989	-0.334223	-0.514059	-0.500565	-0.453185	0.693241	0.727731	0.981488	2.11964	2.31453	1.94885	2.01566	2.3885	0.434608	0.850751	0.841508	-0.273018	-0.206178	-0.373124	-0.914014	-0.907271	-0.913627	-0.894025	-0.903751	-0.901417	-0.0853468	0.0990726	0.0835292	0.758852	0.703686	0.554954	-0.135792	-0.416755	-0.306803	-0.651689	-0.795443	-0.789809	-0.933691	-0.913251	-0.914222	-0.503757	-0.546328	-0.451649	-0.650882	-0.595532	-0.594418	0.500446	0.946283
AT1G29410	-0.0678587	0.0248645	0.217781	-0.220963	-0.0906989	0.0375569	-0.0408215	0.000747342	-0.0473163	0.0224124	0.0891735	-0.106441	-0.0949338	-0.043561	-0.0606782	-0.00300279	0.039417	0.0299351	0.0187855	0.202978	0.0248886	0.233436	0.107314	-0.0112718	0.078015	0.0558885	0.0272944	0.0894144	0.136504	-0.182939	-0.0927539	0.0882441	-0.0091311	-0.144311	0.0961544	0.0317531	0.0772196	0.0751011	0.0258101	0.0512692	0.189458	-0.0553043	-0.0395911	0.039742	-0.28287	-0.13319	0.148759	-0.0628094	-0.0564346
AT1G29430	0.273879	0.249387	0.213743	0.222126	0.217647	0.388691	-0.425345	-0.489212	-0.431513	-0.775536	-0.797217	-0.468117	-0.445883	-0.409292	-0.310397	-0.14981	0.095361	0.244641	0.0812676	0.468511	0.300162	0.118478	0.101951	0.954805	0.976467	0.945635	0.403702	0.559779	0.554995	-0.625321	-0.573925	-0.543387	-0.349949	-0.225134	-0.301143	-0.222481	-0.18977	-0.0659082	0.975058	0.680213	0.533734	0.27581	0.289799	0.146507	0.167339	0.180318	0.246045	-0.537041	-0.47783
AT1G29440	0.152172	0.0404309	-0.00245655	0.773958	0.46866	0.680218	-0.306107	-0.377308	-0.286954	-0.66932	-0.586883	-0.357902	-0.240994	-0.337078	-0.384739	-0.173471	0.0383926	-0.149267	-0.0674487	-0.00713272	0.141383	0.0236366	0.0299042	1.37398	1.47122	1.4089	0.648151	0.773475	0.677272	-0.419178	-0.437762	-0.575675	-0.0679558	-0.0530495	-0.194633	-0.314781	-0.231237	0.0290679	0.515873	0.318782	0.13991	0.0612748	-0.0803286	-0.181672	0.475125	0.432308	0.483446	-0.320533	-0.387846
AT1G29450	0.16339	0.20241	0.239808	0.202299	0.121594	0.395364	-0.218962	-0.265043	-0.304155	-0.774239	-0.632144	-0.379459	-0.521499	-0.42448	-0.200371	-0.0216566	-0.0147158	-0.0928446	-0.0474699	0.269774	0.194097	0.135067	0.237229	0.811042	0.482357	0.945836	0.667118	0.764909	0.881934	-0.47357	-0.3742	-0.287403	-0.278125	-0.42198	-0.313749	-0.0758833	-0.0426039	0.106738	0.561005	0.686955	0.502186	0.00636157	0.0383517	-0.223001	0.130119	0.0668312	0.329965	-0.382018	-0.416952
AT1G29460	0.191509	0.018485	0.0669934	0.681427	0.577033	0.692738	0.0408732	-0.107359	0.0685019	-0.526386	-0.491776	-0.621235	-0.513675	-0.587957	-0.314661	-0.179991	-0.071982	-0.0895064	-0.322427	-0.0752596	0.0748637	-0.273591	0.0233525	1.48446	1.19022	1.30686	1.23448	1.57158	1.61611	-0.391019	-0.43261	-0.197836	-0.449228	-0.494789	-0.40743	-0.328517	-0.445851	-0.0758719	0.752285	0.205563	0.411751	-0.259677	-0.294172	-0.160561	0.24348	0.608484	0.739269	-0.0383779	-0.0600375
AT1G29500	-0.0630646	-0.0398016	0.111746	0.0806479	0.00290134	0.486359	-0.301539	-0.39444	-0.306188	-0.709819	-0.593658	-0.34504	-0.338868	-0.347949	-0.298622	-0.187025	0.12748	-0.21226	-0.0388532	-0.0301262	0.245609	0.129549	0.159513	0.87545	0.833939	1.18549	0.742151	0.782315	1.12584	-0.394079	-0.33177	-0.223904	-0.203099	-0.190233	-0.0524402	-0.144307	-0.175102	0.164608	0.378934	0.432364	0.482415	-0.0150568	0.0338173	-0.113827	-0.0262829	0.0994206	0.134447	-0.350036	-0.458452
AT1G29510	0.147184	-0.100595	0.00413742	0.397553	0.381435	0.62572	-0.309003	-0.40451	-0.295078	-0.569678	-0.582448	-0.321511	-0.402206	-0.347412	-0.0355993	-0.0677051	0.17911	0.0283933	-0.114327	-0.0942385	0.317823	0.121436	0.273464	0.794204	0.738928	0.646756	0.593014	0.605656	0.546466	-0.361289	-0.166988	-0.214239	-0.0374563	-0.251628	0.0370481	-0.0469533	-0.101071	0.103159	0.53059	0.255466	0.369497	-0.0202999	-0.093388	-0.372384	0.211483	0.104534	0.1586	-0.308965	-0.373643
AT1G29600	-0.0328019	0.0485696	0.215236	-0.289928	-0.0366391	0.107209	-0.287546	-0.334363	-0.262961	0.281219	0.361577	0.435934	0.976325	0.653576	0.569486	0.633126	0.703792	0.245797	0.171036	0.176581	0.00881918	-0.0762789	0.329724	-0.160532	-0.215369	-0.150751	-0.500982	-0.541143	-0.298025	0.00442069	-0.0420142	0.0701848	0.537754	0.167728	0.893297	0.204432	0.326319	0.661155	0.285593	0.251939	0.365795	0.038218	-0.162137	-0.393682	-0.341948	-0.333631	-0.0696993	-0.549972	-0.530205
AT1G29640	0.240953	0.306471	0.425325	0.855183	0.914193	1.0156	-0.82127	-0.750676	-0.738376	-0.353272	-0.587944	-0.0547529	0.159671	0.792151	-0.378865	-0.270171	-0.0655099	0.0469856	0.475696	0.620977	0.00152064	0.0111855	0.0480547	-0.0208009	0.00987674	0.072846	-0.864012	-0.858324	-0.786162	-0.538014	-0.704845	-0.493737	-0.0577275	-0.168093	-0.150376	-0.550356	-0.610185	-0.614126	0.105753	0.0598936	0.154655	1.16787	0.556262	0.342478	0.68513	0.683383	0.4882	-0.794214	-0.819354
AT1G29660	-0.181485	-0.26048	-0.0438417	0.061866	-0.0382228	0.0497573	-0.253275	-0.20471	-0.324472	-0.535038	-0.569298	-0.353735	-0.263909	-0.214699	-0.160447	-0.113603	-0.127713	-0.327107	-0.353281	-0.28254	0.120371	0.0441075	0.113041	0.994817	0.878666	0.814926	0.386535	0.328161	0.333238	0.274076	0.242177	0.0755729	0.428877	0.457784	0.389722	0.0345573	0.135874	0.174133	0.455538	0.445427	0.390703	-0.14806	-0.178373	-0.219424	-0.0560673	-0.0938822	-0.108717	-0.207434	-0.332468
AT1G29910	-0.192832	-0.260113	-0.256163	0.745877	0.705672	0.649243	1.10032	1.05038	0.962286	-0.0848736	-0.151908	-0.643597	-0.638985	-0.669215	-0.643534	-0.606358	-0.679004	-0.256605	-0.189956	-0.223037	-0.498363	-0.504181	-0.527207	1.08384	0.933319	0.862669	1.8449	2.05625	1.73484	-0.121376	-0.134356	-0.230521	-0.902373	-0.899881	-0.91889	-0.918037	-0.923991	-0.933313	-0.46806	-0.459341	-0.500025	-0.122762	-0.147603	-0.133775	0.601045	0.691259	0.592299	1.01758	1.09759
AT1G29920	0.289476	0.200168	0.213427	0.936571	0.852182	0.808407	0.910399	0.87256	0.721038	-0.23976	-0.293018	-0.765895	-0.769536	-0.756351	-0.64049	-0.618532	-0.688011	0.316305	0.399116	0.370787	0.0805521	0.0458857	-0.00539678	0.803165	0.655049	0.55879	0.929891	1.05556	0.858192	-0.5397	-0.521902	-0.527405	-0.968416	-0.969513	-0.972186	-0.92772	-0.952184	-0.956377	0.202221	0.174228	0.177287	0.401384	0.372566	0.373808	0.839265	0.827795	0.70935	0.796464	0.756621
AT1G29980	-0.00503898	-0.0997124	-0.155923	-0.0288888	-0.100299	-0.144561	0.00695724	-0.0209476	-0.0517531	0.214111	0.0768611	0.440496	0.341931	0.297524	0.173919	0.134281	0.221996	-0.216918	-0.101325	-0.260987	-0.218461	-0.284439	-0.279742	-0.231159	-0.289594	-0.307708	-0.237323	-0.1859	-0.323291	0.107041	0.147504	0.0344609	0.360619	0.319181	0.307248	0.157754	0.163981	0.00663376	-0.238487	-0.147701	-0.269746	-0.0666861	-0.060595	-0.0711161	-0.0579847	-0.086526	-0.163969	0.0452707	-0.0109745
AT1G30110	0.332527	0.555705	0.21827	-0.306441	-0.379903	-0.353043	-0.534809	-0.61963	-0.511117	-0.236042	-0.158213	-0.187655	-0.186062	0.0564754	0.0365374	0.264491	0.0449479	0.464342	0.60191	0.671859	0.513743	0.54352	0.383681	-0.31052	-0.400025	-0.352067	-0.468125	-0.529714	-0.594793	-0.329076	-0.506412	-0.251406	-0.164564	-0.260646	-0.115989	0.564409	0.274512	0.327313	0.330623	0.0777674	0.219535	0.307967	0.428905	0.281574	-0.313887	-0.238012	-0.302908	-0.604114	-0.615897
AT1G30260	-0.360535	-0.357798	-0.265528	-0.265487	-0.152849	-0.278047	-0.26696	-0.104158	-0.161902	0.526248	0.406051	0.0845517	0.0178559	0.262303	0.0934689	0.182812	-0.142334	0.350933	0.291398	0.254491	-0.0439174	0.143913	0.200579	-0.42427	-0.347469	-0.308651	-0.332325	-0.18587	-0.470211	0.543516	0.390959	0.96457	-0.0713469	0.0178286	0.0291141	0.00969927	0.123124	0.0808514	0.0680098	0.253949	0.7248	-0.298338	-0.263521	-0.315821	-0.506912	-0.442354	-0.47421	-0.369313	-0.347591
AT1G30280	-0.610811	-0.556501	-0.595098	-0.564665	-0.571774	-0.583011	2.29271	2.02291	2.72008	0.089996	-0.0651554	-0.0178133	-0.0421012	-0.229588	-0.28093	-0.133484	-0.17681	-0.612279	-0.604743	-0.591977	-0.494064	-0.466691	-0.503644	-0.62068	-0.597812	-0.642834	0.212529	0.303997	0.234939	0.257223	0.239465	0.359784	-0.00939447	0.00225246	0.079908	-0.146588	-0.185688	-0.265677	-0.489737	-0.501854	-0.519449	-0.60886	-0.636474	-0.643568	-0.579688	-0.645851	-0.679453	3.4135	3.23692
AT1G30500	-0.489317	-0.439746	-0.324412	-0.152655	-0.0592857	0.0731861	-0.413179	-0.317507	-0.416014	-0.00805387	0.16182	0.0306408	0.116058	0.152558	-0.350927	-0.171817	-0.469739	-0.456315	-0.337718	-0.235921	0.0192737	0.127367	0.229537	0.211838	0.555785	0.641797	0.0708405	0.139476	0.210456	0.429964	0.579977	0.41086	0.449368	0.73617	0.459998	-0.12971	-0.215179	-0.151601	0.0160583	0.0403017	0.29491	-0.342539	-0.34208	-0.487757	-0.444872	-0.125221	-0.175847	-0.382677	-0.368038
AT1G30510	0.159657	0.0126299	-0.0529336	0.224815	0.0212638	0.156717	-0.110899	-0.214966	-0.214256	-0.203333	-0.242032	-0.033497	-0.0401633	-0.117847	0.408131	0.356401	0.400357	-0.164977	-0.157574	-0.0769756	-0.0871936	-0.10582	-0.0798522	-0.0248777	0.0143951	-0.122354	-0.128778	-0.131191	-0.156834	-0.173122	-0.120568	-0.129232	0.227887	0.224511	0.20595	0.281291	0.173644	0.219363	-0.152739	-0.166085	-0.222999	0.01779	-0.100406	-0.0924601	0.0161749	-0.0818269	-0.260396	-0.0462457	-0.153799
AT1G30600	0.0646001	-0.0422018	-0.0840246	0.263169	0.0876469	0.114157	0.185208	0.219915	0.127552	0.56659	0.671112	0.493484	0.460328	0.341674	0.00913284	-0.155375	-0.0877483	-0.165069	-0.177998	-0.221787	-0.335922	-0.376394	-0.368715	-0.0606318	-0.0597491	-0.14227	-0.15848	-0.250757	-0.28065	0.0272086	0.0338364	-0.0621305	0.162099	0.0873754	0.0493476	-0.168804	-0.226182	-0.310152	-0.311282	-0.309643	-0.363818	-0.0531387	-0.0941282	-0.0451227	0.217514	0.144203	0.161121	0.254544	0.242359
AT1G30680	0.00636365	0.0779695	-0.0184519	-0.0256551	0.0181341	-0.0551007	0.0968586	0.15944	0.109133	0.210194	0.203572	0.109376	0.0784611	0.103407	-0.121179	-0.144313	0.00391709	-0.147754	-0.108785	-0.218642	-0.230746	-0.283845	-0.251696	-0.0623997	-0.0209338	-0.110112	-0.0429519	-0.0686826	-0.0688256	0.0821816	0.137711	0.11216	0.110562	0.10533	0.121926	-0.0239591	-0.0528816	-0.0577599	-0.121875	-0.0783074	-0.229696	-0.0753408	-0.0653043	-0.0203387	0.16838	0.0263401	-0.0119439	0.163507	0.190804
AT1G30755	0.0845928	0.16394	0.135492	-0.216047	-0.176452	-0.256631	-0.106876	-0.0550846	-0.0753995	-0.0581518	-0.0857136	-0.234153	-0.236731	-0.227549	0.0139212	-0.0239403	0.0182611	0.0569214	0.262651	0.173569	0.0570159	0.131256	0.285411	-0.346775	-0.219285	-0.0078884	0.111536	-0.0358005	0.126253	-0.011107	-0.0658026	0.0235988	-0.196646	0.133474	-0.168304	0.0264567	0.179187	0.282248	-0.0559871	-0.0345828	0.145362	0.134733	0.23028	0.196888	-0.247828	-0.110678	-0.12193	-0.143064	-0.188425
AT1G30820	0.417891	0.42662	0.3693	-0.493664	-0.525755	-0.561791	-0.280487	-0.285028	-0.249137	-0.296358	-0.312149	-0.413305	-0.519415	-0.535001	0.353474	0.297801	0.314814	0.681879	0.563006	0.783167	0.641008	0.542521	0.491323	-0.556663	-0.507795	-0.573837	-0.28678	-0.276027	-0.227089	-0.439998	-0.420004	-0.397808	-0.565855	-0.604182	-0.580147	0.193107	0.143091	0.201164	0.530514	0.493119	0.480441	0.414316	0.480073	0.54177	-0.466788	-0.485727	-0.579865	-0.219692	-0.211975
AT1G30900	-0.270363	-0.299641	-0.51144	-0.218276	-0.350455	-0.309828	-0.381934	-0.276388	-0.354233	-0.499879	-0.534849	-0.379525	-0.367256	-0.320764	-0.149615	-0.429307	-0.246768	-0.19879	-0.0505869	-0.234692	-0.0813924	-0.160774	-0.13467	-0.161454	0.912147	1.20122	0.119596	-0.377906	0.176881	-0.204177	-0.0321402	-0.107696	-0.109431	0.689373	-0.244982	0.0393027	0.266325	0.0497311	-0.152	-0.223069	-0.0470321	-0.169121	-0.253332	-0.375641	-0.3613	-0.377257	-0.435362	-0.371119	-0.44122
AT1G30960	-0.216002	-0.115653	-0.166223	-0.0322705	0.0577657	-0.0695697	0.177175	0.237623	0.287329	0.221145	0.179293	0.00401867	0.0108556	0.00151502	-0.217039	-0.293936	-0.0799212	-0.330055	-0.228367	-0.215972	-0.306489	-0.354643	-0.391921	0.156025	0.10425	0.140814	-0.012384	0.0959993	0.0359288	0.159138	0.0544458	0.300138	0.18787	0.279601	0.430924	-0.156536	-0.0868205	-0.0799261	-0.3824	-0.28256	-0.458555	-0.194056	-0.24983	-0.249723	0.158075	0.139478	0.113155	0.437183	0.402987
AT1G31040	0.173538	0.12857	-0.101404	0.201093	0.0393962	0.247559	-0.160785	-0.300329	-0.112243	-0.0637652	0.0579654	-0.296565	-0.197557	-0.426818	-0.243554	-0.1906	-0.184368	-0.159502	-0.124755	-0.182003	0.14705	0.469364	0.148248	0.0163461	-0.102993	-0.0286091	-0.276625	-0.243741	-0.477765	-0.280732	-0.476649	-0.464977	-0.12068	-0.104943	-0.170636	0.0432167	0.0591083	-0.32887	0.157108	0.0298827	0.0525589	0.107568	0.174764	0.071851	0.441971	0.223071	0.396539	-0.25751	-0.259873
AT1G31200	0.270286	0.418007	0.382893	-0.161253	-0.0522274	-6.49e-05	-0.00795221	-0.16777	-0.0205736	-0.141046	0.0163649	-0.228468	-0.285368	-0.136073	0.66197	1.13846	0.590833	0.307268	0.74514	0.366734	-0.0247592	0.24982	0.159454	0.16478	-0.0898526	-0.218253	-0.0706001	0.130921	0.0278418	-0.145068	-0.157644	-0.0598126	-0.16896	0.0606265	-0.0641199	0.398476	0.694599	0.767036	0.383197	0.70721	0.00141611	0.201291	0.253817	0.278154	-0.0725393	-0.267919	-0.424311	-0.187491	-0.234525
AT1G31240	-0.31525	-0.192722	-0.146101	-0.0617486	0.0185174	-0.212864	-0.166742	0.120257	-0.378923	0.412686	0.361657	-0.0510308	-0.113985	-0.112949	-0.189179	-0.191418	-0.111013	-0.181778	0.271274	-0.294751	0.304677	0.106822	-0.203348	0.0104613	0.0126836	0.0931121	-0.095535	0.119988	-0.0897581	-0.0953946	-0.0838858	0.0970946	0.0119414	0.0148495	0.20553	0.219706	-0.0727306	-0.0233487	-0.209094	-0.208062	-0.230693	-0.258894	0.0162636	-0.252717	-0.151276	0.0577862	-0.284079	0.147103	0.295081
AT1G31290	0.32977	-0.0324842	0.0458941	-0.191294	-0.289328	-0.200392	0.0572384	-0.215919	-0.082302	-0.33097	-0.283874	-0.383037	-0.236319	-0.295499	0.172018	0.273357	0.257901	0.389062	0.178619	0.605351	0.846324	0.484003	0.543343	0.166445	-0.114415	-0.174467	0.135965	0.0820399	0.166956	-0.113751	-0.0717879	-0.232892	-0.170824	-0.0907086	-0.252498	-0.0572967	0.370126	0.672675	0.653192	0.914808	0.815596	-0.0992312	0.167929	-0.0257238	-0.393193	-0.193303	-0.310802	-0.352837	-0.402
AT1G31310	0.185418	0.523579	0.276087	-0.276497	-0.0866915	-0.174347	-0.586692	-0.55157	-0.543925	-0.251576	-0.280335	-0.174807	-0.0346646	-0.0976537	-0.130847	0.0249525	-0.0106439	-0.0466846	0.207013	0.311958	0.364965	0.69659	0.438446	-0.156772	0.000738222	-0.0362243	-0.66981	-0.628697	-0.687791	-0.528868	-0.469139	-0.503333	-0.25835	-0.0885613	-0.0640264	0.0156615	-0.0194696	0.131078	0.273967	0.338472	0.603608	0.275793	0.598331	0.543461	0.00989744	0.0640224	-0.136504	-0.516195	-0.561376
AT1G31320	0.0499266	-0.0508273	-0.207378	0.211513	0.420892	0.27916	-0.137422	-0.257239	-0.120471	0.136228	0.0989871	0.0185372	0.148049	-0.0445675	-0.0762686	-0.254804	-0.119262	-0.390318	-0.328002	-0.236423	-0.212939	-0.0291387	0.00358399	0.172157	0.150761	0.181203	-0.193303	-0.224001	-0.23105	-0.00410731	0.0287772	0.0562945	0.0893707	-0.0533963	0.247478	0.0921161	-0.120829	-0.13317	-0.110579	-0.0386327	0.0391291	-0.162762	0.028934	0.0687568	0.276121	0.160607	0.120521	0.00891852	-0.112882
AT1G31350	-0.396772	-0.206208	-0.134543	-0.329637	-0.359267	-0.32087	-0.64725	-0.513088	-0.608432	-0.020299	-0.0686839	-0.11297	0.0292971	0.108417	-0.305869	-0.231118	-0.167015	-0.154347	-0.0102905	0.0970466	0.30413	0.678621	0.409634	-0.467074	-0.38513	-0.295697	-0.581199	-0.634168	-0.536585	0.293533	0.31393	0.424289	0.0251149	0.210058	0.178456	-0.0621005	0.0770978	-0.0178387	0.189566	0.326694	0.456499	-0.0663189	-0.0165951	0.203177	-0.505355	-0.446267	-0.324048	-0.580313	-0.507425
AT1G31540	-0.169175	-0.228118	0.00612516	-0.479262	-0.504364	-0.5082	-0.658377	-0.672762	-0.651178	-0.631561	-0.570074	-0.306026	-0.33437	-0.305389	-0.0794404	-0.1055	-0.180296	0.227761	0.109513	0.206623	0.51405	0.342125	0.470326	0.0799846	0.304896	0.216577	-0.104179	-0.176246	-0.137613	0.0458399	0.00108069	0.0632011	0.0664514	0.578334	0.0788552	0.428549	0.714491	0.653959	0.695628	0.659224	0.81005	-0.0698987	-0.0301577	0.0167018	-0.557686	-0.512298	-0.54007	-0.632793	-0.705104
AT1G31580	-0.730396	-0.759829	-0.684563	-0.333639	-0.252562	-0.259554	-0.633462	-0.40373	-0.650586	-0.360452	-0.389631	0.358849	0.438684	0.220027	-0.127087	-0.00353391	-0.249732	-0.663193	-0.541569	-0.693753	-0.468129	-0.646799	-0.569346	-0.104738	0.525662	0.33709	-0.185486	-0.408092	-0.439442	0.82564	0.944392	0.643785	1.42475	2.31171	1.55647	-0.0697815	0.268307	0.232059	-0.617866	-0.598472	-0.44797	-0.622791	-0.645059	-0.715895	-0.402845	-0.232255	-0.23022	-0.690721	-0.626857
AT1G31690	-0.708049	-0.756544	-0.733733	-0.603935	-0.616429	-0.602859	0.180657	0.0586787	0.0509465	0.927817	0.810151	0.194539	0.271977	0.306268	-0.451882	-0.51204	-0.496397	-0.730963	-0.725418	-0.786447	-0.743951	-0.779319	-0.773797	-0.667172	-0.686451	-0.69158	0.114067	0.222044	0.0606103	2.50339	2.36064	2.26512	1.85313	1.7957	1.6988	-0.0146957	0.180543	-0.0872072	-0.74846	-0.686104	-0.723646	-0.764953	-0.809272	-0.78967	-0.584448	-0.616327	-0.578364	0.266813	0.22067
AT1G31750	-0.021489	0.225088	-0.373215	0.109247	-0.00221823	-0.186127	-0.26824	0.0585929	0.132943	0.376183	0.398474	0.387375	0.339164	0.365108	-0.0505908	0.616836	-0.0290063	0.188858	-0.0649565	0.503325	-0.240004	0.281433	0.600597	-0.0281083	-0.00609271	-0.112161	-0.373642	-0.192072	-0.0987523	-0.337985	0.309131	-0.133214	0.0794951	-0.106961	0.718566	0.209246	0.642928	0.0461191	-0.0908508	0.131023	0.479884	-0.287182	-0.113034	-0.323521	-0.394337	-0.0154095	0.12679	-0.257768	0.187257
AT1G31760	-0.172697	-0.179791	-0.175192	0.0237691	-0.0445215	0.00531244	0.0148367	-0.025484	0.0987009	-0.0475301	-0.0488455	0.0388589	0.286009	-0.0336843	-0.186533	-0.0819402	-0.107339	-0.230205	-0.0689939	-0.300366	-0.17168	-0.181665	-0.000584634	0.0890046	0.117924	0.360902	-0.339907	-0.177068	-0.264433	-0.261291	-0.0167729	0.0386931	-0.0442545	0.038212	0.353917	-0.190397	-0.266695	-0.113795	-0.250531	-0.196407	-0.19727	-0.0917065	-0.0708739	-0.108333	0.263507	-0.0112097	0.248016	0.190846	0.0728722
AT1G31770	0.347209	0.209701	0.0980026	0.0982153	0.0945026	0.124342	0.231729	0.0351982	0.11594	-0.0347184	-0.0721485	0.173076	0.102988	0.0182682	0.421491	0.347472	0.21871	0.346959	0.163115	0.389679	0.215602	0.193055	0.0278289	-0.144897	-0.205402	-0.217856	-0.210305	-0.307785	-0.243151	-0.328769	-0.359733	-0.407679	0.0183876	-0.0830719	-0.0858414	0.174325	0.0834246	-0.023072	0.0723222	0.0326494	-0.0372125	0.0116396	0.110562	0.274098	0.132471	-0.126235	-0.154274	0.0557267	0.0303252
AT1G31835	-0.533536	-0.530545	-0.523035	0.409516	0.617846	0.790914	0.411551	-0.239963	-0.246517	-0.141621	-0.127633	0.247186	0.465987	0.308957	0.219789	0.385891	0.472052	-0.169848	-0.180992	-0.285058	-0.0436033	-0.237158	-0.377152	0.193586	0.0636321	0.228972	-0.0216929	0.28382	0.276622	0.0864142	-0.0106148	0.133573	0.011102	0.0861514	-0.0423166	-0.470758	-0.425291	-0.386872	-0.545675	-0.385955	-0.502919	-0.228418	-0.348821	-0.514309	0.528434	0.632084	0.917631	-0.0721631	0.0120122
AT1G31880	-0.12949	0.151592	0.0362963	0.0373411	0.0490448	0.0534404	-0.227591	0.0156773	-0.275383	-0.215125	-0.29936	-0.0367603	-0.0906886	0.0124256	-0.21571	-0.112392	0.0650044	-0.156805	0.016693	-0.0988873	-0.0503632	0.192246	0.124125	9.31e-05	0.0441005	0.0301759	-0.21608	-0.191401	-0.162433	-0.257157	-0.0234026	-0.114683	0.0574321	0.150906	0.162396	0.143683	-0.0499647	-0.00207771	0.104196	0.0288615	0.0845493	-0.185588	0.0816143	0.0237893	0.0278458	-0.0906268	0.251868	-0.260498	-0.165272
AT1G32170	-0.0629009	-0.0877839	-0.117514	-0.432028	-0.520452	-0.477346	-0.498328	-0.522619	-0.484662	-0.666977	-0.580874	-0.517454	-0.621681	-0.531822	-0.195729	-0.304428	-0.30223	-0.122665	-0.111602	-0.0610565	0.255596	0.27024	0.454801	-0.416988	-0.315033	-0.338283	-0.133551	-0.251933	-0.161321	-0.343768	-0.393933	-0.364038	-0.377674	-0.441211	-0.447786	0.0691886	0.0912582	0.365511	0.405675	0.677902	0.639656	0.313327	0.0125113	0.187469	-0.291486	-0.422926	-0.448421	-0.332429	-0.306362
AT1G32190	0.134551	0.262066	0.200787	-0.0317657	-0.0183922	-0.0106216	-0.151548	0.141558	0.0528786	0.100789	0.119596	0.0777018	0.011618	-0.0767017	-0.000754165	-0.0448686	-0.0492015	0.0225057	-0.0339928	0.124838	-0.13418	-0.13901	-0.20041	-0.211578	-0.0281405	-0.155696	-0.177935	-0.133291	-0.268523	-0.340243	-0.338354	-0.311787	-0.298945	-0.209366	-0.149735	-0.311167	-0.29019	-0.199624	-0.198647	-0.288552	-0.24136	0.130868	0.296003	0.266407	0.178043	0.144771	0.189538	0.0796181	0.149035
AT1G32450	0.503849	0.511073	0.191168	0.538501	0.464292	0.536774	-0.417752	-0.472305	-0.500549	-0.492874	-0.571547	-0.350634	-0.325161	-0.414779	-0.281984	-0.355222	-0.44633	0.0764176	-0.145231	0.25751	0.268701	0.415139	0.177464	0.80225	0.552147	0.321207	-0.358885	-0.481186	-0.447538	-0.428241	-0.453836	-0.507051	-0.306979	-0.474908	-0.428602	-0.408362	-0.429055	-0.495976	0.211985	0.154295	0.232785	0.49835	0.377315	0.734979	1.2347	0.961915	0.64929	-0.305613	-0.343357
AT1G32460	0.576203	0.482216	0.299102	-0.213372	-0.331267	-0.263367	-0.282494	-0.225409	-0.178814	-0.390828	-0.375342	-0.47804	-0.451562	-0.472608	0.0385616	0.351407	0.307532	0.571336	0.748832	0.761157	0.639689	0.38124	0.370936	-0.313602	-0.377653	-0.374246	-0.256999	-0.10511	-0.235134	-0.470848	-0.412734	-0.340286	-0.573361	-0.422408	-0.534893	-0.0250626	0.0177317	0.120748	0.482383	0.510837	0.380872	0.71509	0.566854	0.628975	-0.248144	-0.328262	-0.398218	-0.245679	-0.268131
AT1G32520	0.158958	0.268481	0.404791	0.123957	0.287777	0.178421	-0.421643	-0.408604	-0.447014	-0.419939	-0.463679	-0.00951458	0.0569294	0.134199	0.0161614	0.0491877	-0.0116529	0.390025	0.290971	0.284351	0.0812501	0.194856	0.287825	0.197916	0.0888205	0.0240546	-0.404477	-0.425689	-0.365897	-0.544959	-0.51391	-0.586564	-0.198773	-0.14869	-0.0646776	-0.191231	-0.191814	-0.121567	0.234688	0.345347	0.342304	0.384142	0.334455	0.288901	-0.0171067	0.0759031	0.093403	-0.44594	-0.456403
AT1G32700	0.0660983	0.162247	0.17264	-0.245952	-0.253424	-0.366623	-0.286212	-0.288348	-0.272668	-0.347408	-0.426493	-0.307148	-0.365942	-0.307219	0.0773108	0.126775	0.0706805	0.304009	0.265406	0.384882	0.407952	0.415235	0.344914	-0.292543	-0.0388887	-0.149161	-0.0121365	-0.0595412	-0.0432724	-0.32632	-0.183858	-0.268593	-0.362084	-0.257745	-0.369524	0.241243	0.192548	0.315916	0.66293	0.568963	0.752402	0.172591	0.170277	0.11445	-0.322897	-0.332761	-0.299163	-0.307729	-0.404959
AT1G32740	-0.225466	-0.197153	-0.156805	0.641899	0.876511	0.951016	-0.189331	-0.113676	-0.247986	0.502611	0.183806	0.391683	0.604953	0.679539	-0.0169835	0.0694787	0.255271	-0.178944	-0.27918	-0.219152	-0.367409	-0.0121504	-0.177249	0.616076	0.643494	0.496869	-0.290087	0.0380459	0.0414416	-0.180847	-0.198045	-0.231154	0.235111	-0.0336695	0.0375204	-0.321719	-0.277564	-0.342851	-0.276154	-0.165595	-0.389404	0.0698938	0.0236424	-0.160138	0.328931	0.897087	0.650524	-0.382529	-0.303381
AT1G32780	-0.0434816	-0.0654049	0.110638	0.425669	0.567159	0.3564	-0.261978	-0.267521	-0.136023	-0.455646	-0.512897	0.145958	0.118743	0.256038	-0.100547	0.0175876	-0.0640676	-0.153508	-0.0343603	0.0999492	0.0898723	0.333402	0.423641	0.692868	0.529451	0.51212	0.188872	0.398281	0.448375	-0.464105	-0.503501	-0.518472	-0.0168931	0.0614504	0.242287	-0.100121	-0.0938184	-0.0215269	0.270387	0.301521	0.441573	0.0346938	-0.0170363	-0.0252514	0.261746	0.292223	0.266428	-0.303489	-0.33233
AT1G32870	0.0131436	-0.0217962	0.0295392	0.264516	0.236907	0.217467	-0.206598	-0.220027	-0.194983	-0.152674	-0.0152111	0.322719	0.255798	0.225325	0.0805694	0.0366913	-0.0349812	0.127615	0.0375059	0.0885437	0.0775832	0.170548	0.146683	0.152975	0.183608	0.181521	-0.152246	-0.200829	-0.211789	-0.0038315	0.0514358	-0.184587	0.285235	0.254031	0.323174	0.15337	0.0274594	0.0509857	0.198129	0.258236	0.213505	-0.0550983	-0.118016	0.0424508	-0.0305148	0.0885654	0.172459	-0.323703	-0.275278
AT1G32900	0.849705	0.555962	1.01809	1.22426	1.07864	1.12717	-0.780832	-0.764334	-0.786382	-0.963758	-0.967012	-0.551582	-0.483003	-0.540302	-0.596619	-0.648182	-0.671246	0.960671	0.63335	1.16688	0.605296	0.627156	0.642168	1.59566	1.20018	1.29569	-0.747732	-0.771689	-0.774748	-0.967941	-0.977755	-0.977901	-0.718253	-0.714225	-0.680825	-0.849222	-0.866896	-0.885099	0.973594	0.973166	1.06728	0.92815	0.907117	0.904108	0.835641	0.798899	0.902939	-0.788262	-0.790343
AT1G32940	-0.113256	-0.116896	-0.102919	0.0311708	0.164855	0.151813	0.00181199	0.157737	0.0783685	0.0804766	0.0702899	-0.0813731	0.0812089	-0.0131736	-0.088653	-0.150527	-0.0977152	-0.0515655	0.141028	-0.10604	-0.18919	-0.0802227	-0.15509	0.0173295	0.118176	0.611394	0.149748	-0.0561128	0.104938	0.233687	-0.0807688	-0.0620621	-0.139842	0.118022	-0.080822	-0.156537	-0.154017	-0.0372533	-0.17344	-0.236445	-0.0651048	-0.00613861	-0.0650941	-0.0285532	0.203926	0.135605	0.266566	0.034519	0.0735779
AT1G33080	-0.210808	-0.216945	-0.149926	-0.231124	-0.123709	-0.123271	-0.269299	-0.155929	-0.106009	-0.218531	-0.233458	-0.261065	-0.31415	-0.250087	-0.223531	-0.107497	-0.133656	-0.124807	-0.147065	-0.0551557	0.27229	0.174391	0.257714	0.0794234	-0.0377495	0.0115626	-0.101497	0.0546837	0.101423	-0.0725475	0.034833	0.0458278	-0.163659	-0.126825	-0.0236153	-0.0434716	-0.0695385	0.0846967	0.231092	0.242565	0.455993	-0.225157	-0.25784	-0.120022	-0.0989038	-0.203929	-0.0486838	-0.238213	-0.159361
AT1G33110	0.120599	0.0771905	0.218421	0.402006	0.422851	0.360748	-0.558898	-0.519841	-0.561408	-0.559839	-0.537701	0.103495	0.151943	0.180087	0.0775748	0.120737	-0.0535518	0.564241	0.428558	0.718149	0.645225	0.63869	0.608537	0.19735	0.112338	0.199753	-0.476444	-0.498954	-0.544254	-0.601045	-0.672515	-0.689691	-0.118063	-0.092112	-0.0869324	-0.150067	-0.192233	-0.16757	0.553665	0.664444	0.910884	0.0813037	0.123718	0.238508	0.154658	0.244727	0.281145	-0.606913	-0.637068
AT1G33170	-0.0700474	-0.237262	-0.260704	0.659071	0.415026	0.527225	0.981405	0.637468	0.750928	0.304389	0.30165	0.587664	0.498486	0.538026	0.0498303	-0.103282	-0.180242	-0.252943	-0.340379	-0.288961	-0.501763	-0.502542	-0.499017	0.36605	0.159497	0.0601444	0.518565	0.502281	0.264619	0.141745	0.0648032	-0.0223535	0.2706	0.17731	0.0976575	-0.374489	-0.442942	-0.495913	-0.47163	-0.438414	-0.494016	-0.270597	-0.314679	-0.321166	0.345166	0.283328	0.188442	0.758273	0.562479
AT1G33260	0.0831713	-0.0618235	0.121885	0.553801	0.62557	0.572487	0.0458376	-0.0269983	-0.0114063	-0.115981	-0.246863	0.357819	0.229732	0.366953	-0.161768	-0.284845	-0.134269	-0.172115	-0.141365	-0.393936	0.145499	0.146228	0.0492705	1.17834	1.03193	1.30358	0.243687	0.48081	0.46728	0.0037485	-0.142188	-0.12026	0.239317	0.156319	0.203863	0.0598373	0.0243098	-0.136358	0.0975987	0.144579	0.129481	-0.0898272	-0.15227	-0.212262	0.122521	0.11589	0.125476	-0.21759	-0.325538
AT1G33265	0.168089	0.463948	0.269511	0.117082	0.258988	0.24477	0.0604214	0.347036	0.298746	0.467167	0.476916	0.341256	0.411712	0.419152	-0.0317159	0.229336	0.184218	-0.0560295	0.113722	0.0378677	-0.279718	-0.165725	-0.189915	-0.370369	-0.281481	-0.239651	-0.395762	-0.276275	-0.254782	-0.192303	-0.113046	-0.0896289	-0.171152	-0.0769624	-0.0161584	-0.232491	-0.153021	-0.10599	-0.350163	-0.259055	-0.257053	0.130608	0.27117	0.325365	0.132258	0.25415	0.326088	0.152228	0.225415
AT1G33440	-0.242664	-0.217442	-0.235262	-0.0490273	-0.0779644	-0.0679448	0.137607	-0.0438351	0.0319088	0.141659	0.120109	0.025465	0.218752	-0.0118782	-0.0208312	-0.017043	0.13658	-0.220226	-0.163343	-0.148468	-0.179073	-0.204172	-0.0993791	-0.0324627	-0.0887957	-0.0397913	0.104305	0.125937	0.0926978	0.16602	0.19077	0.0447627	0.155483	0.176756	0.0599097	0.26404	0.469692	0.650976	-0.291618	-0.110322	-0.160283	-0.233934	-0.165842	-0.252009	0.0598138	-0.118088	-0.223629	0.102491	0.04601
AT1G33590	0.114528	-0.0365452	-0.0229952	-0.0707208	-0.154602	-0.126356	0.180768	0.285699	0.294718	0.0168001	0.0534921	-0.212329	-0.28834	-0.374904	0.32704	0.351167	0.198865	0.121867	-0.00916462	0.0774168	0.0725709	0.0412885	-0.0566116	-0.282986	-0.226768	-0.368173	0.403075	0.421742	0.301122	0.302213	0.304417	0.299414	-0.202806	-0.0730781	-0.208768	0.534668	0.593059	0.520011	0.0485558	0.0452023	-0.0591162	-0.00345331	0.0410251	0.0736854	-0.191961	-0.24099	-0.328761	0.263994	0.174886
AT1G33600	-0.281588	-0.375498	-0.28504	-0.357955	-0.393179	-0.447184	0.203199	0.276755	0.321929	-0.186472	-0.183629	-0.257599	-0.174821	-0.347959	-0.0294451	-0.000801994	-0.0316019	-0.278951	-0.254952	-0.197336	-0.217243	-0.218578	-0.20281	-0.168674	-0.156	-0.190296	0.647758	0.659994	0.522716	0.588153	0.449562	0.493782	-0.00310036	0.167917	0.0241788	0.186698	0.350923	0.414121	-0.231714	-0.1848	-0.306084	-0.233546	-0.166631	-0.136155	-0.309275	-0.337107	-0.368213	0.43257	0.477795
AT1G33720	-0.345903	-0.290979	-0.291652	-0.00338846	-0.0428419	0.186592	0.0273894	0.222645	0.0331153	-0.535047	-0.520504	-0.317868	-0.28715	-0.348606	-0.244418	-0.166636	-0.0968348	-0.120707	0.384019	-0.0896239	-0.260574	-0.446888	-0.344704	0.279429	0.697799	0.685188	0.403961	0.0647076	0.412929	-0.274429	-0.418681	-0.340332	-0.130023	0.165366	-0.0669246	-0.291975	-0.140463	-0.0140614	-0.0947813	-0.297958	-0.170721	-0.057996	-0.170801	-0.162823	-0.0323538	-0.0323465	0.152739	-0.036236	0.138041
AT1G33770	-0.00775536	0.0658135	0.107103	-0.362695	-0.467038	-0.415438	0.200879	-0.0032245	0.210315	-0.560405	-0.506719	-0.587466	-0.610248	-0.678652	0.136616	0.271895	0.0862332	0.185654	0.381615	0.367202	0.384632	0.618703	0.577676	0.26594	0.415031	0.223189	0.8873	1.1457	0.658443	-0.38733	-0.544855	-0.460618	-0.653405	-0.608889	-0.66466	0.196412	0.26411	0.294611	0.656212	0.573556	0.741831	0.117211	0.159012	0.234141	-0.385074	-0.363395	-0.339828	-0.0631114	0.0849385
AT1G33800	-0.246173	-0.313544	-0.217771	-0.210483	-0.137929	-0.084902	-0.172078	-0.284511	-0.271555	-0.23959	-0.245672	-0.0770612	-0.0918736	-0.0924947	-0.161583	0.00646894	-0.0831071	-0.232071	-0.284627	-0.194663	0.230509	0.476023	0.284276	0.208292	0.383942	0.47818	0.0334749	0.0702648	0.0386529	0.0451317	0.112862	0.160916	0.36407	0.101653	0.504477	0.0770481	-0.13759	0.0322018	0.22512	0.32004	0.249279	-0.0661529	-0.31487	-0.380913	-0.337957	-0.0751399	-0.112208	-0.251808	-0.279455
AT1G33811	-0.253143	-0.271545	-0.265746	-0.30701	-0.223164	-0.220783	-0.251183	-0.335811	-0.32003	-0.339136	-0.362906	-0.302218	-0.254145	-0.229417	-0.23165	-0.120968	-0.162914	-0.117262	-0.151746	0.0173211	0.419979	0.455026	0.450452	0.420809	0.38802	0.306559	-0.111257	-0.058162	-0.0634431	-0.142235	-0.0973514	-0.148185	0.0953722	0.0733899	0.048733	0.28463	0.422072	0.390161	0.497322	0.419101	0.354311	-0.435844	-0.18354	-0.308548	-0.272973	-0.289772	-0.313297	-0.367779	-0.36423
AT1G33950	-1	-1	-0.695791	-0.735377	-0.914886	-0.911199	-0.918257	0.773786	-0.420135	-0.91827	-1	-0.914353	-1	-0.799854	-0.840916	-0.903978	-1	-0.84288	0.687286	-1	-0.66831	-1	-1	-1	1.89113	7.87903	-0.75511	-1	0.691353	-1	-0.645651	-0.911593	-1	0.753899	-1	-1	1.09221	-1	-0.91295	-1	-0.807134	-1	-0.915074	-0.702453	-1	-0.61505	-0.706302	-1	-0.908684
AT1G33960	-0.937652	-0.965698	-0.847229	-0.725911	-0.499097	-0.807683	-0.849909	-0.549043	-0.940849	-0.915347	-0.97058	-0.798386	-0.85658	-0.868078	-0.779053	-0.891502	-0.798325	-0.829862	1.11306	-0.90686	-0.679869	-0.777913	-0.751762	-0.883716	1.11199	1.8075	-0.319757	-0.798659	-0.385714	-0.59891	-0.849854	-0.77524	-0.917912	-0.105444	-0.894807	-0.593359	0.114627	-0.65103	-0.627049	-0.75527	-0.323524	-0.852706	-0.888046	-0.887931	-0.0344342	0.634751	-0.363939	-0.955689	-0.802238
AT1G33970	-0.788787	-0.77215	-0.772774	-0.218918	-0.177206	-0.178096	1.63873	1.52213	1.67407	0.598727	0.363035	-0.345436	-0.281727	-0.332679	-0.565166	-0.556153	-0.58045	-0.773786	-0.740634	-0.791429	-0.76661	-0.764703	-0.763042	-0.376816	-0.383144	-0.24886	1.85954	1.91339	1.95041	1.49386	1.50613	1.53228	-0.121883	-0.0865456	-0.0577563	-0.512338	-0.430209	-0.411222	-0.799282	-0.764366	-0.769296	-0.7676	-0.788551	-0.763792	-0.201556	-0.0832222	-0.119322	1.56238	1.57409
AT1G34065	-0.151551	-0.114704	-0.159909	-0.10713	-0.164083	-0.143927	-0.0642151	-0.0220991	0.0364977	-0.0963755	-0.0148184	-0.0221047	0.10127	0.0642275	-0.0342977	-0.198707	-0.0618335	-0.174019	0.0200149	-0.11897	-0.10317	0.0170635	-0.167272	0.216293	0.151947	0.20866	0.0869637	0.112665	0.0700307	0.112156	0.149357	0.238454	0.353197	0.288663	0.196973	-0.00765593	0.0383355	0.14366	-0.00608072	-0.122392	0.031327	-0.148488	-0.194076	-0.14245	-0.0769451	-0.116305	-0.100457	-0.0303013	-0.116935
AT1G34245	0.163516	0.277922	0.184633	-0.0589429	0.158696	0.19388	0.0417681	0.128156	0.210683	0.0790808	0.153836	0.172144	0.337304	0.183588	-0.00740176	0.114812	0.120934	0.0163749	0.343971	0.0297652	-0.415556	-0.178424	-0.217115	-0.351096	-0.232377	-0.185073	-0.531063	-0.451039	-0.361387	-0.477355	-0.375631	-0.376904	-0.26251	-0.176834	-0.00814967	-0.266244	-0.237184	-0.240842	-0.455803	-0.210595	-0.259816	0.114495	0.340621	0.297542	-0.00100028	0.226495	0.495789	0.0677099	0.106461
AT1G34355	0.305806	0.159097	0.242189	0.222997	0.00996499	-0.0468506	0.299181	0.329236	0.309515	0.208026	0.261436	0.173151	-0.047577	-0.0273636	0.257149	-0.0185173	-0.0177588	0.0134196	0.0445406	-0.0589787	-0.06422	-0.285923	-0.296704	-0.0926084	-0.158764	-0.241157	0.167167	-0.129045	-0.0351865	-0.218762	-0.326551	-0.234774	-0.0965595	-0.173864	-0.176359	0.0114562	-0.145537	-0.284896	-0.135936	-0.210861	-0.222276	0.286493	0.0955406	0.21108	0.169157	0.0159108	-0.0292105	0.493069	0.392877
AT1G34380	0.0320719	0.0872426	0.0511401	-0.0645081	-0.0264729	-0.0806115	0.0174302	0.0859955	0.109059	0.324403	0.434182	0.228029	0.253309	0.32761	-0.0280206	-0.00101101	0.0855334	-0.142059	0.0355187	-0.0747568	-0.233496	-0.317652	-0.222251	-0.484875	-0.434297	-0.413883	-0.151767	-0.14938	-0.0158156	0.264579	0.275033	0.454898	0.262717	0.343043	0.198105	-0.0197194	-0.0598934	-0.053905	-0.257915	-0.113686	-0.186441	-0.0667265	0.0249215	0.0218674	-0.0246843	-0.0795915	-0.020983	0.161953	0.0525169
AT1G34460	-0.269153	0.00522756	-0.349441	-0.0507433	-0.22495	0.0659092	-0.2049	-0.0272058	0.180054	-0.00205804	-0.0947527	0.0634957	0.10327	0.1805	0.0206134	-0.105757	0.196092	0.251891	-0.0455455	0.0502559	0.338571	0.186802	0.504526	0.277892	0.0422545	0.0662336	0.216345	0.287337	0.475137	-0.044992	0.173343	0.573464	0.340262	0.0889298	0.326894	0.54215	0.139448	0.575443	0.621384	0.0309492	0.516746	0.250285	0.142427	-0.199478	-0.309647	0.0356712	-0.290877	-0.279318	-0.338565
AT1G34580	-0.127361	-0.227699	-0.177225	-0.145487	0.0128949	0.0436674	-0.232234	-0.206241	-0.415443	-0.369006	-0.431523	0.309836	0.184367	0.3287	0.310347	0.185192	0.150208	-0.157821	-0.15368	-0.0779136	-0.217075	-0.122159	-0.14358	0.209909	0.0685822	0.0888747	-0.309562	-0.0154189	-0.293033	-0.550517	-0.372694	-0.400058	-0.183423	-0.20939	-0.297766	-0.287947	-0.371863	-0.182346	-0.323649	-0.137287	-0.246005	0.15651	0.0649449	-0.136715	0.00852641	0.0297919	0.169854	-0.0512148	-0.241112
AT1G34750	-0.323859	-0.250201	-0.291355	-0.271684	-0.244262	-0.183899	-0.415054	-0.358979	-0.412505	-0.199987	-0.259722	0.129423	0.130046	0.130456	-0.248053	-0.197973	-0.210762	-0.242293	0.00684708	-0.289797	0.0478554	0.0227019	0.0362826	0.0435518	0.591439	0.482257	0.021754	-0.185857	-0.18753	0.643861	0.571735	0.466264	0.392944	0.602077	0.397293	0.0355843	0.228093	0.277724	-0.11874	-0.00734409	0.010867	-0.28481	-0.294714	-0.335359	-0.340625	-0.358778	-0.285382	-0.569775	-0.55854
AT1G34760	0.484462	0.490245	0.876078	0.347419	0.297012	0.456903	0.10319	0.141037	0.300713	-0.345466	-0.413069	-0.353789	-0.336445	-0.398921	0.128044	0.237152	0.118059	0.61948	0.532688	0.446257	0.378906	0.195128	0.289947	-0.0543068	-0.159744	-0.0692883	0.310501	0.284686	0.348255	-0.363337	-0.33434	-0.264132	-0.533628	-0.533962	-0.53537	-0.0958059	-0.181414	-0.0511331	0.434631	0.349099	0.507031	0.687947	0.635783	0.750414	0.223048	0.197473	0.245009	0.00498529	0.173134
AT1G34770	-0.0299	0.0196463	-0.108616	0.0849676	0.0943804	0.0165362	0.0161742	0.0443468	0.0175598	-0.0563713	-0.0537564	0.11527	0.0553969	-0.021834	-0.0790215	-0.237809	-0.130208	-0.100696	-0.0591579	-0.0548665	-0.0670761	-0.196034	0.0350485	0.240135	0.144081	0.14337	-0.12178	-0.225317	-0.140105	-0.155875	-0.108919	-0.173565	0.132905	-0.0507781	0.0451327	-0.0445507	-0.27763	-0.132642	-0.103443	-0.18657	0.0311508	-0.0268967	0.0529602	-0.144402	0.11441	-0.0454349	0.156009	0.10826	-0.0295585
AT1G35140	0.475125	0.0352445	0.173697	0.440879	0.660476	0.301371	-0.618493	-0.619187	-0.774473	-0.900824	-0.863901	-0.344447	-0.466844	-0.252708	-0.235256	-0.381555	-0.0416328	0.195288	1.00546	0.734228	0.0217156	0.105111	0.185672	2.42277	3.64869	2.02869	-0.687596	-0.58267	-0.616586	-0.652094	-0.845645	-0.801948	-0.643498	-0.599808	-0.54661	-0.494137	-0.383284	0.206113	0.592607	0.213025	0.0981671	-0.0534182	-0.175563	0.00912386	0.637588	0.559472	0.0508976	-0.815511	-0.829526
AT1G35210	-0.0504839	-0.782335	-0.376807	-0.593426	-0.803842	-0.317818	-0.466235	-0.591206	-0.665905	-0.654678	-0.439954	-0.506538	-0.378386	-0.269664	-0.633369	-0.557409	-0.425426	-0.487018	1.28995	-0.669615	0.178491	-0.147341	0.411543	-0.306714	-0.211901	0.768405	0.505023	0.119983	0.29932	0.158939	0.814771	0.596004	0.17998	0.422222	0.15673	0.496166	-0.111777	1.30844	-0.431579	-0.334455	-0.185108	0.284578	1.02248	0.600059	-0.572902	-0.231118	-0.661566	-0.421585	-0.333576
AT1G35230	-0.710079	-0.712003	-0.750253	-0.456881	-0.382759	-0.380324	-0.78749	0.0557632	-0.669408	-0.80989	-0.857498	-0.542963	-0.583182	-0.616601	-0.532006	-0.684676	-0.562734	-0.763517	1.04703	-0.658694	-0.705	-0.734229	-0.540897	-0.49307	2.5603	3.57464	-0.151132	-0.587735	0.405081	-0.271454	-0.22424	-0.612911	-0.431975	0.906533	-0.282225	-0.200543	0.536834	-0.0817389	-0.702227	-0.585104	-0.234704	-0.734297	-0.639771	-0.674297	-0.205476	-0.252056	-0.464184	-0.871221	-0.850065
AT1G35320	-0.326946	-0.0943475	-0.300137	-0.196236	-0.162991	-0.0586377	-0.336268	-0.51991	-0.337341	-0.336375	-0.356371	-0.362522	-0.321503	-0.435716	-0.461783	-0.380593	-0.260804	-0.418812	-0.548396	-0.239506	0.114705	0.0973345	-0.199967	0.298435	0.186386	0.176869	-0.374007	-0.175735	-0.242484	-0.0512566	-0.243395	-0.070796	6.95e-06	-0.033002	-0.0403049	-0.117626	-0.135688	-0.204759	-0.0968335	-0.130447	-0.282239	0.0608997	-0.084392	0.0379908	0.00874758	0.0175902	-0.0946762	-0.231547	-0.110247
AT1G35350	-0.131776	-0.0822088	-0.0103073	0.261898	0.217646	0.179763	-0.068717	0.0301702	0.0633934	-0.435861	-0.495631	-0.297581	-0.215728	-0.389091	0.102503	0.145628	0.216221	-0.0889435	0.0331565	-0.200404	0.0355034	-0.069802	-0.0364787	0.660433	0.851626	0.696329	0.585844	0.558173	0.445871	-0.179984	-0.278943	-0.137153	-0.143437	0.0432094	-0.233926	0.0982741	0.279053	0.490573	0.196881	0.121252	0.0628583	0.00287859	-0.0324512	-0.103754	0.015548	0.111419	-0.0971839	-0.030775	-0.115538
AT1G35710	-0.673656	-0.752523	-0.646043	-0.782502	-0.759189	-0.711033	-0.750112	-0.487662	-0.832809	-0.678205	-0.675238	-0.205156	-0.327496	-0.546374	-0.372592	-0.551281	-0.491074	-0.599851	0.133094	-0.668116	-0.038681	-0.531309	-0.221156	-0.480767	1.19791	1.18632	0.374277	-0.404054	-0.190989	0.711272	0.767647	0.425637	0.121804	2.04443	0.221922	0.514595	1.35397	1.40269	-0.394575	-0.351168	0.356568	-0.555864	-0.541017	-0.591678	-0.810076	-0.719795	-0.737595	-0.873867	-0.836028
AT1G35720	-0.129649	-0.310069	-0.309059	-0.171738	-0.238756	-0.212871	0.147862	0.051511	0.0459355	0.377253	0.36994	0.574925	0.419853	0.502017	0.199375	0.161309	0.0393983	-0.30231	-0.301389	-0.369241	-0.540434	-0.557456	-0.550874	-0.387763	-0.449576	-0.426047	-0.00964922	-0.129068	-0.129716	0.260428	0.241694	0.168451	0.179368	0.163151	0.128245	-0.237564	-0.301699	-0.371882	-0.518471	-0.497726	-0.531165	-0.13224	-0.309441	-0.181839	-0.0639363	-0.174931	-0.228545	0.432077	0.303194
AT1G36060	1.25139	2.09663	-0.0473045	-0.585639	-0.771525	0.191854	-0.835432	-0.583376	-0.416295	-0.890306	-0.440875	-0.31029	-0.361156	-0.664214	-0.46621	-0.677809	-0.361185	-0.367358	0.132306	0.096725	1.39286	1.35869	1.25169	-0.426248	0.00138488	0.397685	0.479071	-0.0868516	0.783627	-0.523575	0.0304533	-0.0507526	-0.0527929	-0.346106	-0.478465	0.250166	-0.261032	-0.126157	-0.182153	0.816856	0.876715	1.6063	-0.0311314	0.464308	-0.668359	-0.328335	-0.737207	-0.87368	-0.080797
AT1G36280	0.0373959	0.0293078	-0.0380882	0.0459249	0.00559854	-0.0212534	0.143269	0.0592378	0.0852114	0.197377	0.170197	0.178292	0.142392	0.11871	0.0516909	-0.0315218	-0.00628119	-0.026946	-0.00286201	-0.161336	-0.269665	-0.293721	-0.233616	0.0877433	0.0452377	0.0100813	0.0338201	-0.0481646	-0.0947514	0.115651	0.159265	0.13543	0.23952	0.199929	0.280962	0.0191921	-0.0120694	-0.0662904	-0.200978	-0.182352	-0.285684	-0.0490705	-0.0603233	-0.0754479	0.0625412	-0.0040464	0.00769574	0.128096	0.124523
AT1G36370	0.190302	0.155801	0.536001	0.29442	0.00780071	0.233462	-0.269949	-0.357666	-0.283482	-0.425906	-0.380991	0.0394668	0.114069	0.0918518	1.09667	1.54803	2.02941	0.627737	0.300626	0.180895	0.107003	0.197294	0.0413875	0.0209151	-0.114738	0.00178305	-0.404763	-0.329905	-0.323368	-0.345757	-0.36853	-0.292194	-0.29083	-0.231522	-0.334786	0.035408	-0.0923507	-0.0778401	0.549247	0.311239	0.0135579	0.444404	0.204567	0.0937291	-0.187688	-0.0129958	-0.0412221	-0.388036	-0.372803
AT1G37130	0.522758	0.408785	0.470261	-0.366522	-0.439748	-0.434771	-0.828544	-0.827892	-0.846569	-0.796635	-0.787683	-0.554648	-0.560899	-0.558673	0.468074	0.38486	0.242126	1.06462	0.774364	0.876672	1.48232	1.13627	1.03682	-0.495309	-0.501719	-0.562961	-0.673035	-0.711506	-0.72062	-0.771177	-0.767722	-0.793903	-0.443046	-0.451434	-0.48563	0.790527	0.771641	0.553256	1.74783	1.52009	1.42011	0.505394	0.399201	0.498214	-0.511338	-0.540769	-0.539736	-0.826796	-0.858392
AT1G42430	0.150295	0.305995	0.277779	-0.00288423	0.101681	0.0465551	-0.0792972	-0.0144387	-0.0064389	-0.0544497	0.0099546	-0.0688564	-0.0345234	0.115328	-0.132633	-0.120131	-0.0261943	0.3622	0.300458	0.734529	0.118287	0.200591	0.17087	-0.111706	-0.0670688	-0.101044	-0.273642	-0.263969	-0.199911	-0.249804	-0.252919	-0.192794	-0.235476	-0.209662	-0.193034	-0.341483	-0.33226	-0.259034	0.096917	0.0144075	0.209644	0.112167	0.239852	0.325431	-0.0165347	0.0699911	0.135416	-0.174813	-0.064571
AT1G42550	0.178261	0.0589801	0.223378	-0.0820662	-0.166387	-0.138836	-0.498713	-0.504442	-0.537382	-0.330791	-0.324759	-0.0647982	-0.0883096	-0.0534643	0.0489624	0.0107354	0.0196531	0.389271	0.220666	0.456023	0.475144	0.458045	0.392945	-0.030674	-0.0815247	-0.149061	-0.310088	-0.292762	-0.334059	-0.225211	-0.226727	-0.257026	-0.00879955	0.00860221	-0.00660209	0.0650192	0.0679921	0.0639987	0.682294	0.613206	0.636771	0.159113	0.118839	0.150121	-0.220044	-0.223872	-0.311482	-0.50549	-0.5372
AT1G43245	0.0683326	0.126551	0.197842	-0.174049	-0.0877567	-0.0917377	-0.095631	-0.0801049	-0.23149	-0.149937	-0.198839	-0.158548	-0.215576	-0.365686	0.120648	0.0983082	-0.0244134	0.278836	0.0921744	0.253962	0.564872	0.625575	0.438564	-0.228172	-0.231513	-0.15675	-0.0851194	-0.0339	-0.129816	-0.0667731	-0.111791	-0.174734	-0.22734	-0.295355	-0.241506	0.193009	0.177035	0.235161	0.662829	0.616218	0.814276	-0.0178024	0.0105451	0.114459	-0.145703	-0.203669	-0.0550935	-0.129562	0.00501658
AT1G43800	4.9056	4.22368	0.552252	0.0291043	-0.366642	-0.00645201	-0.430833	-0.446105	0.0813003	-0.613377	-0.382784	-0.28074	-0.524373	-0.547879	0.913078	2.53178	2.71882	-0.0375211	-0.53963	0.929302	0.306821	1.1066	0.50741	-0.37642	-0.367974	-0.45232	-0.74835	-0.793359	-0.669302	-0.761801	-0.745737	-0.565345	-0.534422	-0.438072	-0.66696	0.296227	0.928522	-0.225366	0.094256	0.09077	-0.0876449	0.989734	1.3089	0.660595	-0.0708022	-0.353438	-0.677381	-0.774888	-0.764601
AT1G43910	0.471374	-0.0212817	0.116202	-0.615437	-0.636818	-0.626579	-0.7978	-0.668183	-0.81174	-0.446567	-0.41392	0.0539873	-0.0433675	0.0396764	0.301047	0.270734	0.271947	0.0590831	0.377319	0.172869	0.656331	0.521479	0.882267	-0.762079	-0.475169	-0.478033	-0.732454	-0.744554	-0.768399	-0.341459	-0.287826	-0.524363	0.121874	0.991478	0.189475	0.290799	0.457257	0.291496	0.22468	0.0748609	0.681691	0.28425	-0.00214745	-0.150514	-0.61417	-0.590546	-0.591347	-0.828303	-0.745885
AT1G44110	0.177705	0.0387192	0.0147026	0.374889	0.191616	0.301211	0.44417	0.329874	0.284062	0.419116	0.477834	0.226378	0.16147	0.217172	-0.00537015	-0.113508	-0.0976282	-0.149462	-0.105838	-0.224839	-0.243255	-0.326553	-0.278222	-0.0176727	-0.117032	-0.114488	-0.118084	-0.137369	-0.0506662	-0.213728	-0.213531	-0.136156	-0.0519284	-0.21435	-0.0640507	-0.147517	-0.282684	-0.339143	-0.359579	-0.320862	-0.242229	0.0197383	0.070339	0.154381	0.403257	0.315193	0.309657	0.492007	0.425413
AT1G44446	0.716339	0.720742	0.851527	0.7797	0.771306	0.771755	-0.120103	-0.120612	-0.154745	-0.801391	-0.78965	-0.555565	-0.547096	-0.53932	-0.440203	-0.419508	-0.488332	0.940431	0.867169	1.03457	0.466623	0.447517	0.408459	0.624272	0.449233	0.462059	0.0449442	0.102472	0.0786441	-0.82897	-0.840475	-0.841458	-0.777761	-0.774092	-0.767339	-0.708397	-0.751958	-0.736201	0.588854	0.547612	0.659907	0.823829	0.868408	0.958851	0.652314	0.650559	0.684522	-0.237027	-0.274637
AT1G44760	0.227624	0.275476	0.249713	0.0717002	0.13762	0.0436975	-0.210403	-0.175659	-0.190629	-0.057564	-0.0330914	0.142922	0.130941	0.171417	0.145985	0.181868	0.211487	0.0201101	0.141867	0.135546	-0.0446839	0.094434	0.0158192	-0.170778	-0.138085	-0.148049	-0.484687	-0.448101	-0.452601	-0.403662	-0.393618	-0.385819	-0.185266	-0.18964	-0.0790933	-0.0978848	-0.204723	-0.134136	-0.0496004	-0.00889552	-0.0399527	0.264532	0.405407	0.348723	0.0843219	0.0941598	0.121127	-0.261056	-0.231874
AT1G44800	-0.196764	-0.195285	-0.16822	0.263019	0.376316	0.327443	-0.0503655	-0.205883	-0.133188	-0.484018	-0.389912	-0.218828	-0.208297	-0.228489	-0.0946461	0.0645126	-0.0444701	0.00684574	0.0916903	0.452867	0.232018	0.275261	0.226949	0.340761	0.375732	0.422356	-0.440049	-0.395239	-0.300541	-0.597318	-0.624461	-0.604878	-0.390143	-0.330128	-0.385225	-0.221882	-0.250495	-0.292386	-0.161772	-0.014728	-0.0223951	-0.190392	-0.0655835	-0.0381726	0.707162	0.590209	0.510991	-0.114433	-0.0999102
AT1G44890	-0.0644146	0.0200925	-0.0292587	-0.245913	-0.21172	-0.256656	0.0300308	-0.0246016	0.14895	0.0698936	0.108296	-0.103826	-0.126825	-0.153387	-0.0579126	0.145824	0.0505464	-0.146496	-0.133522	-0.107642	-0.117561	-0.172205	-0.213877	-0.399367	-0.240074	-0.248351	-0.0876996	0.0602746	-0.107048	0.134033	0.188591	0.165172	-0.0425089	0.14972	0.0770398	0.104719	0.279691	0.190804	-0.0465052	0.0367114	-0.270058	-0.135363	0.0134206	-0.107928	-0.12533	-0.197834	-0.058442	0.0811893	0.18725
AT1G44900	-0.0483465	-0.0954152	-0.108749	0.185897	0.10331	0.147593	0.179994	0.108329	0.108907	-0.0606116	-0.0426943	0.140645	0.0370396	0.0249691	-0.151083	-0.320213	-0.222243	-0.135815	-0.179227	-0.228384	-0.13923	-0.196915	-0.130034	0.171393	0.149274	0.152591	0.192869	0.0595669	0.0747097	0.0536268	-0.017818	-0.043907	0.0323272	-0.0501021	-0.0525876	-0.0370889	-0.103908	-0.285739	-0.12835	-0.194845	-0.240768	-0.0513828	-0.0724938	-0.123176	0.288325	0.194374	0.19134	0.29879	0.156293
AT1G45145	-0.158707	-0.254774	-0.471277	-0.0294079	0.0528596	-0.102709	-0.185786	-0.0783247	-0.315378	-0.247636	-0.221038	0.0132471	-0.253748	-0.0535845	0.0296914	-0.122975	-0.300727	-0.299412	0.25796	-0.353566	-0.358908	-0.497775	-0.448438	-0.316803	0.378342	2.08245	0.14772	-0.25906	0.45967	0.218995	-0.0613338	0.0681511	-0.0953665	0.755411	0.0514628	0.400673	0.176024	-0.0959386	-0.436556	-0.431452	-0.119219	-0.36767	-0.493058	-0.300964	-0.138126	0.0631016	-0.310007	-0.377277	-0.307154
AT1G45163	-0.142483	-0.0913848	-0.124515	-0.224841	-0.217906	-0.159387	0.293024	0.525966	0.543636	0.217211	0.178554	-0.220938	-0.0812365	-0.256341	-0.08271	0.101416	-0.0628292	-0.0698084	-0.0843262	-0.0372462	0.00485852	-0.0303145	-0.189562	-0.381943	-0.407603	-0.398355	0.454847	0.723239	0.471441	0.102743	0.267444	0.278488	-0.326688	-0.272912	-0.28709	-0.010425	-0.008545	0.204535	-0.208172	-0.115107	-0.11093	-0.135112	-0.109653	-0.186503	-0.177139	-0.264071	-0.049112	0.387188	0.326189
AT1G45191	-0.408212	-0.400942	-0.295183	0.257746	0.535975	0.513748	-0.306658	-0.318492	-0.305219	-0.342743	-0.40313	0.855796	0.898608	1.07846	0.758526	0.807649	0.338628	-0.366071	-0.274882	-0.336683	-0.431998	-0.407997	-0.334107	0.483466	0.257128	0.494678	-0.363754	-0.211253	-0.337534	-0.391322	-0.479032	-0.41308	0.429791	0.225864	0.602528	-0.00922096	-0.185145	-0.186224	-0.369402	-0.381344	-0.23246	-0.381723	-0.355196	-0.397927	0.33115	0.43384	0.63383	-0.178399	-0.178571
AT1G45201	-0.547187	-0.648636	-0.616115	0.132931	0.0967588	0.0148416	-0.208762	-0.389909	-0.371815	-0.0562936	-0.085212	0.321883	0.266065	0.26023	-0.355637	-0.325556	-0.519385	-0.650598	-0.678699	-0.634585	-0.531831	-0.552671	-0.574452	0.580416	0.297391	0.347435	0.121014	0.503081	-0.0477462	0.599521	0.576651	0.794258	0.968631	0.767136	0.841794	-0.153215	-0.38183	-0.54153	-0.536789	-0.473538	-0.475708	-0.573551	-0.60773	-0.610011	0.218956	0.10621	0.0302891	-0.0876734	-0.0905266
AT1G46264	-0.0928139	0.163352	-0.0444755	0.442151	0.641647	0.319375	-0.0766768	-0.00631439	0.0857558	0.408399	0.411023	0.119963	0.0535483	0.10295	-0.18751	-0.229665	-0.250606	-0.344636	-0.234571	-0.330901	-0.202207	-0.111532	-0.109784	0.046997	0.191154	0.136391	-0.270562	-0.232098	-0.253324	-0.116498	-0.0739867	-0.0485107	0.0680161	0.105067	0.0440545	-0.288444	-0.284221	-0.36568	-0.163822	-0.0125108	-0.0986492	-0.134519	0.0109922	0.118802	0.41245	0.801393	0.582719	-0.0142732	-0.0352723
AT1G47128	-0.0940495	-0.200583	-0.114947	0.0720138	-0.0484421	0.00210692	-0.154361	-0.124581	-0.187607	0.109972	0.121572	0.00393648	-0.0662033	-0.0493652	0.00512067	-0.0207503	-0.133486	0.00859988	-0.0724871	0.0101454	0.106247	0.11552	0.0633646	-0.0446352	-0.10793	-0.100583	0.0131961	0.00243366	-0.0155724	0.227408	0.1616	0.136645	-0.0562111	-0.069897	-0.104709	0.00866215	0.0210643	-0.0292243	0.271739	0.166974	0.253057	-0.103556	-0.173209	-0.120674	-0.103303	-0.136384	-0.187587	-0.11491	-0.160224
AT1G47480	0.228423	0.279373	0.184487	0.431886	0.447467	0.594061	-0.276852	-0.382984	-0.31104	0.0178591	0.12708	0.125492	0.332748	-0.0373343	0.434681	0.492753	0.179678	0.174063	0.275298	0.573581	-0.337637	-0.0864112	-0.341287	-0.379901	-0.327138	-0.237384	-0.144637	-0.348862	-0.232147	-0.199688	-0.168113	0.0554547	-0.129996	0.255347	0.193149	0.0327584	-0.148796	0.101198	-0.252331	-0.302399	0.109866	0.39915	0.218142	0.371516	-0.0555835	0.17705	-0.369361	-0.312888	-0.372555
AT1G47578	0.0689058	-0.21163	0.254406	0.218863	0.0193035	-0.00666384	-0.0963752	-0.0662724	0.0429144	-0.118033	-0.246183	0.13839	-0.0979896	-0.130799	-0.110239	-0.0901692	-0.0336051	-0.234945	0.0214229	-0.264231	-0.0178575	0.107677	0.145961	-0.0248745	-0.0672211	-0.235433	-0.162078	-0.104645	-0.109665	0.144498	0.259082	-0.208862	-0.104029	-0.140856	0.380706	-0.0639298	-0.0725516	0.0149977	0.191411	-0.0736441	0.154851	0.149982	-0.128245	0.109463	-0.0732403	-0.0881232	0.0693418	0.0404146	0.0815504
AT1G47670	-0.056466	-0.157318	-0.221172	-0.0362975	-0.142728	-0.111765	0.22402	0.15554	0.0616287	0.105413	0.14714	0.131196	0.152469	0.13703	0.122392	-0.0100029	-0.0216616	-0.330356	-0.184049	-0.219021	-0.139296	-0.203324	-0.224695	-0.118611	-0.0912031	-0.185274	0.156718	0.168935	0.0897314	0.182647	0.183806	0.0606206	0.237486	0.196055	0.252209	-0.0395703	-0.0395187	-0.123336	-0.102501	-0.113439	-0.261259	-0.214235	-0.214572	-0.153587	-0.14672	-0.152742	-0.259741	0.205712	0.206976
AT1G47760	0.187176	0.525731	0.0736677	0.148762	0.171562	0.100076	0.505975	0.352236	0.00281445	0.358619	0.290175	0.051931	-0.0726866	0.133756	0.035904	-0.0646467	0.14469	0.13957	0.202922	0.0382281	-0.201025	-0.275292	-0.0526265	-0.295917	-0.279145	-0.431284	-0.118405	-0.26934	-0.194129	-0.473817	-0.362179	-0.400922	-0.323091	-0.25718	-0.156566	-0.228942	-0.277128	-0.247005	-0.105954	-0.289088	-0.29548	0.496364	0.294858	0.333697	0.255808	0.304288	0.409734	0.494783	0.276256
AT1G48100	0.527455	0.427743	0.454508	1.97404	1.65676	1.49752	-0.344258	-0.334195	-0.328862	-0.27293	-0.196958	0.48384	0.407651	0.483358	-0.492389	-0.356179	-0.417916	0.120267	0.311791	0.287322	-0.130268	-0.0243442	-0.0425267	0.513886	0.592332	0.666834	-0.536727	-0.543824	-0.524106	-0.709932	-0.701599	-0.713145	-0.368748	-0.403842	-0.303288	-0.63501	-0.712581	-0.678591	-0.192246	-0.0223465	0.227346	0.312348	0.324932	0.419093	1.28544	1.59398	1.66784	-0.429801	-0.335252
AT1G48140	0.00159267	0.109307	0.0786681	-0.0501416	-0.121362	-0.115877	-0.190434	-0.0867822	-0.134011	0.0449845	0.0641903	-0.187675	-0.11456	-0.016761	-0.0330048	0.0918664	0.0742363	-0.0305322	0.128774	0.176387	0.0602382	0.328018	0.163777	-0.0940194	-0.183863	-0.0924337	-0.170163	-0.172377	-0.202341	-0.218769	-0.0684908	-0.0989586	-0.238623	-0.0298778	-0.124437	0.0582765	0.151156	0.0812426	-0.0306761	0.0611768	0.0738041	0.110837	0.274989	0.138203	-0.14543	-0.0862161	-0.00733882	-0.127065	-0.107589
AT1G48260	0.194499	0.187758	0.434331	0.185687	0.289925	0.349698	-0.116661	-0.189642	-0.0872401	-0.396842	-0.231408	-0.26259	-0.301641	-0.384557	-0.283705	-0.181699	-0.423537	0.383848	0.408266	0.416912	0.387843	0.263617	0.305479	0.514802	0.331471	0.521633	0.330352	0.255244	0.178153	-0.454242	-0.232083	-0.444655	-0.489387	-0.426439	-0.308685	-0.323008	-0.405026	-0.322392	0.827846	0.47472	0.779168	0.379058	0.264687	0.237358	0.16142	-0.0293585	0.30736	-0.119377	-0.0894298
AT1G48460	0.101187	0.0842929	0.0223487	0.0985939	0.0315161	0.0534476	0.207035	0.226303	0.218993	0.343424	0.252004	0.0290864	0.0846058	0.0443408	-0.07386	-0.0717319	-0.0706297	-0.107812	0.0133349	-0.143297	-0.24894	-0.386779	-0.30322	0.0464047	0.0551764	0.0376416	-0.0968445	-0.0989332	-0.0678798	0.153963	0.176444	0.165237	0.198149	0.190387	0.223527	-0.0150916	0.0792988	0.00131172	-0.299161	-0.222578	-0.357134	0.00607347	0.00747828	0.0175035	0.187585	0.114314	0.0861434	0.271502	0.218061
AT1G48470	0.125665	-0.00341116	0.15916	0.531871	0.347176	0.0541461	0.311781	-0.0446643	-0.107694	-0.0118319	-0.130006	0.0167006	0.65324	0.29795	-0.230627	0.118752	-0.162955	-0.0846937	-0.0356141	-0.186933	0.458316	0.301312	0.808883	0.294754	0.701661	0.469939	0.309971	0.0683096	0.354457	1.02886	0.609869	0.515891	0.788694	1.14201	0.751141	0.04243	0.57345	0.32116	0.358678	0.737869	0.717114	0.0434908	-0.533266	-0.498522	-0.0494169	0.0662621	0.183671	-0.358615	-0.116744
AT1G48570	0.108883	0.162463	0.0512081	-0.139788	-0.115305	-0.177313	0.169959	0.153782	0.151011	0.364355	0.269632	-0.0897117	0.00837517	-0.0193869	-0.120623	-0.181331	-0.0579241	-0.0338435	0.0622587	-0.13179	-0.29941	-0.346239	-0.315138	-0.169655	-0.135725	-0.172042	-0.0957365	-0.0486724	-0.0811721	0.15936	0.236837	0.270206	0.129315	0.19189	0.135287	0.124931	0.216785	0.160371	-0.209126	-0.129516	-0.372075	-0.0730805	0.0154287	0.0730103	0.0662862	-0.0334216	-0.0695536	0.207276	0.207828
AT1G48580	0.268136	0.290295	0.168353	0.229744	0.359873	0.275533	0.268332	0.17174	0.128369	0.195931	0.155962	0.171015	0.107808	0.229898	0.209742	0.0325924	0.0706745	0.0228296	-0.0150049	0.109967	-0.312095	-0.325056	-0.239082	-0.0769417	0.0208284	0.0188206	-0.144117	-0.193705	-0.197298	-0.257001	-0.25603	-0.205485	-0.103956	-0.0906308	-0.250078	-0.151186	-0.196463	-0.215221	-0.297914	-0.222234	-0.314829	0.073121	0.255751	0.352275	0.532631	0.32469	0.346059	0.391652	0.339709
AT1G48605	0.267957	0.162656	0.113673	-0.273436	-0.137126	-0.137261	-0.136777	-0.138348	-0.0814741	-0.136917	0.0778126	0.0310709	-0.195765	-0.196837	-0.193619	0.0951308	-0.267605	0.310787	0.472964	0.326158	0.436117	-0.101385	0.299207	-0.016881	0.122753	-0.0507784	-0.241412	-0.219945	0.122696	-0.194063	-0.151812	-0.271797	-0.544071	-0.259137	-0.22034	0.305558	0.186108	-0.111479	0.0663517	0.0978673	0.0387207	0.298749	0.72193	0.633927	-0.0606252	-0.219489	-0.131576	-0.344028	-0.228549
AT1G48630	0.109025	0.0198614	-0.0752002	0.224334	0.0867143	0.0334676	0.232656	0.0357878	0.0722178	-0.0117508	-0.0471574	0.0658441	0.165682	0.0855606	0.00459502	-0.100755	0.0401381	-0.16969	-0.0205663	-0.170438	-0.297014	-0.38616	-0.344265	0.276066	0.147755	0.154385	-0.0659876	-0.115	-0.139146	0.0561327	0.0412143	0.0230201	0.278394	0.327355	0.305716	-0.220666	-0.140317	-0.164292	-0.330584	-0.268722	-0.453119	-0.0177804	-0.0647242	-0.0619739	0.348609	0.133321	0.0916497	0.192861	0.172104
AT1G48660	0.324263	-0.0694256	-0.189741	0.323086	0.384073	0.518715	0.226116	-0.142136	0.0431927	0.409232	0.357766	0.908999	0.721503	0.543149	0.215403	-0.21928	0.172398	-0.394293	-0.511171	-0.228302	-0.349033	-0.42949	-0.38405	-0.0145454	-0.176346	-0.354602	-0.507942	-0.414125	-0.390313	-0.315788	-0.271448	-0.417521	-0.0339553	-0.125801	0.0213575	-0.299642	-0.444286	-0.536631	-0.0847734	-0.362393	-0.107789	0.103997	0.33339	0.25134	0.402866	0.467816	0.317494	0.134657	0.100884
AT1G48745	0.387398	0.354982	0.353084	0.1401	-0.0621288	0.250987	-0.707361	-0.727851	-0.716921	-0.715008	-0.690104	-0.223508	-0.176763	-0.250909	0.131641	0.178596	-0.0958726	0.775129	0.276083	1.01154	0.769609	0.982464	0.909147	0.267595	0.153399	0.269029	-0.64704	-0.489367	-0.500094	-0.707059	-0.681485	-0.794484	-0.258836	-0.365762	-0.23218	-0.125993	-0.257647	0.13631	1.03577	1.16	1.14311	0.314136	0.334595	0.355732	-0.126891	-0.180287	-0.0168384	-0.763705	-0.796212
AT1G48920	-0.383338	-0.379275	-0.416242	-0.0448346	-0.0451798	-0.0849841	0.815704	0.623882	0.683063	0.321751	0.281152	0.101889	0.165454	0.0427862	-0.225259	-0.338009	-0.228534	-0.482452	-0.418637	-0.505311	-0.576029	-0.604241	-0.592872	0.150076	0.0847557	0.0951704	0.385842	0.3171	0.317016	0.405913	0.405557	0.346348	0.197664	0.276163	0.293473	-0.36654	-0.294684	-0.277286	-0.536316	-0.531707	-0.638178	-0.423638	-0.418462	-0.374988	0.254446	0.119889	0.0647104	0.891717	0.97173
AT1G48960	0.0242705	0.0366719	0.128356	-0.166509	-0.118106	-0.105825	-0.490034	-0.453169	-0.418225	-0.281393	-0.41866	-0.275074	-0.187299	-0.222336	-0.167139	0.00541647	-0.0499081	0.031809	0.0587956	0.173642	0.234321	0.316049	0.250365	-0.0919638	0.027562	0.103785	-0.362678	-0.297901	-0.277155	-0.2683	-0.245876	-0.177531	-0.194255	-0.089946	-0.11396	0.0349274	0.124874	0.370382	0.232242	0.351222	0.526899	0.0941754	0.28893	0.100027	-0.26529	-0.148916	-0.196369	-0.57422	-0.516932
AT1G49032	0.0938778	0.2219	0.189035	-0.595271	-0.564756	-0.567854	-0.354684	-0.428641	-0.416213	-0.444436	-0.452953	-0.556741	-0.560263	-0.591847	0.132996	0.173404	0.0535973	0.446705	0.414568	0.533476	0.849873	0.797608	0.661236	-0.594941	-0.59369	-0.615578	-0.244597	-0.181654	-0.266499	-0.392655	-0.355851	-0.318467	-0.577994	-0.548399	-0.567772	0.700651	0.621233	0.552094	1.00247	0.947423	1.11849	0.310001	0.176888	0.251869	-0.60681	-0.542072	-0.541727	-0.428571	-0.413132
AT1G49050	-0.153728	-0.170534	0.000286642	-0.193325	-0.249101	-0.335198	-0.324443	-0.208449	-0.344577	-0.355745	-0.38084	-0.357556	-0.41169	-0.447657	-0.0157005	-0.0372936	-0.00289385	0.100156	0.20373	0.106057	0.439998	0.211104	0.356819	-0.127058	0.245809	0.119938	-0.0258074	-0.151094	0.110158	0.107268	-0.0654494	0.0693399	-0.223637	0.0570139	-0.212843	0.384712	0.582477	0.583562	0.454172	0.413225	0.73265	0.015101	-0.0488049	0.0715605	-0.416026	-0.288001	-0.392112	-0.383821	-0.323075
AT1G49130	-0.231287	-0.147731	-0.0914846	-0.427555	-0.453767	-0.37728	0.134659	0.0839908	0.210836	-0.608091	-0.626387	-0.674225	-0.756313	-0.691512	0.240328	0.35017	0.287022	-0.00582307	-0.154413	-0.0386409	0.657789	0.679062	0.633136	-0.542761	-0.480495	-0.602807	0.349411	0.450753	0.289296	-0.390492	-0.512393	-0.397578	-0.657247	-0.692606	-0.74432	1.92018	1.33841	1.69768	0.671259	0.671106	0.694942	0.0929699	-0.00793351	-0.0291337	-0.45211	-0.422632	-0.431723	0.0756776	0.0189682
AT1G49170	0.266776	0.303635	0.0833875	-0.248805	-0.174108	-0.184168	-0.244794	-0.304212	-0.276721	-0.0550916	-0.0861913	-0.270615	-0.253163	-0.390517	-0.0516471	0.427328	0.126521	0.244808	0.538529	0.425071	0.493691	0.637454	0.537997	-0.298859	-0.268335	-0.343702	-0.266902	-0.272608	-0.164448	-0.129747	-0.146506	-0.187793	-0.314349	-0.250657	-0.328129	0.35923	0.46065	0.318311	0.478181	0.436485	0.587737	0.297375	0.341296	0.208117	-0.355954	-0.392021	-0.459338	-0.310207	-0.269468
AT1G49200	0.953485	0.865346	0.986458	-0.881025	-0.868797	-0.84743	-0.901558	-0.907434	-0.914649	-0.925196	-0.89799	-0.833596	-0.824213	-0.85538	-0.0293166	0.0530723	0.0568554	1.81051	1.563	1.61035	1.85873	1.82928	1.93372	-0.730009	-0.787351	-0.748299	-0.87679	-0.878269	-0.815711	-0.893129	-0.853961	-0.867981	-0.79069	-0.82946	-0.808137	-0.244015	-0.10178	-0.0558918	2.52519	2.3752	2.15417	1.03542	1.12323	0.880845	-0.910728	-0.913463	-0.913541	-0.906302	-0.926687
AT1G49230	-0.727762	-0.750371	-0.771206	-0.751223	-0.750345	-0.669406	1.41302	1.35127	1.58397	0.419917	0.425565	-0.0434477	0.252939	0.200465	0.055874	0.155476	0.038101	-0.740028	-0.737741	-0.65714	-0.65699	-0.627833	-0.684561	-0.821385	-0.743982	-0.715573	1.25928	1.43419	1.53503	0.588468	0.754482	0.75866	0.486174	0.634213	0.369908	0.184554	0.486575	0.352233	-0.705386	-0.739368	-0.78242	-0.793101	-0.846706	-0.794865	-0.646907	-0.68153	-0.690757	1.41376	1.35222
AT1G49320	0.123186	0.379648	0.214808	0.0543893	0.245261	0.266248	0.369257	0.384537	0.396016	-0.114027	0.007523	-0.214575	-0.326327	-0.36343	0.245952	0.353938	0.198427	0.170189	0.30882	0.37241	0.248359	0.267422	0.177273	-0.21444	-0.174398	-0.0528555	0.263517	0.280303	0.36086	-0.15326	-0.179782	-0.226756	-0.445451	-0.380186	-0.299666	0.0862593	0.21704	-0.0124109	0.245894	-0.06142	0.162934	0.020783	0.409073	0.272326	0.0969735	0.0794645	-0.0762649	0.135004	0.273061
AT1G49360	-0.0172821	0.0335125	0.135634	-0.218532	-0.0390524	-0.0276883	-0.0158395	-0.0369712	-0.0252372	0.134386	0.0788203	-0.0875195	0.00340945	-0.00429315	0.163648	0.190973	0.11828	0.0671936	0.305746	0.0219064	0.117038	0.107295	0.150572	-0.0181199	0.00844741	0.0707529	0.0792285	0.00680047	0.174601	0.0462544	-0.0340543	0.0623812	-0.0890209	-0.178805	-0.0996345	0.0964407	-0.0619581	0.14452	0.105405	0.0406054	0.200456	0.0611463	0.0244146	0.0702091	-0.197325	-0.141271	0.0252282	0.0219655	-0.0644608
AT1G49475	0.180059	0.0129897	0.00932801	-0.122014	-0.00756952	0.388974	0.30182	-0.142443	0.429198	0.0924218	0.658614	0.583205	0.218276	0.593743	0.244146	0.146916	-0.245864	-0.262726	-0.456175	-0.217233	-0.69343	-0.658045	-0.545611	0.0536215	-0.0451795	-0.0959515	-0.00176729	-0.143133	-0.347211	0.261865	0.175686	-0.145176	0.605621	-0.140973	0.243209	-0.0849036	-0.561578	-0.572713	-0.257317	-0.414843	-0.588633	-0.325032	-0.106374	-0.294839	0.0892011	-0.0366138	-0.164755	0.365059	0.428305
AT1G49490	0.115239	0.272913	0.0704306	0.0830804	0.078933	-0.0625984	-0.155159	-0.185213	-0.244458	-0.119197	-0.0570093	0.233212	0.0511616	-0.0762107	0.205034	0.276571	0.129196	0.158931	0.0731506	0.223304	0.0621368	0.0254059	-0.0543537	-0.144054	0.120429	0.00705553	-0.113059	-0.154304	-0.00216801	-0.145532	-0.0192071	-0.0823822	-0.0135324	0.114658	0.0383489	-0.0088818	0.337497	0.0440872	0.0727117	0.114476	0.0222243	0.0292251	0.0915497	0.134603	0.085915	0.217383	0.076684	-0.260058	-0.148985
AT1G49500	0.0623931	0.153797	0.179438	-0.479851	-0.501204	-0.442789	-0.345559	-0.324187	-0.160274	-0.425049	-0.41549	-0.733728	-0.730733	-0.688063	0.147244	0.513321	0.25923	0.490665	0.349485	0.573026	0.62096	0.684763	0.710673	-0.39851	-0.464826	-0.397256	-0.216418	-0.0650446	0.104697	-0.411782	-0.337565	-0.179753	-0.6673	-0.693106	-0.582701	0.607438	0.601647	0.756509	0.934072	1.0113	1.38278	0.125453	0.181759	0.123378	-0.538071	-0.57854	-0.546436	-0.438884	-0.293041
AT1G49530	-0.145426	0.225636	0.0150973	-0.0221272	-0.0986691	-0.147788	-0.357542	-0.493719	-0.344367	-0.0466121	-0.146997	-0.291432	-0.314811	-0.155522	-0.012907	-0.0784938	-0.0999575	0.338876	0.200489	0.231081	0.0907903	0.247301	0.0773163	-0.324109	-0.0972591	0.024779	-0.284141	-0.445172	-0.16043	-0.405316	-0.159612	-0.297855	-0.120771	-0.266425	-0.156123	0.401107	0.0294385	0.160151	0.152287	0.164716	0.124905	-0.0717784	0.173353	0.304677	-0.11075	0.0891857	0.231102	-0.307006	-0.252086
AT1G49780	-0.0227205	-0.117574	-0.167195	0.289724	0.284487	0.325103	-0.354777	-0.233274	-0.257135	-0.104514	-0.115305	-0.0648148	-0.0983013	-0.153668	-0.391584	-0.312449	-0.357237	-0.307555	-0.302375	-0.224072	-0.208324	-0.125638	-0.144204	0.956718	0.808826	0.854104	-0.0196933	0.134334	-0.030506	-0.196127	-0.0854275	-0.116092	-0.121503	0.151844	0.0223919	-0.344341	-0.157721	-0.199954	-0.103478	-0.0983871	-0.055778	-0.0227513	0.0629826	-0.116464	0.232931	0.417985	0.282399	-0.241184	-0.238028
AT1G49790	0.238507	0.023686	0.0218071	0.324548	0.563989	0.245731	0.356678	0.103975	0.317566	0.501792	0.337534	-0.120043	0.128545	0.0281775	-0.0570374	-0.127281	0.00758269	0.008934	0.0223577	-0.371191	-0.246335	-0.195895	-0.0687119	-0.0802908	0.0319097	-0.28527	0.322549	0.497892	0.241244	0.0169634	0.120208	0.0131181	-0.228978	-0.249165	-0.328209	-0.297305	-0.347291	-0.327114	0.014773	-0.101326	-0.39029	0.0231421	-0.00998764	-0.23573	-0.0723921	0.399491	0.798912	0.320304	0.0284133
AT1G49860	1.59583	2.73454	0.285131	0.945145	0.359158	0.778164	0.263881	-0.303118	-0.167123	-0.295656	0.240704	0.0854429	0.351246	0.24291	0.754047	0.508993	0.895793	-0.0441946	0.539634	0.809563	0.198048	0.75833	0.154212	-0.590662	-0.338103	-0.499874	-0.110297	-0.211658	-0.724403	-0.302703	-0.341343	-0.462198	-0.0740231	-0.184972	0.0341753	0.201945	-0.358044	0.345605	-0.271869	-0.0941718	0.0510426	2.88295	0.52836	0.709504	-0.498952	0.522144	-0.578153	-0.332037	-0.305627
AT1G49870	0.27064	0.18245	0.112015	0.137298	0.103273	0.0790771	0.27211	0.239139	0.201729	0.505033	0.487754	0.407529	0.177901	0.255845	0.129582	0.0801699	0.0706277	0.0892057	0.0227973	-0.050826	-0.329083	-0.316718	-0.412281	-0.206696	-0.213331	-0.26734	-0.0854697	-0.17125	-0.115845	-0.147627	-0.176213	-0.230627	-0.135849	-0.256342	-0.216243	-0.190549	-0.25643	-0.355033	-0.339624	-0.311797	-0.334078	0.176459	0.144346	0.321275	0.213133	0.113362	0.101292	0.331527	0.267454
AT1G49910	0.210713	0.158697	0.0790384	0.110486	0.186352	0.187829	0.209802	0.359133	0.260151	0.237166	0.354069	0.216234	0.159233	-0.0700999	-0.0313956	0.12611	0.0496306	0.0155197	0.0873881	0.063532	-0.356852	-0.261824	-0.305552	-0.13863	-0.164837	-0.166234	-0.195598	-0.242524	-0.135416	-0.301741	-0.327301	-0.198382	-0.156941	-0.204104	-0.184669	-0.079899	-0.108807	-0.358231	-0.324839	-0.196588	-0.280972	0.224778	0.333283	0.267233	0.310048	0.283696	0.133458	0.389414	0.525975
AT1G49920	0.142461	0.298333	0.0399879	0.578595	0.63455	0.570877	0.513537	0.391864	0.669707	0.41203	0.347699	0.857	0.867479	0.453418	0.0621559	0.0112334	0.123244	0.157195	0.277533	0.0538531	-0.275118	-0.376079	-0.494102	-0.123801	0.226113	-0.0945745	-0.157185	-0.290855	-0.526007	-0.187596	-0.219501	-0.269775	0.00583011	-0.148221	-0.164167	-0.487087	-0.36332	-0.372596	-0.346889	-0.299313	-0.475623	0.0395995	0.0405235	0.0103863	0.522219	0.414936	0.293813	0.554785	0.671929
AT1G50040	-0.479317	-0.386147	-0.477341	-0.366118	-0.422094	-0.401463	-0.282938	-0.261562	-0.310281	-0.619249	-0.633532	-0.435458	-0.405538	-0.385003	-0.503293	-0.271894	-0.049713	-0.205734	-0.197225	-0.24547	0.302765	0.0451564	0.132359	0.982087	1.1955	0.890574	0.75984	0.984584	0.969863	-0.181956	-0.151187	-0.145616	-0.27167	-0.0969587	-0.253751	0.0701486	0.129679	0.494224	0.251126	0.207596	0.0131999	-0.31563	-0.372865	-0.552689	-0.216251	-0.336077	-0.41777	-0.430935	-0.257797
AT1G50110	-0.195416	-0.184032	-0.225584	-0.0369646	0.0223451	-0.0660941	-0.107546	-0.0252404	-0.0382162	0.0993722	0.146542	0.437736	0.604984	0.530341	-0.00109567	-0.0496623	-0.0296182	-0.302668	-0.239358	-0.332136	-0.304752	-0.266651	-0.234087	0.22242	0.174609	0.154828	-0.30071	-0.259502	-0.288757	0.099886	0.0872024	-0.020291	0.554177	0.655225	0.625437	-0.124891	-0.106859	-0.235041	-0.279666	-0.249936	-0.319786	-0.14858	-0.193531	-0.226273	-0.051965	0.0398288	0.0402961	-0.104537	-0.00802547
AT1G50240	0.180832	0.0479749	0.0336784	0.258835	0.118336	0.161191	0.584278	0.575279	0.553982	0.357855	0.343292	0.123534	-0.0355792	-0.0186912	-0.00615967	-0.228518	-0.103403	0.0400396	-0.089163	-0.138972	-0.275525	-0.363509	-0.356464	0.0689407	-0.0190019	-0.092279	0.191489	0.0809322	0.0396669	-0.166079	-0.216904	-0.21742	-0.172786	-0.259007	-0.231715	-0.207378	-0.26879	-0.349569	-0.2787	-0.31778	-0.241386	0.103676	0.0557727	0.174784	0.250346	0.16371	0.213459	0.739263	0.593691
AT1G50290	-0.0741701	0.061177	0.0316403	-0.0957021	-0.00751677	-0.131315	-0.44665	-0.351042	-0.285271	-0.0981542	-0.0504807	-0.0917955	-0.0948301	-0.0171331	0.00220217	0.345104	0.112121	0.0728304	-0.0184642	0.336176	0.255705	0.324639	0.312918	-0.0595598	-0.153362	-0.133565	-0.326036	-0.201341	-0.120728	-0.392325	-0.283617	-0.232035	-0.213787	-0.226016	-0.0991124	0.199451	0.0771957	0.187577	0.222834	0.275486	0.464067	0.0680006	0.209612	0.0750247	-0.221671	-0.216729	-0.069129	-0.377616	-0.360409
AT1G50420	-0.104034	-0.123278	-0.188086	1.04365	1.03723	0.874781	-0.274879	-0.237002	-0.370838	0.00645123	-0.0191155	0.757118	0.414388	0.395516	-0.394097	-0.413449	-0.331477	-0.246712	-0.185582	-0.286184	-0.224053	-0.213276	-0.191201	0.0241733	0.129177	0.0430863	-0.422889	-0.44177	-0.504585	-0.0486539	-0.0442055	-0.111418	0.111339	0.288827	0.0189635	-0.385886	-0.449287	-0.549028	-0.208733	-0.208023	-0.158648	-0.0338205	-0.038926	-0.0272466	1.16485	0.991731	0.882216	-0.268184	-0.233297
AT1G50490	0.297543	0.246398	0.125996	0.00460383	-0.0224373	0.0281197	0.118199	0.254899	0.127865	0.351177	0.433915	0.201707	0.227912	0.292297	0.0106849	0.0925317	0.0458555	-0.094809	0.0446985	-0.0206983	-0.237229	-0.213187	-0.19183	-0.164482	-0.198023	-0.223677	-0.229184	-0.151269	-0.153346	-0.224743	-0.144259	-0.145895	-0.10017	-0.141197	-0.138039	-0.118627	-0.170439	-0.195002	-0.290094	-0.245472	-0.212149	0.179971	0.194739	0.2096	0.0304027	0.0340965	0.104477	0.139466	0.15015
AT1G50520	0.100377	0.0963093	-0.380221	-0.016884	0.356657	0.223859	0.195157	0.0628858	-0.0270949	0.00886256	0.360461	-0.0762201	-0.00744477	-0.136495	-0.113469	0.162267	-0.356254	-0.124411	-0.0024272	0.164831	-0.016162	-0.235148	-0.0330116	0.195395	0.55359	0.497617	0.30112	0.188103	0.274103	0.0847892	0.358929	0.440917	0.0447823	0.424648	0.00122654	-0.0156325	-0.287377	0.344463	-0.0715153	-0.104491	0.00544921	0.0343144	-0.28755	-0.132293	0.0808652	-0.0311883	-0.378171	-0.131491	0.236628
AT1G50740	-0.102959	-0.0321492	-0.206949	-0.321456	-0.367076	-0.362432	-0.337126	-0.164245	-0.151236	-0.0778907	-0.088688	-0.170955	-0.221927	-0.198105	-0.217302	-0.012051	-0.05633	-0.146385	0.121291	-0.0598785	0.257171	0.0702376	0.206051	-0.308817	-0.0523985	0.0083769	0.0413427	0.0841216	0.119089	0.3198	0.241779	0.447991	-0.137763	0.0431315	0.0524357	0.156219	0.270614	0.515366	-0.0876164	0.121162	0.267272	0.00623757	0.0262254	0.00775391	-0.307002	-0.442296	-0.375557	-0.288065	-0.268279
AT1G50910	-0.0754224	-0.130878	-0.278679	-0.114008	-0.0105326	-0.0437098	0.340611	0.273448	0.247629	0.243498	0.0735248	-0.0692176	0.166236	0.0414249	-0.1539	-0.225255	-0.0908793	-0.058269	-0.0850063	-0.195527	-0.25448	-0.19889	-0.323853	-0.0176637	0.0841877	0.0613329	0.0833753	0.129892	-0.0650296	0.119315	-0.000306657	0.260654	0.0527021	0.113488	0.0333434	-0.0434936	-0.0208748	-0.122554	-0.18297	-0.0691715	-0.371197	-0.172197	-0.0910331	-0.137692	0.281644	0.168851	0.18323	0.354482	0.317174
AT1G51090	-0.915668	-0.949964	-0.920232	-0.0880446	-0.201327	-0.0918888	3.10846	3.80643	3.59676	1.76915	1.58359	1.30513	0.203516	0.158334	-0.758655	-0.643908	-0.602667	-0.86316	-0.927315	-0.881591	-0.946418	-0.937635	-0.921445	-0.564975	-0.63842	-0.648921	1.14657	1.16263	1.49806	1.54551	1.49544	0.909986	0.446213	-0.181492	0.0807694	-0.612227	-0.70301	-0.749548	-0.911958	-0.933066	-0.913305	-0.96666	-0.959439	-0.95263	-0.312745	-0.16725	-0.108864	2.17563	3.57164
AT1G51270	0.00141326	0.244402	0.200478	-0.65009	-0.514644	-0.267952	-0.468003	-0.433789	-0.418945	-0.260392	-0.167272	-0.495683	-0.262436	-0.342505	0.740364	0.785501	0.934435	0.528978	0.659373	0.636731	0.562486	0.536445	0.936114	0.448477	0.35845	0.148251	-0.0234889	-0.096352	0.0109037	0.1771	0.032283	-0.0355786	-0.289818	-0.0759546	-0.277448	1.01545	1.06123	1.61998	0.64026	0.443157	1.16373	-0.0638513	-0.0419634	-0.0471244	-0.716662	-0.675501	-0.75121	-0.690818	-0.547202
AT1G51380	-0.123152	-0.222029	-0.295946	-0.245608	-0.0881218	-0.130287	0.0975151	0.288653	0.382019	0.454347	0.484512	0.299578	0.470744	0.380436	-0.283148	-0.306819	-0.177747	-0.382303	-0.291409	-0.375109	-0.41282	-0.425852	-0.437977	0.052693	-0.030847	0.0786293	-0.174246	-0.195569	-0.372285	0.0568354	0.00475356	0.0081241	0.168208	0.326178	0.541045	-0.244648	-0.245577	-0.115711	-0.37959	-0.412422	-0.516686	-0.290649	-0.0823296	-0.0833391	0.119122	-0.0158592	0.0488495	0.592553	0.637524
AT1G51440	-0.0897789	-0.28929	-0.233028	0.453471	0.682234	0.543208	-0.216122	-0.0896155	-0.282076	-0.164735	-0.151325	0.0680932	-0.00996438	0.306574	-0.197837	-0.105133	-0.246947	0.0575279	-0.341646	-0.206144	0.235719	0.340872	0.0718144	1.28812	1.01542	0.880288	0.183382	0.0764462	0.109572	-0.057111	-0.0215319	-0.0805771	0.278398	0.127416	0.272712	0.120821	0.155116	0.0101413	0.113029	0.184761	0.454418	-0.247169	-0.384418	-0.401646	0.15139	0.202771	0.419234	-0.372883	-0.338104
AT1G51460	-0.492641	-0.40323	-0.389129	-0.412686	-0.477135	-0.415773	-0.335862	-0.219669	-0.299059	-0.271186	-0.104308	-0.361849	-0.385018	-0.416972	-0.378964	-0.444381	-0.52841	-0.495604	-0.482857	-0.440928	0.0582389	0.0850736	0.143001	0.133257	0.245635	0.242515	0.494676	0.510008	0.733284	0.508836	0.474604	0.429551	0.329405	0.0388178	0.270537	0.265221	0.331084	0.0718498	0.438667	0.236098	0.330024	-0.422787	-0.323462	-0.367128	-0.270418	-0.33481	-0.398596	-0.186833	-0.0264631
AT1G51500	0.141117	-0.00551088	0.211616	-0.0593855	-0.146794	-0.0970163	-0.0950993	-0.118921	-0.131589	-0.240915	-0.229835	-0.156837	-0.176131	-0.209569	0.191097	0.14219	0.00769966	0.023984	-0.119579	-0.0098302	0.266874	0.245441	0.204624	0.254242	0.154289	0.0973697	0.278919	0.308255	0.239326	0.185018	0.190188	0.121221	0.0611583	0.000393845	0.0200023	0.120267	0.0907358	0.0971667	0.379045	0.332322	0.325743	0.068471	0.0125763	0.00301224	-0.210481	-0.269429	-0.249901	-0.103939	-0.161743
AT1G51670	-0.720773	-0.542789	-0.518931	-0.740948	-0.55775	-0.598777	-0.667601	-0.499103	-0.519674	-0.261456	-0.717666	-0.34215	0.0537881	0.0399494	-0.550766	-0.652923	-0.185887	-0.503068	-0.568	-0.514212	0.330052	0.337303	0.534054	1.27484	1.38079	1.08016	-0.0410615	-0.0778006	0.173578	-0.35847	-0.279538	-0.30098	0.763137	0.9371	1.4799	0.626021	0.791103	0.312443	0.238931	0.590216	0.176404	-0.536939	-0.673843	-0.574278	-0.637161	-0.286891	-0.314388	-0.596021	-0.525528
AT1G51805	-0.241534	-0.31863	-0.115492	0.323812	0.188746	0.276581	0.386452	0.412804	0.388352	-0.099143	-0.058855	-0.108201	-0.110995	-0.114724	-0.0755522	-0.120603	-0.140188	-0.0619718	-0.187707	-0.0602838	-0.274171	-0.291032	-0.282923	0.513851	0.492454	0.372164	0.837561	0.783809	0.771261	0.324461	0.301448	0.288464	-0.0769321	0.0361047	-0.0532373	-0.260179	-0.169344	-0.0351672	-0.00575143	-0.163777	-0.206324	-0.274509	-0.258011	-0.319545	0.153766	0.131124	0.095748	0.40468	0.309399
AT1G52040	-0.863607	-0.943152	-0.900309	-0.406067	-0.0320738	-0.090635	0.0811261	-0.420974	-0.588925	0.600437	-0.0099699	1.54218	1.94023	1.82662	-0.315041	-0.579243	-0.297432	-0.823781	-0.885802	-0.866427	-0.935447	-0.930223	-0.930757	-0.862008	-0.86303	-0.682417	-0.739918	-0.714121	-0.830811	-0.526034	-0.751167	-0.543081	-0.443946	-0.361896	-0.452701	-0.657153	-0.861254	-0.870175	-0.902194	-0.885712	-0.875786	-0.745455	-0.814272	-0.862693	0.101581	0.320718	1.22428	0.34109	0.818198
AT1G52190	-0.336296	-0.457715	-0.37306	-0.663849	-0.714722	-0.693537	-0.22257	-0.305134	-0.202548	-0.49895	-0.480344	-0.596167	-0.656595	-0.635687	-0.397137	-0.384967	-0.301827	-0.386727	-0.445655	-0.408348	0.761018	0.437086	0.677296	-0.119905	-0.130231	-0.21122	0.849501	0.867162	0.888491	0.518692	0.53715	0.381534	-0.0087167	-0.122186	-0.148291	0.216234	0.313139	0.344312	0.746885	0.56159	0.461311	-0.373352	-0.2916	-0.37646	-0.655507	-0.703683	-0.738146	-0.165479	-0.206745
AT1G52200	0.087933	0.201171	-0.243457	-0.445426	-0.436333	-0.449139	-0.109189	0.0780314	0.409669	-0.650585	-0.668243	-0.569221	-0.888278	-0.924499	-0.326544	-0.227261	0.128572	0.13272	0.310704	0.15367	0.105255	-0.0230431	-0.042337	-0.864622	-0.335466	-0.0994685	1.50451	0.645819	1.5116	0.0191604	0.128774	0.4822	-0.679837	-0.183184	-0.828987	-0.0204166	0.356939	0.595369	-0.284866	0.0984571	0.0266476	0.19375	0.203151	-0.0189095	-0.306095	-0.515952	-0.67173	0.0414401	-0.0814163
AT1G52270	0.197992	-0.0473933	-0.215261	0.178225	-0.0706233	0.15791	0.776459	0.682967	1.30521	0.576893	1.21917	-0.0466524	0.0596458	-0.246771	0.205822	0.414931	0.369547	-0.00893938	0.13285	0.0486209	0.0373049	-0.274403	-0.314005	-0.143993	-0.120071	-0.33762	0.782661	0.494025	1.35654	1.23902	0.915812	0.996253	-0.0582052	0.342848	0.101929	0.337543	0.38915	0.582169	-0.132542	-0.322657	-0.243501	-0.130815	-0.21673	-0.285018	-0.292741	-0.420512	-0.356539	0.376888	0.539196
AT1G52342	-0.375253	-0.450197	-0.353885	0.461297	0.552971	0.778667	-0.247532	-0.13705	-0.285681	0.0317185	0.0383302	0.901671	1.28355	1.7171	-0.196242	-0.0714643	-0.229339	-0.276831	-0.306879	-0.245612	-0.554933	-0.464734	-0.350837	0.801637	0.512875	0.676295	-0.240003	-0.0805301	-0.125171	-0.270912	-0.215517	-0.110642	0.766336	0.921002	1.17299	-0.634378	-0.569115	-0.373788	-0.481881	-0.417133	-0.353747	-0.351423	-0.421948	-0.448331	0.222495	0.386269	0.533789	-0.367856	-0.314113
AT1G52347	0.0233158	0.212661	0.0191598	-0.0930814	-0.0822767	0.104515	-0.109186	-0.135943	-0.0733286	0.0134115	0.0266789	-0.0765376	-0.0982093	-0.0944016	-0.00146365	0.0612107	-0.00765728	0.104194	0.0699045	0.208962	0.293239	0.285791	0.236691	-0.158633	-0.231453	-0.041798	-0.0632642	-0.0830301	-0.0463021	-0.10809	-0.0220896	-0.0740149	-0.149541	-0.0994785	-0.0797534	0.160836	-0.101046	0.161001	0.320736	0.0759097	0.336837	0.283678	-0.0189008	0.0846854	-0.167428	-0.267712	-0.21586	-0.275149	-0.0751919
AT1G52640	0.175382	-0.14491	-0.207844	-0.301221	-0.381915	-0.374684	0.0612874	0.297848	0.0101842	0.537718	0.638631	0.0742778	0.141689	-0.174191	-0.00229607	-0.144233	-0.117215	-0.135623	-0.10889	-0.195568	-0.288346	-0.165497	-0.261645	-0.393772	-0.363792	-0.505501	0.0688047	0.0159285	-0.00306056	0.435318	0.338593	0.313165	0.333752	0.0935372	0.04748	0.108711	-0.0307363	-0.0962874	0.111037	-0.0348569	-0.289112	0.127644	-0.0375472	0.0258028	0.0603007	-0.279963	-0.192129	0.315143	0.30614
AT1G52700	-0.23578	-0.1153	-0.231958	-0.452796	-0.425938	-0.298582	-0.00644011	-0.126731	0.0979957	0.105414	0.194498	-0.104176	-0.0763943	0.0503269	0.012709	-0.0995559	0.155067	0.0257103	-0.111503	-0.00416232	-0.210429	-0.035894	-0.0952504	-0.17427	-0.333983	-0.371374	0.157063	0.370659	0.342058	0.168253	0.380287	0.396603	0.179863	0.00159321	0.390988	0.331591	0.425803	0.510101	-0.302994	-0.253975	-0.0261372	-0.350203	-0.157659	-0.187965	-0.371701	-0.341892	-0.300868	-0.0800765	-0.14698
AT1G52770	-0.521972	-0.524455	-0.502747	-0.136409	-0.172491	-0.174448	0.113457	0.324355	0.0235282	0.885612	0.744909	1.2691	1.1104	1.17762	-0.0357063	0.0234747	0.00953646	-0.463611	-0.500113	-0.632399	-0.727502	-0.738571	-0.72523	-0.435497	-0.42357	-0.372876	-0.377324	-0.382722	-0.463116	0.95674	0.8764	0.78075	1.06964	1.04564	0.938562	-0.137806	-0.0137882	-0.055159	-0.713938	-0.651501	-0.74714	-0.612418	-0.590776	-0.557544	-0.0365428	-0.142674	-0.118203	0.131375	0.17855
AT1G52800	-0.00577048	-0.0883392	-0.267984	2.51492	1.75265	2.48728	1.24235	1.38168	1.1488	-0.150406	0.0826199	-0.258073	-0.0928828	-0.393172	-0.127212	-0.556372	0.0602178	-0.206039	0.00690527	-0.155543	0.173272	0.148446	0.176479	1.02987	1.96229	1.9437	2.04067	1.32941	1.40705	0.742481	0.12552	-0.157581	-0.304738	0.575614	-0.0743179	0.0024978	0.20827	-0.103384	-0.245915	-0.249508	0.865648	-0.376973	-0.264315	-0.51313	0.569695	0.422801	2.05304	0.0598934	0.133818
AT1G52880	-0.157748	-0.142671	0.215891	0.46298	0.407952	0.511683	0.0552728	-0.0141797	-0.179515	-0.245334	-0.293571	-0.182929	-0.233467	-0.246751	-0.234207	-0.222619	-0.345383	-0.154274	0.0731164	-0.0175678	0.0451012	0.0847766	-0.000130356	0.3303	0.379481	0.49188	0.443193	0.156912	0.226556	-0.149515	-0.317698	-0.377122	-0.106182	-0.138656	-0.120002	-0.0884131	-0.320542	-0.0751088	0.0475986	-0.109044	0.0592344	0.10945	0.00717098	-0.157966	0.167831	0.354421	0.366668	-0.0321036	-0.0449282
AT1G53030	0.00562658	0.164901	0.105885	-0.160941	-0.254827	-0.133775	-0.0466181	-0.118746	-0.180234	-0.185424	-0.0787379	-0.304653	-0.261728	-0.251192	-0.0843372	0.00647162	0.0772831	0.15901	0.0870373	0.381025	0.25854	0.513083	0.432724	-0.24889	-0.203269	-0.0203771	-0.0157859	-0.225627	-0.106998	-0.110156	-0.141229	-0.199222	-0.268069	-0.197107	-0.223076	0.0466141	0.104168	0.11969	0.194604	0.128549	0.361343	0.277851	0.204046	0.144764	-0.217767	-0.139368	-0.0420601	-0.204521	-0.15904
AT1G53035	-0.659681	-0.682743	-0.706839	-0.651483	-0.63363	-0.580678	2.51332	1.93156	2.48011	0.811509	0.903568	0.342587	0.103924	0.109043	-0.356115	-0.204206	-0.167836	-0.707267	-0.765133	-0.671203	-0.797559	-0.750423	-0.784436	-0.835217	-0.895146	-0.838024	0.413354	0.467399	0.598879	0.707531	0.468361	0.454007	-0.157208	-0.20498	-0.154332	-0.311819	-0.34915	-0.478754	-0.793075	-0.808671	-0.795553	-0.622266	-0.708098	-0.595377	-0.630913	-0.606773	-0.591178	2.66121	2.9101
AT1G53060	0.177491	0.239311	-0.0768167	-0.242984	-0.392921	-0.299684	0.189764	-0.0177056	0.0704004	0.33649	0.195766	-0.0315387	0.186849	-0.170168	0.397576	0.208276	0.163137	0.0432164	0.017558	-0.0772627	-0.201788	-0.216926	-0.258789	-0.366507	-0.497048	-0.478767	-0.143227	-0.19968	-0.180348	-0.0788722	-0.116438	-0.13362	-0.215224	-0.180711	-0.143753	0.17356	0.0791321	-0.0997065	-0.0510042	-0.0140786	-0.211536	-0.0178362	0.0341831	0.0697564	-0.24059	-0.325862	-0.205224	0.32075	0.228486
AT1G53070	-0.175868	-0.329662	-0.304484	-0.0470306	-0.153045	-0.160542	-0.0975078	-0.0533844	-0.0199973	0.608151	0.611257	0.813063	0.722014	0.741473	-0.159499	-0.149159	-0.200168	-0.454648	-0.46166	-0.527214	-0.472497	-0.538712	-0.448265	-0.27528	-0.275251	-0.290992	-0.351141	-0.33796	-0.331655	0.160584	0.235516	0.101737	0.441892	0.461314	0.401663	-0.244659	-0.291682	-0.379424	-0.49677	-0.466325	-0.449382	-0.260048	-0.182083	-0.1423	-0.05893	0.00780062	0.0136046	0.185166	0.158544
AT1G53100	-0.823751	-0.919194	-1	-1	-0.745125	-0.822723	2.18213	2.9837	3.05162	0.631596	0.247465	-0.829021	-0.429869	-0.400662	-0.364832	-1	-0.864261	-0.921584	-0.775441	-1	-0.751688	-1	-0.840516	-1	-0.813817	-0.67175	2.17774	1.81345	2.01474	1.03733	1.9475	1.55909	-0.751375	-0.319178	-0.806067	-0.746432	-0.560343	-0.900019	-0.913109	-0.459521	-0.903744	-0.676949	-0.745689	-0.900999	-0.876679	-0.692604	-0.706841	0.87889	2.91938
AT1G53110	-0.197828	-0.187358	-0.247629	-0.160043	-0.28068	-0.379888	0.728687	0.442761	0.483973	0.0993056	-0.0826472	-0.238801	-0.271018	-0.205879	-0.220472	-0.21517	-0.287778	-0.301785	-0.361776	-0.430065	-0.223531	-0.203636	-0.14417	-0.216012	-0.152615	-0.0648992	0.567599	0.492412	0.241496	0.426015	0.377833	0.3645	-0.0281875	0.0283791	-0.136612	0.155761	0.0398414	0.112789	-0.285044	-0.230873	-0.204156	-0.208122	-0.268793	-0.19327	-0.137249	-0.288246	-0.176517	0.669226	0.630411
AT1G53140	0.228513	0.087791	-0.0449475	0.233667	0.255952	0.176724	0.382754	0.351097	0.325995	0.287033	0.354255	0.140231	0.0954633	0.00896334	-0.010045	-0.121131	-0.0863537	-0.0459076	-0.0580604	-0.177705	-0.228546	-0.296701	-0.284352	-0.0220401	0.01542	-0.0811067	0.0383445	-0.0562011	0.0298337	-0.260028	-0.246159	-0.276912	-0.121739	-0.170261	-0.205443	-0.0945353	-0.170503	-0.311077	-0.205557	-0.229281	-0.259066	0.0571321	0.040427	0.205424	0.340782	0.32689	0.143899	0.511262	0.411315
AT1G53170	0.206969	0.168493	0.030436	-0.165563	-0.207811	-0.206016	-0.458703	-0.372108	-0.416062	-0.209386	-0.272212	-0.422398	-0.328946	-0.395344	0.019461	0.210166	0.0602747	0.145923	0.173949	0.280898	0.72577	0.699162	0.504164	-0.153523	-0.137668	-0.056688	-0.429558	-0.451299	-0.498616	-0.247164	-0.09529	-0.166379	-0.356453	-0.414234	-0.309283	0.204153	0.337394	0.21042	0.511497	0.467284	0.774469	0.323424	0.243964	0.271188	-0.351534	-0.384452	-0.468228	-0.508877	-0.439898
AT1G53345	-0.205325	-0.00818661	-0.137965	-0.12884	-0.0210611	-0.073022	-0.0700579	-0.0353826	0.117589	-0.213254	-0.244844	-0.148779	-0.172878	-0.061697	-0.0851537	-0.333766	-0.154216	-0.194658	-0.205469	-0.150505	0.0729464	-0.138543	-0.250951	0.151976	0.0143551	0.0140912	0.510347	0.360884	0.0421257	-0.0126198	-0.0180343	0.143904	0.235187	0.236411	0.184098	-0.11077	0.073767	0.0142966	-0.227333	-0.126768	-0.355023	-0.211017	-0.331123	-0.156843	0.104343	-0.124128	0.00971321	0.153079	0.232917
AT1G53430	-0.187744	-0.25068	-0.17338	-0.0910596	-0.18181	-0.205869	0.0989251	0.153521	0.199427	-0.13449	-0.122589	-0.0149015	-0.0128441	0.0178598	0.147796	0.0731557	0.196293	-0.118343	-0.192597	-0.183568	-0.252008	-0.247155	-0.236506	0.253822	0.349255	0.133301	0.541285	0.543309	0.55744	0.398097	0.378346	0.452593	0.184442	0.164254	0.206842	0.299921	0.54219	0.576504	-0.275262	-0.269712	-0.302736	-0.275507	-0.317972	-0.350848	-0.140409	-0.105633	-0.12815	0.177988	0.0738123
AT1G53480	4.06579	1.82092	3.63149	3.75482	1.58689	2.54966	4.07087	2.255	1.54285	3.64272	1.48379	1.44417	3.05578	2.5614	3.18304	3.83592	3.12853	0.741076	1.18939	3.03016	3.73846	3.52721	4.21724	4.08551	2.79406	3.93273	2.53838	3.71135	4.03297	2.10127	0.195314	2.44145	3.85647	4.17354	3.72535	4.72996	2.66993	2.98364	3.62488	1.46946	1.57633	-0.970887	-0.87395	-0.97658	-0.979162	-0.984418	-0.924045	-0.990476	-0.990759
AT1G53490	0.608835	0.54868	0.847864	0.447331	0.660446	0.577931	0.501959	0.730186	0.731913	0.742731	0.567108	0.204551	0.37485	0.626887	0.395357	0.423072	0.670925	0.0573619	0.0631861	0.424345	0.241481	0.461708	0.872613	0.350413	0.318711	0.375912	0.123372	0.0950311	0.324574	-0.127682	-0.151532	0.0896171	0.199102	0.119896	0.660079	0.376608	0.198989	0.0679139	0.349351	-0.361293	-0.0302073	0.0441405	0.0467199	0.132436	-0.0471265	0.257449	0.584145	0.0247843	0.332614
AT1G53700	0.982601	0.969446	0.91996	0.398239	0.00253487	-0.0420188	-0.00118415	0.29848	0.404308	0.0976194	0.341351	-0.21747	-0.046383	-0.239886	-0.264492	-0.34465	0.00297304	-0.498417	-0.36849	-0.356141	0.889539	0.730909	0.767637	-0.330733	-0.0349572	-0.288057	1.15662	0.422993	0.449591	0.0550332	-0.115839	-0.0268112	-0.0403276	0.00826029	0.00521494	-0.300892	-0.127238	-0.29432	-0.377133	-0.284731	-0.458612	0.710103	0.925843	1.01985	-0.279188	-0.169436	0.0669086	0.191458	0.377141
AT1G53830	1.53435	0.52254	1.54284	0.97911	0.881623	-0.0623885	-0.379656	-0.23915	-0.362235	-0.784263	-0.656364	-0.491328	-0.623074	-0.702824	0.233526	0.108899	0.0320111	-0.248283	-0.369041	-0.120197	1.10678	0.678533	0.739735	-0.153698	-0.230691	0.30208	0.804595	0.539339	0.753936	0.434764	0.208165	0.487679	-0.0959557	-0.549894	-0.61536	-0.413262	-0.273333	-0.372052	-0.0808763	-0.106694	0.30456	2.02566	0.905481	1.61806	0.671367	0.473389	-0.192441	0.0869031	0.144942
AT1G53910	-0.0143238	-0.13354	-0.14196	-0.0729748	-0.139512	-0.0916656	0.199448	0.190099	0.106325	-0.014353	0.0190105	-0.0162899	-0.136176	-0.151299	-0.0058916	0.0195607	-0.0206559	-0.112052	-0.103201	-0.21273	-0.00366858	-0.185089	-0.129316	-0.223848	-0.251899	-0.312322	0.174531	0.00368963	0.0423024	-0.00262808	-0.0585615	-0.105853	-0.181447	-0.163071	-0.242449	0.0230039	-0.00243141	-0.0968424	0.0414812	-0.0433471	-0.0484627	0.00737922	0.011012	0.0341395	0.0243984	-0.0104415	-0.0194207	0.378817	0.362051
AT1G54040	-0.338351	-0.431184	-0.339703	0.0225512	0.0754605	-0.0720879	0.0585442	-0.158045	-0.0715424	0.194425	0.155797	0.282591	0.136661	0.23704	-0.229995	-0.122459	-0.25314	-0.373427	-0.417188	-0.43991	-0.462812	-0.424924	-0.518785	0.408633	0.442153	0.422446	0.476752	0.804446	0.411006	0.637451	0.681974	0.759515	0.665221	0.640929	0.678188	0.0767383	0.0313794	-0.197765	-0.342377	-0.278902	-0.210247	-0.380459	-0.449833	-0.448319	0.00850596	-0.0982248	-0.0339595	-0.133574	-0.0543592
AT1G54050	-0.18781	-0.182537	-0.0705141	0.33973	0.842131	0.443288	0.0783584	0.175898	0.00644534	0.23454	0.268222	0.330753	0.388864	0.514951	-0.236496	-0.129426	-0.321323	-0.260295	-0.219678	-0.20442	-0.410965	-0.18603	-0.273038	0.627737	0.594921	0.808974	0.0958821	0.42609	0.163657	0.24746	0.22416	0.339809	0.479281	0.285421	0.588591	-0.312568	-0.358851	-0.416792	-0.343994	-0.295595	-0.157781	-0.274949	-0.331745	-0.366413	0.266059	0.39477	0.40387	-0.090329	0.0891921
AT1G54120	0.211502	0.183734	-0.171184	0.0715237	0.0977714	0.00548497	-0.442209	-0.401459	-0.311538	-0.111356	-0.117524	-0.139411	-0.350406	-0.129527	0.139225	0.411255	0.238963	-0.0456731	0.273664	0.115824	-0.0299862	0.0889116	-0.0295351	-0.522732	-0.517458	-0.383515	-0.565401	-0.548133	-0.501748	-0.414411	-0.388862	-0.370221	-0.43967	-0.38625	-0.468233	0.130239	-0.0339114	-0.0310858	-0.138364	0.063793	-0.175652	0.577474	0.604804	0.502334	0.213626	0.316285	0.0644561	-0.463633	-0.417971
AT1G54385	-0.0024046	-0.130297	-0.100133	0.45668	0.253805	0.189654	0.496864	0.473491	0.461566	0.212106	0.343969	0.142507	0.106236	-0.0148487	-0.0836216	-0.240361	-0.193862	-0.282671	-0.224858	-0.358802	-0.249343	-0.346128	-0.307014	0.26113	0.256738	0.140887	0.0184664	0.00742021	-0.0752747	-0.0890444	-0.161622	-0.160599	-0.0138522	-0.0519019	-0.0464497	-0.21654	-0.329166	-0.37264	-0.296432	-0.317088	-0.328599	-0.0672689	-0.107013	-0.00805056	0.463894	0.379625	0.394647	0.585823	0.473481
AT1G54570	-0.24107	-0.286419	-0.218904	-0.0707138	-0.0599316	-0.000995983	0.377777	0.525965	0.45562	0.429475	0.394248	0.380664	0.335537	0.420511	0.14434	0.102475	0.163141	-0.249815	-0.277202	-0.273124	-0.428753	-0.453407	-0.414763	-0.361923	-0.44578	-0.408069	-0.0514183	0.0818433	0.057709	0.630231	0.510921	0.58721	0.368108	0.184517	0.315941	-0.094452	-0.118998	-0.106478	-0.42221	-0.432415	-0.404602	-0.2818	-0.339643	-0.268171	-0.0254379	-0.020253	0.0566555	0.538385	0.563298
AT1G54575	-0.561802	-0.501462	-0.398833	0.00939178	0.384715	0.154938	0.0668963	0.165712	0.328009	0.220722	0.349731	0.661028	0.701859	0.600481	0.00526916	-0.0953575	-0.137548	-0.537868	-0.44169	-0.549362	-0.565558	-0.4389	-0.485996	-0.358232	-0.198503	0.556658	-0.167168	-0.307653	0.0438022	0.0726042	-0.00662072	0.101052	0.0264254	0.240412	0.258988	-0.206121	-0.296572	-0.548877	-0.667952	-0.596871	-0.459321	-0.588491	-0.391137	-0.58065	0.271848	0.627595	0.462234	-0.126278	0.242198
AT1G54740	0.0973353	0.11159	0.151906	-0.691352	-0.743814	-0.708419	-0.789207	-0.780119	-0.766007	-0.754002	-0.731435	-0.710965	-0.721362	-0.676386	-0.422903	-0.421969	-0.430009	1.0239	0.528697	1.31649	1.57908	1.25248	1.24426	-0.356462	-0.390635	-0.434652	-0.444302	-0.436673	-0.377925	-0.587202	-0.592574	-0.565305	-0.613785	-0.61219	-0.650415	-0.21081	-0.170035	-0.0789314	2.02433	1.46576	1.79459	0.252334	0.334429	0.45646	-0.728528	-0.749755	-0.74105	-0.759639	-0.797837
AT1G54790	-0.292713	-0.317572	-0.418003	-0.245879	-0.0484248	-0.251424	0.0458322	-0.12511	-0.364425	-0.237741	-0.0909343	-0.11416	0.00737614	-0.0367446	-0.258146	-0.0872231	-0.191047	-0.398812	-0.34767	-0.316058	-0.122505	0.0949044	0.0937507	0.664075	0.616972	0.533539	0.176158	0.22027	0.574567	0.26802	0.0733762	0.194514	0.221109	0.147617	0.237076	-0.0279923	-0.223161	-0.335283	-0.0788275	-0.00940686	0.187657	-0.503366	-0.253626	-0.412959	-0.187498	-0.0379906	-0.0576686	-0.116582	-0.0664454
AT1G54840	0.0925902	0.182042	0.363258	0.0759123	0.098806	0.0436194	0.0334468	-0.24196	-0.0879229	-0.0904234	0.0106958	0.136179	-0.228721	0.00680542	-0.00854362	0.0686341	-0.231179	0.217029	0.251865	-0.12698	0.17387	-0.135327	0.280286	0.302499	-0.0949293	-0.121639	-0.258689	-0.411567	-0.236314	-0.186201	-0.35851	-0.299474	-0.00945136	-0.184526	-0.195638	-0.0576114	-0.0588217	-0.117123	0.170297	-0.267228	0.279268	0.00852432	0.240037	0.218608	0.110976	0.233835	-0.00634829	0.0222989	-0.0162595
AT1G55010	-0.0185073	0.327696	0.0380236	0.0777115	0.30224	0.28045	0.439604	0.181217	0.744588	0.0255512	-0.00267562	0.206684	0.089749	0.409939	0.0243648	0.141474	0.347155	0.0117211	0.597204	0.618969	-0.160281	-0.0328154	0.037623	0.0142657	0.324247	0.47202	-0.353072	-0.33671	-0.401599	-0.374852	-0.102918	-0.425871	-0.296304	-0.281412	-0.19804	-0.189109	-0.345488	-0.360536	-0.348445	-0.117915	0.0826766	-0.0262799	-0.0652098	-0.00654233	0.237507	0.152515	0.260777	-0.223033	-0.246159
AT1G55020	-0.0128785	-0.130301	-0.116983	0.125706	0.0965811	0.0252789	-0.149002	-0.282345	-0.331597	-0.159743	-0.154737	0.0339963	-0.144017	-0.127753	0.12346	-0.149052	-0.131156	0.0216919	-0.0824934	-0.0703636	-0.142771	-0.151818	-0.208466	0.16921	-0.0623483	0.0176533	-0.0800192	-0.163882	-0.181109	-0.15816	-0.189797	-0.21582	-0.191504	-0.260528	-0.237557	0.0428975	-0.166105	-0.263392	0.0255307	-0.0130718	0.00705935	-0.011585	-0.0917622	-0.00765258	0.426451	0.163575	0.11048	0.0897078	-0.0915447
AT1G55040	-0.205868	-0.176642	-0.226024	-0.0650082	-0.102562	-0.179693	0.200543	0.148639	0.112792	0.189671	0.1914	0.158782	0.078355	-0.0867723	-0.153896	-0.403286	-0.233589	-0.305083	-0.298873	-0.325827	-0.300537	-0.285395	-0.302276	0.100909	0.0964774	0.188529	0.160802	0.0102913	0.0190555	0.242064	0.203527	0.247267	0.21166	0.291052	0.238204	-0.107164	0.0418658	-0.00742608	-0.262472	-0.367438	-0.362938	-0.279252	-0.239262	-0.192998	0.307282	0.182463	-0.0189147	0.261089	0.27638
AT1G55180	-0.384743	-0.273852	-0.44726	0.0468328	-0.00749592	-0.448554	0.150595	-0.0698409	-0.239808	0.110934	-0.360447	0.175997	0.215162	0.1186	-0.110895	-0.158575	0.0415193	-0.452523	-0.301474	-0.264075	-0.147486	-0.0682316	-0.349557	1.01228	0.53153	0.732043	0.0757864	0.220541	0.250374	0.500163	0.230635	0.0308932	0.162946	0.0286464	-0.0414892	-0.12944	-0.13384	-0.301962	-0.123071	-0.125754	-0.194894	-0.389615	-0.331982	-0.055599	0.0400054	0.00932428	0.101056	0.0195541	-0.0296946
AT1G55200	-0.0502301	0.0468865	-0.00911739	0.363092	0.353443	0.357336	0.191741	0.189652	0.141487	-0.00811258	-0.0114878	0.0432651	0.0326424	0.0238646	-0.155888	-0.250008	-0.193095	-0.0360145	-0.0104866	-0.134434	-0.182269	-0.217446	-0.240837	0.129476	0.0670541	0.092036	-0.101711	-0.116689	-0.12814	-0.322777	-0.364661	-0.281748	-0.183098	-0.298994	-0.219465	-0.245617	-0.322549	-0.390506	-0.194243	-0.230605	-0.253279	0.0807849	0.124898	0.0747709	0.575542	0.606456	0.629148	0.33734	0.281162
AT1G55205	-0.162926	0.0234095	-0.0470673	0.144712	0.140277	0.072936	0.186558	0.250183	0.178512	0.456098	0.47972	0.190526	0.424445	0.217526	-0.194666	-0.0895825	-0.115706	-0.222184	-0.159998	-0.271074	-0.452661	-0.379137	-0.412359	-0.0435084	-0.0374922	0.00560226	-0.107314	-0.0186648	-0.2465	-0.138746	-0.0320578	-0.065352	0.188948	0.188203	0.157444	-0.310816	-0.23005	-0.18477	-0.47411	-0.442692	-0.50643	0.0470042	0.0071141	0.12347	0.306161	0.175707	0.36358	0.202974	0.422565
AT1G55265	0.0259082	-0.0374868	-0.0694311	0.593496	0.516328	0.406038	0.2817	0.300185	0.23645	0.61641	0.406566	0.510981	0.650151	0.468996	0.129356	0.341173	-0.0319839	-0.0931571	-0.0304852	-0.242097	-0.154472	-0.112043	-0.300682	0.127641	0.273924	0.126162	-0.0325915	-0.0126951	-0.00986382	0.154132	0.318005	0.107247	0.252322	0.351595	0.291444	-0.27179	-0.209797	-0.246521	-0.31168	-0.268707	-0.369212	-0.113755	-0.178159	-0.345503	0.202715	0.171629	0.152683	-0.000492186	0.133141
AT1G55330	-0.337734	-0.411143	-0.318972	-0.40893	-0.41598	-0.37372	-0.337495	-0.402476	-0.413935	-0.384934	-0.397808	-0.188737	-0.0881782	0.149694	-0.274781	-0.0296135	-0.0493792	-0.38854	-0.35334	-0.330263	0.117848	0.00709018	0.178198	0.973337	0.687057	0.650546	0.395949	0.529783	0.583917	0.211097	0.358417	0.50674	0.110449	0.0195711	0.228567	-0.14759	-0.146267	0.041717	-0.0500702	-0.0973475	0.0879914	-0.203826	-0.313241	-0.40185	-0.340695	-0.388154	-0.310445	-0.334802	-0.426589
AT1G55850	-0.204668	-0.282179	-0.23349	-0.497554	-0.591801	-0.492665	-0.541321	-0.513391	-0.516806	0.355452	0.356305	0.261352	0.319523	0.166133	0.331329	0.102611	0.0941613	-0.029841	-0.0229692	-0.0566252	0.256448	0.141183	0.114126	-0.483089	-0.417011	-0.443252	-0.236898	-0.40069	-0.324837	0.804391	0.760947	0.744006	0.628017	0.751707	0.513194	0.148315	0.326184	0.462689	0.134645	0.192643	-0.00896836	-0.174135	-0.279178	-0.306435	-0.550889	-0.6591	-0.668513	-0.465492	-0.509322
AT1G55865	-0.262558	-0.188561	-0.364746	0.0315011	0.208613	0.520573	0.246086	0.314937	-0.27347	0.331218	-0.173576	0.377135	0.371653	1.00615	-0.0864473	-0.0375335	-0.133882	-0.376609	-0.224848	-0.42523	-0.376623	-0.188783	-0.399432	0.309261	0.246411	0.258979	-0.0795097	-0.00548872	-0.217934	-0.0919681	0.0606051	0.0153656	0.577748	0.281882	0.0954372	0.114002	0.172725	-0.247003	-0.000213459	-0.389417	0.127687	-0.143936	-0.290624	-0.0472742	0.0319734	0.382638	0.308382	0.277488	0.105983
AT1G55910	-0.0295494	-0.264984	-0.160733	0.43095	0.324493	0.330488	-0.575347	-0.518318	-0.607477	-0.359265	-0.350754	0.334798	0.264456	0.18154	-0.346364	-0.332247	-0.340908	-0.189329	-0.184551	-0.254588	-0.0845897	-0.0990561	-0.188826	0.546687	0.648387	0.467658	-0.243427	-0.320654	-0.409476	0.18711	0.178414	-0.0240506	0.544929	1.03628	0.546107	-0.20618	-0.132823	-0.135502	-0.165442	-0.125434	-0.0925662	0.02026	-0.112608	-0.182625	0.177167	0.221701	0.132757	-0.593294	-0.591384
AT1G55915	0.229546	0.210256	0.325214	0.630175	0.536491	0.781811	0.176186	0.176622	0.0748439	-0.250168	-0.195734	-0.0305076	0.00847411	-0.108296	-0.0549868	-0.0398226	-0.0283732	0.166686	0.358683	0.356866	0.127483	-0.02626	0.0651372	0.438995	0.551231	0.65686	-0.0194013	-0.0730081	-0.00325042	-0.264905	-0.368513	-0.337707	-0.1588	-0.1382	-0.0702714	-0.170023	-0.204144	-0.200036	-0.00887567	0.115064	0.158421	0.238985	0.123893	0.0932539	0.223191	0.239921	0.327886	-0.170686	-0.129071
AT1G55920	0.50039	0.426683	0.531395	0.679012	0.690572	0.680622	-0.324547	-0.326891	-0.321078	-0.60937	-0.627841	-0.382401	-0.305599	-0.352204	-0.0207347	-0.0494723	-0.158976	0.162227	0.262167	0.292919	0.239535	0.452032	0.318724	0.502899	0.619661	0.452916	-0.0882438	-0.072788	-0.106354	-0.504688	-0.571858	-0.537755	-0.409279	-0.406763	-0.296374	-0.354076	-0.330993	-0.282851	0.109678	0.212357	0.232998	0.494964	0.483061	0.450137	0.588403	0.632929	0.543172	-0.401024	-0.395419
AT1G55940	-0.0257656	-0.323238	0.135933	-0.247852	-0.0465348	-0.168556	-0.0843034	-0.228916	-0.0789619	-0.316755	0.131838	0.0167071	-0.156427	-0.0295524	-0.215352	-0.53442	-0.386107	-0.185632	-0.416976	-0.122745	0.150742	0.0206656	0.055209	0.016515	-0.157971	0.704474	0.419419	0.576293	0.91892	0.63211	0.540393	0.552032	0.318778	0.172983	0.819129	0.458258	-0.0978603	0.356523	0.36812	0.448513	0.628448	-0.0440175	-0.36103	-0.519094	-0.13242	-0.26627	-0.148843	-0.291879	-0.083941
AT1G55960	0.770042	0.87961	1.25018	0.802241	0.732647	0.878462	-0.721766	-0.685774	-0.713005	-0.855066	-0.834393	-0.767002	-0.771542	-0.747372	-0.826742	-0.815825	-0.831716	0.662403	0.604246	1.23156	0.030561	0.188823	0.174916	2.37373	2.05774	2.03391	-0.378351	-0.391409	-0.411952	-0.80589	-0.790108	-0.776661	-0.77641	-0.773122	-0.771316	-0.846115	-0.848906	-0.834852	0.530133	0.527605	0.800351	1.17299	1.40683	1.39986	0.539971	0.475444	0.358375	-0.743959	-0.777844
AT1G56010	-0.333512	-0.207268	-0.46633	0.605759	0.971691	1.03028	0.576227	0.461491	0.767678	0.047122	-0.0969712	-0.309102	-0.2526	-0.304968	-0.365212	-0.308253	-0.260848	-0.525549	-0.495348	-0.499084	-0.42766	-0.397508	-0.400354	0.172018	0.142578	0.376053	0.521232	0.786115	0.782354	0.0833722	-0.0624611	0.117413	-0.41261	-0.424144	-0.689893	-0.37171	-0.377723	-0.265443	-0.489295	-0.532839	-0.471688	-0.0971609	-0.267289	-0.140012	0.716132	0.873162	0.718839	0.713334	0.776574
AT1G56020	-0.239256	-0.160014	-0.377439	0.710153	0.518778	0.584563	0.57601	0.534804	0.325482	0.390889	0.245154	0.103926	0.274863	0.074294	-0.263199	-0.279473	-0.277399	-0.348449	-0.220548	-0.342216	-0.455173	-0.292662	-0.518131	-0.174614	-0.0724856	-0.0869314	-0.196963	0.0573427	-0.0630964	-0.193907	-0.368125	-0.336615	-0.204084	-0.387783	-0.414047	-0.44972	-0.497901	-0.53968	-0.537442	-0.443998	-0.428726	-0.236958	-0.103556	-0.063462	1.25337	1.25835	0.838298	0.67942	0.734346
AT1G56060	-0.695229	-0.888216	-0.509928	-0.4519	-0.353592	-0.264284	-0.774254	-0.693838	-0.866551	-0.887145	-0.640479	-0.645209	-0.277025	-0.65454	-0.505748	-0.602231	-0.295836	-0.891522	1.01921	-0.406146	-0.427489	-0.616845	-0.282968	-0.672065	0.738523	5.88704	-0.267337	-0.463167	0.334557	-0.448579	-0.673802	-0.267553	-0.713383	1.96003	-0.329299	0.870815	0.976673	0.867195	-0.338892	-0.700928	0.398155	-0.627584	-0.706829	-0.452183	0.023588	0.00994778	-0.932409	-0.80506	-0.936954
AT1G56110	-0.139305	-0.0426433	-0.179399	0.024766	0.102957	-0.00191301	0.237099	0.193326	0.183934	0.162529	0.129935	0.195402	0.301467	0.148185	-0.10095	-0.201874	-0.0966205	-0.325493	-0.179633	-0.289811	-0.377904	-0.389003	-0.406169	0.247448	0.275101	0.214145	-0.128151	-0.119807	-0.155496	-0.000941017	0.055383	-0.0350267	0.249621	0.413608	0.350668	-0.272355	-0.164986	-0.234189	-0.337386	-0.312039	-0.473979	-0.206472	-0.0848533	-0.0874178	0.317665	0.227578	0.109992	0.308423	0.404428
AT1G56150	0.16029	0.114327	-0.0951823	-0.450878	-0.652644	-0.447183	-0.479815	-0.533765	-0.505316	0.283292	0.27508	-0.158762	-0.196659	-0.0862838	0.017859	-0.10335	-0.275709	0.168317	0.400523	0.112579	0.588814	0.164405	0.0886065	-0.185204	-0.322646	-0.302429	-0.728974	-0.623516	-0.623956	0.35657	0.413437	0.198563	-0.0179413	0.132301	-0.233974	0.657589	0.942277	0.967677	0.469195	0.0786691	0.180644	0.41782	0.351105	-0.101276	-0.435976	-0.526037	-0.756218	-0.635434	-0.399948
AT1G56220	-0.0230958	0.123161	0.156925	-0.495278	-0.475986	-0.417562	0.213378	0.319243	0.509456	0.138385	0.193525	-0.564597	-0.561915	-0.563953	0.121839	0.30383	0.217756	0.317826	0.301247	0.54636	0.284537	0.486898	0.430483	-0.588197	-0.5436	-0.522909	0.308405	0.399521	0.503466	0.122228	0.209299	0.335895	-0.549252	-0.516144	-0.522671	0.323609	0.390608	0.572404	0.0588905	0.0919292	0.418383	0.0850884	0.151903	0.154004	-0.582713	-0.523232	-0.527473	0.0818607	0.177791
AT1G56300	-0.986498	-0.985298	-0.991277	-0.928334	-0.950373	-0.932945	3.92239	3.90665	4.24421	0.67256	0.654477	-0.629153	-0.565966	-0.473903	-0.914087	-0.903629	-0.896663	-0.98348	-0.981722	-0.984379	-0.990489	-0.989391	-0.982437	-0.961863	-0.964342	-0.970662	2.73508	2.83034	2.81187	1.49041	1.50413	1.68549	-0.286545	-0.332214	-0.252519	-0.85512	-0.867381	-0.827665	-0.981695	-0.981368	-0.990783	-0.976283	-0.983765	-0.986728	-0.924421	-0.905069	-0.853085	3.73104	3.99348
AT1G56510	-0.0643795	-0.0896317	0.0101037	-0.126952	-0.150183	-0.0743331	-0.385756	-0.445402	-0.426406	-0.200053	-0.252351	0.0399313	0.0501525	0.0396932	0.100623	0.0275963	0.0674889	0.371976	0.189475	0.271779	0.264925	0.127885	0.156717	0.354583	0.40107	0.289139	-0.14814	-0.224112	-0.233354	0.0251549	0.0310528	-0.0462271	0.324157	0.435067	0.187969	0.140831	0.20837	0.220848	0.391336	0.230976	0.213853	-0.0345737	0.0749048	-0.0636533	-0.318905	-0.260694	-0.185633	-0.482238	-0.56896
AT1G56540	0.301739	-0.107054	0.0157834	-0.0866143	-0.204864	-0.380316	-0.245562	-0.251327	-0.173297	-0.0985007	-0.296676	-0.0167347	0.0928993	-0.143967	-0.0510103	0.0267216	-0.0739868	0.131805	-0.0377874	0.1327	0.670652	0.426242	0.708433	0.443446	0.627038	0.788993	0.708925	0.444017	0.509348	0.727969	0.435799	0.840841	0.672762	1.08375	0.607296	0.601177	0.908673	0.995485	0.47947	0.13357	0.454421	-0.247167	-0.149271	-0.207402	-0.499394	-0.540727	-0.504148	-0.597458	-0.588883
AT1G56550	-0.243219	-0.282139	-0.730243	-0.191746	-0.471674	0.0236762	0.304738	0.179678	0.142656	-0.565158	-0.538241	-0.240528	-0.634201	-0.792941	-0.271152	-0.631029	-0.497551	-0.5588	-0.10228	-0.694908	-0.55881	-0.562566	-0.433271	-0.915762	-0.0351632	0.749662	2.54689	1.32704	1.14258	1.43945	1.05988	2.03125	-0.0428821	0.756879	0.550572	-0.399295	-0.251385	-0.141396	-0.794156	-0.64789	-0.287401	-0.202801	-0.648562	-0.0911834	-0.890444	-0.681402	-0.913188	-0.332334	0.0256721
AT1G56650	-0.753601	-0.801581	-0.738762	1.25508	2.44139	1.55939	-0.245391	-0.230452	-0.393116	0.475343	0.45891	2.55945	2.59186	2.52163	-0.655623	-0.713115	-0.716567	-0.801827	-0.85913	-0.821495	-0.916922	-0.942083	-0.94283	-0.337182	-0.546165	0.0864581	-0.737127	-0.540945	-0.736313	-0.396696	-0.714723	-0.534998	0.528478	0.119154	0.631949	-0.648536	-0.893618	-0.912192	-0.939263	-0.885691	-0.827477	-0.747163	-0.764498	-0.762227	1.72754	2.33329	2.58	-0.208614	-0.101474
AT1G56670	-0.110715	-0.00465081	-0.0403846	0.792799	0.986215	0.881256	0.0226273	0.0523042	-0.0473122	-0.0712887	-0.0592229	0.356985	0.494639	0.685998	-0.0220157	0.108325	-0.07869	-0.0369029	-0.0806637	0.079144	-0.215272	-0.0948566	-0.135164	0.341668	0.213542	0.540312	-0.227504	0.0243015	-0.0689202	-0.303348	-0.301388	-0.236263	-0.0416612	0.0583199	0.20486	-0.465774	-0.447387	-0.51528	-0.257343	-0.122684	-0.249886	-0.191769	-0.104985	-0.150282	0.474754	0.763509	0.814312	-0.0384871	-0.142392
AT1G56720	0.013676	-0.0311879	0.0698142	-0.181773	-0.193524	-0.121825	-0.155828	-0.154708	-0.198935	-0.481995	-0.403769	-0.404659	-0.492907	-0.423105	-0.105724	-0.0213657	-0.0238672	0.11218	-0.0353839	0.107441	0.279582	0.305022	0.284287	0.177706	0.155466	0.191392	0.282386	0.325675	0.363068	-0.326614	-0.28147	-0.268623	-0.433443	-0.443721	-0.426837	-0.0446087	-0.0916528	0.063131	0.47566	0.35205	0.370582	0.21719	0.156997	0.0969288	-0.159897	-0.149739	-0.236861	-0.150189	-0.221289
AT1G57560	-0.407354	-0.377046	-0.136676	-0.03239	0.156646	0.235823	-0.504811	-0.578897	-0.351248	0.0571232	0.159504	0.402264	0.184548	0.392693	-0.140475	0.100491	-0.0537412	-0.253983	-0.300158	-0.408523	-0.131095	-0.469971	0.0463901	-0.175668	0.0383271	0.220418	-0.131274	-0.0770344	-0.287921	0.264061	0.102311	0.288231	0.372972	0.403893	0.240601	-0.0849745	0.189909	0.0659769	-0.501165	-0.592195	-0.115836	-0.346466	-0.249149	-0.301731	-0.0290572	0.21011	0.0739236	-0.506897	-0.461771
AT1G57590	-0.851448	-0.954595	-0.943126	0.212097	0.754387	0.680959	0.558812	0.392818	0.26027	0.203299	0.518736	0.705312	0.85541	0.627722	-0.821548	-0.811504	-0.771183	-0.955938	-0.93691	-0.927636	-0.965118	-0.909215	-0.831972	0.172181	0.425403	0.183522	1.3121	0.976111	0.965031	1.47621	0.755581	0.760264	1.31675	0.762491	1.54721	-0.869393	-0.861037	-0.747191	-0.987794	-1	-0.945913	-0.667206	-0.988092	-0.944371	0.281947	0.500564	0.441364	0.478057	0.843796
AT1G57820	-0.0905457	-0.055322	-0.143241	0.153975	0.124512	0.0925841	0.283967	0.376811	0.344838	0.226009	0.208112	0.150343	0.132055	0.0748048	-0.103133	-0.169366	-0.130298	-0.271993	-0.179818	-0.249212	-0.271209	-0.270244	-0.264006	0.0728362	0.164299	0.142379	0.0134354	0.0403736	0.0472538	0.0424953	0.0579898	0.0300473	0.0290347	-0.0129613	0.0103457	-0.294483	-0.253051	-0.385607	-0.29749	-0.309042	-0.281498	-0.044714	-0.00463166	0.00738493	0.262286	0.222508	0.16773	0.346743	0.367886
AT1G57980	-0.0695537	-0.111276	0.0213738	-0.239843	-0.2081	-0.205483	0.0768583	-0.0141889	0.0556656	-0.295669	-0.231111	-0.388845	-0.519265	-0.351818	-0.39093	-0.238387	-0.231159	-0.0340663	-0.154107	0.0977152	0.194813	0.292105	0.271686	0.248849	0.203016	0.01386	0.812451	0.784563	0.73079	-0.123202	-0.134457	0.036048	-0.402979	-0.454456	-0.290802	-0.339982	-0.144727	-0.153292	0.15872	0.209671	0.238622	-0.0140409	-0.0979731	0.0942798	-0.206555	-0.182264	-0.228868	0.0952203	-0.0551691
AT1G57990	0.136014	-0.0856002	0.182946	-0.395842	-0.457939	-0.449577	-0.0128458	0.028413	-0.0109585	-0.598983	-0.555736	-0.682678	-0.685427	-0.633237	-0.228196	-0.181749	-0.25854	-0.103989	-0.0718621	0.0172014	0.391665	0.372615	0.337546	0.275626	0.313978	0.10754	1.12444	1.07206	1.06988	-0.0625027	-0.0230376	0.150842	-0.562685	-0.47019	-0.475682	0.0293821	0.114782	0.284849	0.325826	0.170078	0.268845	0.177502	0.280719	0.33879	-0.312147	-0.377849	-0.533368	0.111142	-0.0856066
AT1G58070	-0.49051	-0.304931	-0.440505	-0.451233	-0.262023	-0.397545	-0.265943	-0.298437	-0.363379	-0.282168	-0.32862	-0.469577	-0.177289	-0.267547	-0.238686	-0.0890635	-0.299445	-0.221545	-0.373023	0.164671	0.503308	0.572674	0.5585	0.617899	0.54636	0.721884	0.199526	0.389924	0.397775	0.0767034	0.133844	0.187113	-0.0230183	0.050558	0.145834	0.389721	0.143842	0.226574	0.556081	0.557814	0.799816	-0.429055	-0.323424	-0.399708	-0.474831	-0.280449	-0.239363	-0.276698	-0.264809
AT1G58180	0.0438168	0.256817	0.195555	-0.331649	-0.134034	-0.211473	-0.317955	-0.148849	-0.195215	-0.334912	-0.386909	-0.433673	-0.376021	-0.413363	0.0722498	0.140816	0.140824	0.391941	0.40598	0.561597	0.443941	0.525957	0.549847	-0.0891033	0.0296017	-0.0230128	-0.182272	-0.0632247	-0.0965665	-0.400766	-0.414716	-0.374605	-0.486589	-0.378996	-0.46417	-0.148947	-0.0912019	0.123973	0.508636	0.407163	0.641034	0.221238	0.312879	0.34846	-0.333817	-0.207171	-0.216243	-0.309378	-0.270456
AT1G58340	0.0650062	0.209602	0.195436	0.435876	0.44386	0.345109	-0.0755558	0.0242783	0.0134775	-0.072905	0.0314752	0.758143	0.291909	0.100878	-0.114077	-0.216818	-0.0120053	0.0096015	0.0639554	-0.0714684	-0.195777	-0.245592	-0.274484	-0.221925	-0.325619	-0.308782	-0.404137	-0.49038	-0.519735	-0.403923	-0.417106	-0.36982	0.0157953	-0.221954	-0.0511879	-0.135225	-0.256581	-0.361523	-0.185579	-0.190943	-0.18372	0.471455	0.26895	0.315415	0.727469	0.75458	0.476213	0.10309	0.0608692
AT1G58370	-0.201212	-0.0751179	-0.331146	-0.588337	-0.51909	-0.553518	-0.287881	-0.386308	-0.403429	-0.494478	-0.550243	-0.45959	-0.53558	-0.632596	-0.292207	-0.290161	-0.161409	-0.16211	-0.346239	-0.096525	0.436537	0.604648	0.397894	0.426982	0.305759	0.162317	0.125627	0.282179	0.455413	-0.0612431	-0.0694961	0.0551339	-0.196094	-0.162056	-0.243172	0.304654	0.174454	0.215414	0.304368	0.210281	0.207335	-0.336748	-0.0191706	-0.0668292	-0.420332	-0.425103	-0.46513	-0.189452	-0.260172
AT1G58420	0.69711	0.157151	0.599389	-0.217415	-0.538524	0.00669755	-0.798547	-0.30057	-0.618918	-0.194321	-0.384004	0.35087	-0.249254	-0.112144	-0.411915	-0.337402	-0.162153	-0.186844	-0.0574611	-0.448856	-0.509536	-0.680873	-0.251846	-0.484946	0.333082	-0.0274633	-0.597651	-0.664657	-0.583172	-0.562596	-0.417812	-0.084925	0.145861	1.20924	0.580103	-0.123519	0.573989	0.530488	-0.442217	-0.35947	-0.382095	1.07379	1.80459	0.857682	-0.451939	-0.0133551	-0.372699	-0.304155	-0.459894
AT1G58520	0.0889107	-0.00334925	0.207566	0.837584	0.822158	0.921805	-0.359449	-0.399149	-0.399454	-0.225127	-0.264248	0.41288	0.551068	0.523558	-0.21623	-0.209972	-0.276018	0.31342	0.169773	0.361962	-0.0995864	-0.117154	-0.0372156	1.04337	0.763865	0.875157	-0.303801	-0.288855	-0.312941	-0.333994	-0.389615	-0.414707	0.380919	0.289083	0.488479	-0.51142	-0.534985	-0.478235	0.000274891	-0.0816887	0.0972026	0.116614	-0.00942847	0.0396407	0.442907	0.418149	0.766447	-0.468648	-0.467966
AT1G58561	-0.59687	-0.572956	-0.63811	-0.656584	-0.686014	-0.631866	-0.494145	-0.437304	-0.516899	0.90426	0.819606	1.00376	0.882864	0.755654	0.368698	0.184973	0.161824	-0.40717	-0.457986	-0.432572	-0.501791	-0.593217	-0.50178	-0.501165	-0.513632	-0.520542	-0.299646	-0.458092	-0.544168	0.978075	0.801112	0.799562	0.651156	0.869847	0.491827	0.256626	0.565325	0.763283	-0.421553	-0.613517	-0.557353	-0.507394	-0.56629	-0.585253	-0.624402	-0.679904	-0.58709	-0.419831	-0.40857
AT1G58590	-0.366026	-0.295481	-0.353813	-0.44629	-0.251181	-0.282091	-0.354702	-0.21973	-0.0670164	0.445854	0.456108	0.287063	0.199687	0.132652	-0.137552	0.173558	0.102626	-0.293901	-0.181552	-0.210543	-0.207369	-0.0718947	-0.198379	-0.286217	-0.148451	-0.264975	-0.243015	-0.269706	-0.126723	0.455965	0.381807	0.387397	0.129248	0.223315	0.22424	-0.0818638	-0.00503788	-0.0711361	-0.350063	-0.299599	-0.179118	0.0773793	-0.15187	-0.297214	-0.336083	-0.267737	-0.157325	-0.077986	-0.0229204
AT1G59540	0.248442	0.115958	0.0857234	0.253901	0.164856	0.179308	0.559707	0.480167	0.406616	0.499943	0.438249	0.206866	0.132694	0.053266	0.0142198	-0.132388	-0.140898	0.0322529	-0.0227166	-0.0833177	-0.26584	-0.31886	-0.349551	-0.122001	-0.171211	-0.250806	0.0145044	-0.0864118	-0.10433	-0.236346	-0.205426	-0.270688	-0.134384	-0.213107	-0.262908	-0.213165	-0.29569	-0.387518	-0.267472	-0.268811	-0.321768	0.173834	0.0737376	0.194896	0.331	0.197003	0.176196	0.492877	0.433331
AT1G59590	0.308287	0.0369739	0.12063	-0.468288	-0.604512	-0.487015	-0.496993	-0.454248	-0.478118	-0.661295	-0.607632	-0.62355	-0.725036	-0.761219	0.128762	-0.143838	-0.180269	0.0359041	0.130097	0.307022	0.207979	0.0221714	0.254073	-0.367717	0.194634	0.720755	0.763222	-0.121181	0.502	0.0587217	-0.302834	-0.289453	-0.749758	-0.216858	-0.585212	-0.0110337	0.00949013	0.358525	0.136923	0.319185	0.852872	0.490281	0.482464	0.644134	-0.56557	-0.613256	-0.631168	-0.432667	-0.56423
AT1G59660	-0.113708	0.00212195	-0.0925201	-0.056197	-0.1121	-0.0165368	-0.0684232	-0.0542124	-0.0660553	-0.0671145	-0.155406	0.0663296	0.190327	0.0886358	-0.0437778	-0.051489	0.0117308	-0.143988	-0.113897	-0.237923	0.019083	-0.0532935	0.0403036	0.0877098	0.16781	0.174843	-0.228646	-0.109357	-0.0720535	-0.124982	-0.177146	-0.169349	0.271013	0.242735	0.376068	-0.000184915	0.0975722	-0.0356112	0.0666982	-0.0289148	-0.062929	-0.175218	-0.0958606	-0.103535	-0.0091048	-0.0166938	-0.0486804	-0.130826	-0.0147866
AT1G59710	-0.0921627	-0.0996468	0.0445467	-0.141504	-0.0311131	-0.0796587	-0.322396	-0.130416	-0.209333	0.00333992	-0.0643488	0.263103	0.282866	0.426215	0.19316	0.400521	0.321077	-0.113518	-0.0411738	-0.116303	0.084555	0.0687407	0.0470338	0.0873744	0.32242	0.235951	-0.173124	-0.068949	-0.118412	0.146261	0.127214	0.073347	0.0462323	0.188282	0.0769139	-0.0773273	-0.0176694	0.0986503	-0.0907391	-0.10816	0.00900673	0.0139709	-0.0294269	-0.117891	-0.154165	-0.13054	-0.133719	-0.298773	-0.3007
AT1G59720	0.0172813	-0.0107825	0.0317918	0.289597	0.173191	0.232259	0.0596217	0.0480241	0.0626976	0.208811	0.24842	0.407348	0.185364	0.292584	0.0520323	-0.13896	-0.105964	0.00984675	-0.0958502	-0.171419	-0.167808	-0.229326	-0.225477	-0.0951897	-0.121817	-0.156252	-0.00631597	-0.0426493	-0.0738377	-0.0846661	0.0170923	-0.0607436	0.128993	0.220833	0.161479	-0.148881	-0.120013	-0.0847434	-0.0657177	-0.112769	-0.132285	-0.062685	-0.0569478	-1.98e-05	0.306861	0.138711	0.168986	0.161721	0.0479462
AT1G59740	-0.0827818	-0.0222332	-0.131604	-0.00685389	-0.0532975	-0.0789469	-0.124266	-0.179963	-0.225116	0.0512681	-0.0441514	0.307665	0.266711	0.131862	0.248379	-0.0269876	-0.0117331	-0.077953	-0.190209	-0.123995	-0.0564572	-0.0390679	-0.123689	0.134404	0.115288	-0.0649961	0.0472029	-0.121226	-0.0622641	0.191427	0.138469	-0.0287452	0.701088	0.452802	0.700312	0.240869	0.204125	0.00987024	-0.0555276	-0.0984535	-0.0277549	-0.315375	-0.266915	-0.235221	-0.0663163	0.0467808	-0.221734	-0.158678	-0.22578
AT1G59750	0.138284	0.124241	0.082663	-0.0300916	-0.0107289	-0.031658	-0.00281692	-0.00601917	0.0414362	0.0364465	0.0421762	-0.00408331	-0.0065666	-0.0632179	0.193305	0.205081	0.182968	0.23121	0.196167	0.236693	0.188245	0.199227	0.154402	-0.0155269	-0.00150547	0.0132033	0.0651549	0.0903361	0.052882	0.005037	-0.0389753	0.0109506	-0.0156285	-0.0296448	-0.0135709	0.191385	0.170083	0.0933331	0.0752237	0.0569836	0.0952398	0.0665436	0.120453	-0.265058	-0.274565	-0.362654	-0.139712	-0.316214	-0.248223
AT1G59930	0.725941	1.29205	1.16466	1.33885	1.8306	1.15504	0.910282	0.833468	1.41053	-0.540872	-0.461747	-0.461131	-0.294092	-0.167981	-0.177818	0.251444	0.145902	0.394579	-0.090057	0.546228	-0.59007	-0.334916	-0.335798	-0.103459	0.00591564	-0.458102	-0.504746	-0.2356	-0.267033	-0.78065	-0.867293	-0.761614	-0.962687	-0.86863	-0.694395	-0.771669	-0.752563	-0.774924	-0.647908	-0.634985	-0.566619	1.1575	1.30909	2.49904	1.4708	2.23512	1.61782	0.522702	1.17503
AT1G59960	0.327214	0.26798	0.300261	0.0367177	0.00238503	-0.108271	-0.127664	-0.155769	-0.125986	-0.121978	-0.143538	0.0493661	0.117724	-0.0771381	0.180636	0.424103	0.0851897	0.189403	0.146945	0.230704	0.66244	0.517973	0.367114	0.023934	0.180357	0.0916475	-0.178341	-0.228435	-0.106994	0.0271799	0.114521	0.0211947	0.0103663	0.417331	0.0390078	0.483288	0.550697	0.361755	0.40484	0.454259	0.503547	0.111537	0.0829255	-0.000486857	-0.102918	-0.187534	-0.217017	-0.241675	-0.22735
AT1G59990	0.177322	0.176468	0.128838	0.0362733	-0.0372909	-0.0316773	0.12656	0.108193	0.120417	0.345903	0.330559	0.225465	0.228705	0.257184	0.0286809	-0.0245069	0.0897275	-0.0276789	-0.0331178	-0.101254	-0.254592	-0.333899	-0.285214	-0.230708	-0.222487	-0.254726	-0.164762	-0.187586	-0.199539	0.0742472	0.14141	0.0592305	0.205235	0.150404	0.14215	0.132137	0.146371	0.0727072	-0.0593366	-0.0651991	-0.28954	0.0466354	-0.0148148	0.0106766	0.148415	-0.0350451	-0.0666224	0.185447	0.160147
AT1G60060	-0.101399	0.204047	-0.047843	-0.55426	-0.402118	-0.271197	-0.378928	-0.151331	-0.217219	-0.232574	-0.272162	-0.281739	-0.123182	-0.239658	-0.207505	0.0805749	0.072212	-0.163792	-0.0405319	-0.139938	0.126337	0.349159	0.388616	-0.261207	-0.29809	0.00179048	-0.19255	-0.157034	-0.00415835	-0.281223	-0.259195	-0.226909	-0.303705	-0.224751	-0.213166	-0.010664	0.0892209	0.382077	0.216718	0.179873	0.292567	-0.0218087	0.247903	0.265438	-0.18971	-0.332262	-0.178984	-0.166854	-0.204743
AT1G60110	0.731325	1.08993	0.661323	1.08012	1.3241	1.07207	1.43495	1.02543	1.61494	-0.269634	0.00824851	-0.0858069	-0.125659	-0.552855	0.559846	0.453978	0.485298	0.83311	0.507822	1.07109	-0.0942995	-0.311201	-0.464564	0.57994	0.435346	0.224481	0.418428	0.495853	1.18921	-0.295082	-0.560195	-0.275802	-0.649628	-0.685562	-0.78297	-0.474504	-0.0979645	-0.254074	0.015608	-0.408592	-0.401555	0.687123	0.496781	0.797284	1.05479	0.395136	0.117883	0.565315	0.541392
AT1G60140	0.402325	0.262414	0.373797	-0.511244	-0.570109	-0.585127	-0.25958	-0.325115	-0.28181	-0.715292	-0.702182	-0.66316	-0.784695	-0.772179	0.867232	0.628609	0.555497	0.97635	0.465459	0.69238	0.924422	0.755983	0.69528	-0.667313	-0.659532	-0.670659	-0.289098	-0.317431	-0.334628	-0.607483	-0.654776	-0.677587	-0.744073	-0.757549	-0.7857	1.26548	1.03124	0.82759	1.23067	1.14122	1.36152	0.400668	0.28682	0.398596	-0.626514	-0.61972	-0.681507	-0.350223	-0.386181
AT1G60260	-0.522826	-0.416376	-0.341454	-0.352822	-0.0444397	-0.244918	-0.456611	-0.488942	-0.397038	-0.003832	-0.0470662	0.196999	0.280228	0.359441	-0.124604	0.0583982	-0.0925387	-0.148114	-0.102887	-0.158068	-0.103631	-0.0434689	0.0294863	-0.104914	-0.0648924	0.114959	-0.280186	0.0150633	-0.269913	0.40719	0.479885	0.670505	0.467803	0.475429	0.586732	0.269949	0.163142	0.265201	-0.120511	0.0987325	0.223808	-0.495885	-0.481713	-0.577056	-0.354328	-0.257537	-0.202553	-0.499322	-0.441164
AT1G60390	0.33339	0.211977	0.0566653	0.417528	0.238708	0.208417	0.12315	-0.0797176	-0.0736604	0.106797	0.0806723	0.0675828	0.146855	0.0142057	-0.0644707	-0.189397	-0.121064	-0.195186	-0.164162	-0.0753316	-0.0812201	0.0187281	-0.0393178	0.397143	0.221969	0.0338222	0.116217	0.0854505	-0.0279348	0.0378852	0.00231737	-0.117635	0.142624	0.04963	0.0763586	-0.0319865	-0.0897796	-0.220481	-0.0240053	-0.04532	0.072714	-0.0347284	0.0660685	0.327884	0.227664	0.134011	-0.160633	0.0635042	-0.00027042
AT1G60590	-0.0623376	-0.127619	-0.0281574	0.511084	0.539329	0.500399	-0.296592	-0.33066	-0.35697	0.212696	0.199158	0.738037	0.685959	0.837021	0.0308252	0.0862842	-0.00707346	-0.0144775	0.0187188	0.109194	-0.401743	-0.271487	-0.239711	0.202141	0.28087	0.379146	-0.472301	-0.482829	-0.53804	-0.161677	-0.0311363	-0.183447	0.434745	0.223542	0.493853	-0.439171	-0.453019	-0.48504	-0.354445	-0.288041	-0.134896	-0.126273	-0.134538	-0.113556	0.221368	0.337227	0.314701	-0.480546	-0.480136
AT1G60680	-0.182998	0.0512295	-0.144857	-0.466787	-0.377502	-0.377047	1.38526	1.58134	1.38733	1.33608	1.33948	0.297525	0.193544	0.269624	0.193166	0.375876	0.293961	-0.120568	-0.101764	-0.248958	-0.430662	-0.302823	-0.385912	-0.70933	-0.679836	-0.705495	0.352422	0.552248	0.397485	0.509989	0.621948	0.61644	-0.113934	-0.141929	-0.108271	-0.0520827	-0.0713794	-0.230052	-0.53875	-0.498921	-0.532213	-0.291502	-0.410569	-0.193192	-0.575869	-0.540343	-0.590856	1.353	1.20119
AT1G60730	-0.0110397	0.0136487	-0.126017	-0.118404	-0.25207	-0.331862	-0.215145	-0.153429	-0.186026	-0.265752	-0.172546	-0.40609	-0.267709	-0.300432	0.0361605	-0.0780474	-0.108539	-0.0714671	0.124245	-0.0485657	0.971831	0.716435	0.740442	-0.0985597	0.351043	0.751081	0.533168	-0.0231345	0.193885	0.422588	0.104251	0.226097	0.0955503	0.496349	-0.0372655	1.02783	0.953805	1.00502	0.664293	0.830271	1.06568	-0.23676	-0.289489	-0.23983	-0.424222	-0.396952	-0.455801	-0.453045	-0.400106
AT1G60960	-0.142864	0.126002	0.131989	-0.310864	-0.220957	-0.11174	-0.0594259	-0.0679212	-0.154916	0.565588	0.749878	-0.129294	-0.226702	-0.249241	0.067356	-0.190178	0.189121	-0.0934808	-0.128542	-0.0299619	0.278072	0.0763738	0.167327	-0.138272	-0.187537	-0.285135	0.143409	0.181903	-0.0166544	0.0834799	0.171842	-0.0362135	-0.0880714	-0.157522	0.0955648	-0.0574862	0.0474764	-0.279658	-0.115027	0.0354565	0.0560166	0.163755	-0.0505598	0.0488409	-0.329588	-0.45513	-0.289551	0.264476	-0.16569
AT1G61170	0.135818	0.0269245	-0.126486	-0.0735042	-0.282116	-0.121198	-0.0678668	-0.220048	-0.202259	-0.091915	-0.114566	-0.0137189	-0.0814612	-0.00964694	0.0519453	0.0841591	-0.0824214	0.0389612	0.0828328	0.0543527	0.0481646	-0.0284846	-0.0225297	-0.111167	-0.28681	-0.215979	0.0171387	-0.0315833	0.0053754	0.177611	0.0626498	0.149298	-0.0476174	-0.114612	-0.0429982	-0.0267796	0.159089	0.0881346	0.123832	0.0400484	0.0237352	0.0700546	-0.048759	-0.0519222	-0.177482	-0.300422	-0.36585	-0.197717	-0.139443
AT1G61300	-0.269484	-0.308365	-0.294919	-0.0849687	-0.187026	-0.119224	-0.171231	-0.239242	-0.192287	-0.112978	-0.13825	0.0452031	0.0532082	-0.0191744	-0.00789151	-0.00343998	-0.0511118	0.0721215	-0.138048	-0.0231272	0.0643022	-0.000225605	-0.0125582	0.344308	0.170086	0.201496	0.441953	0.337357	0.32241	0.49029	0.384811	0.346225	0.413413	0.458496	0.327648	0.224809	0.226356	0.278252	0.195654	0.112803	0.00177256	-0.222423	-0.33344	-0.366172	-0.218326	-0.274044	-0.257965	-0.244264	-0.263183
AT1G61400	0.135142	0.198909	0.0614654	-0.248859	-0.406982	-0.399229	-0.155339	-0.134308	-0.0696719	0.347937	0.402162	0.31741	0.175927	0.19238	0.0387755	0.0180614	0.00239818	0.0814823	-0.0231869	-0.00698082	-0.0203422	-0.137644	-0.02392	-0.529978	-0.453803	-0.498219	0.0193385	-0.0807387	-0.0200189	0.108148	0.101245	0.124788	0.0311973	0.0330874	-0.104092	0.239806	0.0933698	0.0316468	0.174919	0.111731	-0.032756	0.0203467	0.100515	0.0816186	-0.251486	-0.225181	-0.28166	0.0168747	-0.0810101
AT1G61500	-0.0690527	-0.0324411	0.00293446	-0.0698802	0.11513	0.0208623	0.271863	0.10044	0.151254	0.247357	0.343835	0.0440145	0.0547576	0.0711044	-0.277926	-0.333871	-0.309978	-0.0875264	-0.0658162	-0.125404	-0.128897	-0.0173513	-0.00717462	0.110912	0.0943309	0.108081	0.431905	0.52768	0.556469	0.136274	0.0371333	0.117959	-0.0553872	-0.03048	-0.114279	-0.21116	-0.338676	-0.176082	0.0317901	0.00455152	-0.0271092	-0.104054	-0.106167	-0.0386876	-0.0645567	0.0514163	0.0769443	0.264791	0.198186
AT1G61667	-0.0985255	-0.247501	-0.393036	-0.242192	-0.172868	-0.105774	-0.234413	-0.313	-0.196935	-0.234538	-0.303276	-0.0591335	0.0323657	0.219147	-0.232622	-0.114205	0.101267	-0.291884	-0.271251	-0.254981	0.10364	-0.198856	-0.0605065	0.237575	0.221552	0.219637	0.14967	0.464688	0.250595	0.118602	0.322513	0.245109	0.151808	0.0841319	0.0124487	0.138928	-0.224568	0.0298192	-0.105017	-0.0391206	-0.178318	-0.232707	-0.2046	-0.168859	-0.399691	-0.273506	-0.338175	-0.111892	-0.344099
AT1G61795	-0.424036	-0.344954	-0.410258	-0.0319919	-0.0315026	0.2305	0.215374	-0.0715589	0.265868	-0.127883	-0.441706	-0.493232	-0.364513	-0.438237	-0.565558	-0.499828	-0.487645	-0.332542	-0.419756	-0.325761	-0.40451	-0.303034	-0.333376	1.05619	0.914895	0.934723	1.48932	1.31511	1.41944	-0.447989	-0.414605	-0.387483	-0.563316	-0.610711	-0.366246	-0.524658	-0.576769	-0.59982	-0.383674	-0.479714	-0.263598	-0.197995	-0.06371	-0.327871	0.224622	0.16807	0.158532	0.256565	0.186837
AT1G61800	-0.967951	-0.958858	-0.966871	0.716279	0.974334	0.889003	-0.145408	0.181555	-0.249231	-0.136646	-0.202293	1.72663	2.68033	1.68822	-0.953801	-0.91983	-0.906207	-0.985741	-0.595751	-0.971899	-0.99097	-0.989927	-0.9797	-0.258584	-0.397381	0.539956	-0.0576896	-0.375506	0.0919992	-0.800272	-0.807053	-0.894095	-0.355012	0.16371	-0.0690228	-0.969261	-0.828116	-0.974548	-0.99368	-0.996069	-0.933489	-0.984335	-0.938342	-0.956795	2.09456	2.65001	4.13883	0.342695	0.50162
AT1G61810	0.944445	0.842395	0.488891	1.20175	1.62443	2.16185	-0.279867	0.399882	0.454492	-0.279984	-0.197186	-0.654176	-0.755392	-0.779596	-0.0656761	-0.0130868	0.272899	0.845583	1.68388	1.14699	0.278422	0.324125	0.31962	0.499433	0.266659	0.166891	-0.190968	0.462763	-0.113072	0.205267	-0.696499	-0.350968	-0.725707	-0.785397	-0.714727	-0.285093	-0.434112	-0.522019	0.661592	0.0732999	0.699098	0.782016	0.465179	1.18443	0.768682	0.21522	0.149956	-0.0672104	-0.061455
AT1G61860	-0.258876	0.10431	-0.28177	0.57349	0.272701	0.56078	0.565385	0.0469651	0.140872	0.35073	0.0655092	-0.168694	0.0238879	0.0238358	-0.269682	-0.370265	-0.090316	-0.21687	0.0918116	-0.232821	-0.238641	-0.466194	-0.413199	0.943793	0.37007	0.437802	-0.143438	-0.005622	-0.0809209	-0.301608	-0.163391	-0.350632	-0.0634347	-0.156481	-0.00612535	-0.289165	-0.27783	-0.290541	-0.406267	-0.517049	-0.72173	-0.349086	-0.264803	0.222873	0.814972	0.595549	0.669327	0.407316	0.485202
AT1G61890	-0.241155	-0.249381	-0.197988	0.471357	0.61548	0.120616	-0.145052	-0.129964	-0.141537	-0.0383401	0.00235583	0.446109	0.218973	0.464214	-0.198311	-0.31979	-0.321003	-0.269394	-0.206289	-0.263875	-0.250351	-0.214423	-0.145188	-0.03374	-0.0297593	0.186129	-0.053892	0.101261	-0.0288061	0.32558	0.163095	0.416474	0.283327	0.112169	0.20699	-0.0876599	-0.228114	-0.207782	-0.302629	-0.182646	-0.206003	-0.21677	-0.244051	-0.106115	0.643863	0.775378	0.184596	-0.17882	-0.0161432
AT1G62190	0.0787341	0.695681	0.239005	0.308727	-0.108589	0.550037	-0.215241	0.0836599	0.0121639	-0.144038	-0.545527	1.46671	1.57558	1.79487	0.388415	0.424662	0.0681645	0.0970227	0.178074	-0.474514	-0.348658	-0.838551	-0.651383	0.741085	0.546513	0.339376	-0.35881	-0.575867	-0.472806	1.09116	1.06174	0.388835	6.60859	7.84422	5.18921	-0.11316	0.825989	-0.213223	0.595447	-0.149368	-0.0742112	-0.246764	0.260038	-0.22094	-0.892173	0.0750989	0.537962	-0.671435	-0.521821
AT1G62250	0.0118046	0.0682583	0.11301	0.662666	0.635674	0.683108	0.0706459	0.0425288	0.0412196	-0.314417	-0.28539	-0.0326248	0.117266	0.041343	0.0623028	0.140495	-0.0122849	0.121449	0.112568	0.188298	-0.0893251	-0.1226	-0.0795377	0.717815	0.435977	0.449858	0.0116058	-0.0470248	0.0586035	-0.401427	-0.476348	-0.41128	-0.0174081	-0.105565	0.0799684	-0.170261	-0.247129	-0.154246	-0.00983398	-0.0444332	-0.0426581	0.144427	0.130565	0.0308591	0.440916	0.382766	0.663454	-0.0304456	-0.0727425
AT1G62290	0.183612	-0.232725	0.0133742	-0.0730112	-0.138957	-0.180157	0.0798326	-0.0766607	-0.00333461	0.149895	0.230024	0.194492	-0.0019043	0.0664272	0.140599	0.0303265	-0.0266597	-0.21105	-0.215595	-0.142529	0.0628398	0.00382774	0.0788758	-0.0879725	-0.285528	-0.278661	0.433113	0.224278	0.266656	0.564511	0.444321	0.380594	0.162038	-0.186541	0.173567	-0.187036	-0.245639	-0.161324	-0.204873	-0.260778	-0.135744	0.162883	-0.0970718	0.200621	-0.168795	-0.187118	-0.213948	0.247918	0.145752
AT1G62360	-0.160472	-0.000492654	0.0770152	-0.137543	-0.128625	-0.0466174	-0.185082	-0.0240131	-0.0995223	-0.0723974	0.0542385	0.109988	0.0767947	0.112772	0.0827169	0.060358	0.21753	-0.129456	-0.0166159	0.167517	-0.052498	0.0107608	0.0322984	-0.209581	-0.148913	-0.108939	-0.183076	-0.18757	-0.166185	-0.220787	-0.0579711	-0.159327	-0.0417508	-0.0286037	-0.128384	2.7e-05	0.00911247	-0.166576	0.048069	-0.165373	0.0538073	-0.0651402	0.0615722	0.277806	-0.0762408	-0.0907648	-0.0352752	-0.166374	-0.128163
AT1G62370	-0.0519724	-0.142612	-0.298941	0.167762	0.377214	0.175618	-0.350694	-0.243333	-0.260761	0.154134	0.103017	0.0708657	0.190267	0.0304354	-0.122469	-0.237274	-0.199857	-0.167968	-0.288506	-0.253505	-0.219346	0.00681546	-0.236158	0.145846	-0.0122566	0.241586	-0.0754158	-0.242261	-0.11145	0.0704075	0.0251031	0.00133813	0.17246	-0.154352	0.171758	-0.277557	-0.287296	-0.233832	-0.142074	-0.569895	-0.234007	-0.11133	0.011886	-0.0516826	-0.0549775	0.257081	-0.0639516	-0.307781	-0.194061
AT1G62400	-0.297176	-0.320865	-0.352032	-0.335587	-0.319387	-0.144084	-0.258804	-0.240143	-0.28929	-0.340618	-0.293606	-0.281498	-0.164004	-0.317661	-0.0146864	0.08662	-0.0994764	-0.0240436	-0.156731	-0.0511949	0.308412	0.373584	0.303317	0.085191	0.191896	0.126996	0.116088	0.0513089	-0.0166899	-0.0147658	-0.068138	-0.0689868	0.259677	0.0330896	0.0334372	0.242399	0.183223	0.376656	0.413937	0.213904	0.31848	-0.13733	-0.21175	-0.0511032	-0.356075	-0.420082	-0.255597	-0.307875	-0.318696
AT1G62422	0.0221973	0.0509187	0.163903	-0.23956	-0.304622	-0.145426	-0.373139	-0.359876	-0.268553	-0.319986	-0.253534	-0.231589	-0.17454	-0.257649	-0.0910068	0.121386	0.104198	0.0552777	0.037398	-0.0385998	0.251035	0.131182	0.077127	0.0237065	0.0424161	-0.0714667	-0.243076	-0.225421	-0.376303	-0.145994	-0.106042	-0.171378	-0.101113	0.00607319	-0.0407875	0.315715	0.357738	0.270182	0.160596	0.243	0.290526	0.357222	0.0854538	0.178185	-0.164018	-0.274525	-0.229613	-0.4292	-0.427882
AT1G62500	0.0886056	0.206566	-0.103871	-0.0402543	-0.119433	-0.163664	-0.384521	-0.256249	-0.230325	-0.404428	-0.383808	-0.104979	-0.19492	-0.127751	0.013688	0.234541	0.0381239	-0.056925	0.0753808	0.132469	0.72791	0.682712	0.529162	0.100691	0.207247	0.0475037	-0.400036	-0.358747	-0.372035	-0.431936	-0.375677	-0.348753	-0.0175213	0.0719928	-0.111468	0.232345	0.399188	-0.066265	0.493108	0.53939	0.340562	-0.0249824	0.212891	0.160384	0.133122	0.0564442	-0.269417	-0.359384	-0.262841
AT1G62510	-0.592379	-0.497707	-0.669808	0.188911	0.116883	0.283224	-0.108781	0.0718387	-0.077831	-0.703417	-0.650752	-0.593465	-0.614451	-0.628745	-0.394362	-0.418218	-0.52084	-0.367475	-0.453314	-0.502541	-0.551318	-0.516012	-0.629857	5.69908	4.84856	3.11281	1.5655	2.094	1.90442	-0.613276	-0.600078	-0.548857	-0.613969	-0.602212	-0.623872	-0.628243	-0.511212	-0.651122	-0.544497	-0.438597	-0.532893	-0.655703	-0.609268	-0.583846	0.37302	0.222307	0.0546795	-0.106519	-0.221873
AT1G62570	0.126829	-0.152923	-0.277088	0.272895	0.0178387	0.347829	0.231299	0.333385	0.0918196	-0.0249879	0.559783	0.437825	-0.0942037	0.113296	-0.0442276	-0.147076	-0.0637541	-0.241206	-0.201312	-0.057944	-0.246744	-0.170436	-0.239858	0.0513568	-0.0831152	-0.0168546	-0.0684133	-0.290333	-0.242914	0.645402	0.300443	0.252893	0.360437	0.338883	0.158908	-0.00442049	-0.0187153	-0.188017	-0.164208	-0.106551	-0.0519437	-0.109956	-0.123568	-0.133256	0.00508372	-0.0549712	-0.265482	-0.188344	0.35712
AT1G62660	-0.234771	-0.454151	-0.409939	0.0733932	0.0960133	-0.255359	-0.423061	-0.572223	-0.552564	-0.495034	-0.478658	-0.0402022	-0.193307	-0.0717179	0.0238157	0.0760645	-0.337691	-0.422928	-0.494155	-0.474748	-0.151915	-0.213138	-0.239065	0.14602	-0.0539041	0.27269	-0.154297	0.0547927	-0.29166	0.30373	0.00287802	0.221048	0.474657	0.280046	0.367527	0.844018	0.246804	-0.0437184	-0.0153262	0.0153247	0.0924087	-0.302424	-0.492196	-0.406951	0.0899929	0.0978608	-0.225094	-0.365398	-0.237303
AT1G62670	0.0988525	-0.0389451	0.0639052	0.00659746	0.0495891	-0.014709	0.0385587	-0.0261469	-0.116591	-0.102568	-0.048015	0.176786	0.124659	0.0643337	0.134061	0.0819672	0.16096	0.108772	-0.0202867	-0.00112878	-0.115687	-0.0933787	-0.129673	-0.0115053	-0.0617187	-0.0767759	-0.0121495	-0.0528975	-0.121411	-0.196475	-0.0832885	-0.0419575	-0.0501324	0.0783304	-0.0394149	-0.00447463	-0.0124382	-0.150631	0.0309212	0.0552713	0.0893738	-0.0758928	0.066796	0.0862224	0.0440938	-0.0107614	0.111566	0.155194	0.036815
AT1G62710	-0.272047	-0.328303	-0.416302	2.18826	2.23535	3.02019	2.15806	2.61499	2.49319	-0.593122	-0.557135	-0.23163	-0.461903	-0.413579	-0.645262	-0.701232	-0.52046	-0.502978	-0.294176	-0.268479	-0.604383	-0.625871	-0.643716	0.408922	0.189748	0.369972	0.849888	0.673364	0.785522	-0.581221	-0.699863	-0.816617	-0.750274	-0.797881	-0.748115	-0.824352	-0.897213	-0.916891	-0.688518	-0.691125	-0.564931	-0.379011	-0.511147	-0.3005	1.8831	2.17007	2.75686	1.99675	2.25324
AT1G62975	0.439408	0.378269	0.609373	0.355404	0.326293	0.505459	-0.115447	-0.398575	-0.393434	-0.0625259	-0.128465	0.136871	0.140016	0.176759	-0.259768	-0.168747	0.084044	0.105145	0.127963	0.29067	-0.0548236	0.267795	-0.158566	-0.0816791	-0.0109774	-0.106403	-0.246223	-0.221705	-0.163318	-0.353403	-0.386485	-0.451514	-0.407021	-0.437652	-0.264148	0.17899	-0.380376	-0.38579	0.205739	-4.04e-06	0.293961	0.268579	0.378499	0.230683	0.328013	0.288562	0.151197	-0.130918	-0.189724
AT1G63090	-0.313888	-0.408306	-0.369789	0.606801	0.585015	0.556512	-0.142536	-0.186711	-0.129025	-0.423841	-0.442017	-0.0590798	-0.102345	-0.135372	-0.259828	-0.287347	-0.187822	-0.248583	-0.245086	-0.335426	0.0774788	0.138205	0.0569775	1.01334	0.875602	0.857094	0.246672	0.337462	0.261829	-0.334367	-0.404474	-0.395717	-0.00263538	-0.0735051	-0.0598676	0.0152819	-0.130575	-0.0148212	-0.00733263	-0.111979	-0.0711051	-0.192024	-0.37257	-0.347791	0.440911	0.458037	0.690588	-0.222926	-0.267685
AT1G63100	0.177432	0.343613	0.226842	-0.0017346	0.0553755	0.0485825	0.0994945	0.198142	0.139525	0.512761	0.629147	0.32969	0.332789	0.304178	0.0663139	-0.0580626	0.0631536	0.0441883	0.154785	-0.00455209	-0.291501	-0.253219	-0.292839	-0.161735	-0.0799711	-0.139222	-0.0942392	-0.107393	-0.153671	-0.261724	-0.295481	-0.235169	-0.135292	-0.269559	-0.163605	-0.178417	-0.249915	-0.265402	-0.279111	-0.346202	-0.279434	0.23957	0.171382	0.263764	0.116262	0.139921	0.172941	0.189458	0.228571
AT1G63180	0.170078	0.219742	0.33765	-0.336394	-0.314052	-0.311796	-0.349648	-0.391267	-0.358579	-0.273948	-0.325961	-0.413916	-0.436864	-0.375013	0.216497	0.163745	0.109963	0.716402	0.388787	0.686014	0.757023	0.719612	0.719081	-0.398886	-0.388714	-0.349295	-0.33372	-0.362945	-0.342612	-0.184215	-0.18929	-0.18001	-0.361676	-0.393472	-0.399309	0.378823	0.15526	0.271766	0.557401	0.698641	0.68949	0.294141	0.323348	0.349243	-0.462687	-0.473154	-0.378499	-0.286117	-0.377005
AT1G63310	-0.177051	-0.104536	-0.117798	-0.285585	-0.211905	-0.11155	-0.182167	-0.0189749	-0.0430894	-0.258483	-0.19101	-0.247781	-0.1856	-0.152171	-0.219017	-0.0631767	-0.0802862	-0.152173	-0.179823	0.108223	0.068393	0.20129	0.133555	0.162953	0.275022	0.0989898	-0.0226599	0.0871759	0.166165	-0.0698608	-0.0555804	-0.0697153	0.0852208	-0.00696403	0.132908	0.0822384	0.0309958	0.159831	0.0674774	0.130586	0.344337	-0.271495	-0.0113444	0.0457318	-0.0428665	0.0206628	-0.0184952	-0.173388	-0.143138
AT1G63350	-0.047333	-0.199246	0.177793	-0.391893	-0.336681	-0.347876	-0.0628107	-0.19584	0.0356139	-0.222198	-0.086905	-0.0437248	-0.308045	-0.430076	0.281505	-0.172529	-0.00134843	0.301009	0.104218	0.469569	0.572098	0.289174	0.364914	0.0535488	0.160113	0.0349925	0.75557	0.675144	0.620487	0.316682	0.425023	0.152709	-0.0480841	0.219368	-0.162852	0.472123	0.666818	0.696328	0.780812	0.47694	0.669258	-0.159251	-0.121774	-0.197316	-0.601904	-0.44615	-0.647867	-0.217153	-0.226768
AT1G63470	0.0465627	0.152419	0.0401981	-0.0346244	-0.00519664	0.0739049	0.0841719	0.185987	0.16574	0.252693	0.26273	0.194283	0.334869	0.199815	0.0533251	0.113798	0.0987293	-0.0217605	0.0170326	0.00397615	-0.169639	-0.0511937	-0.151009	-0.136158	-0.094224	-0.132573	-0.214837	-0.166709	-0.19035	-0.104443	-0.122433	-0.122998	-0.052469	0.0197972	0.0162119	-0.167471	-0.180155	-0.148006	-0.267253	-0.284369	-0.16922	0.0606608	0.129482	0.132413	0.0585912	0.120806	0.106056	0.0584308	0.213512
AT1G63480	-0.181622	-0.0722158	-0.175168	-0.256681	-0.312948	-0.259557	0.0767665	0.217045	0.230192	0.368033	0.319221	0.145664	0.165318	0.13092	0.0957522	0.0476579	0.092284	-0.222301	-0.101982	-0.214128	-0.200446	-0.0441631	-0.0702556	-0.39497	-0.309223	-0.305737	-0.091985	-0.0318038	0.0234225	0.13669	0.238434	0.261002	0.119463	0.14091	0.161592	0.149981	0.162366	0.185267	-0.216244	-0.213254	-0.173681	-0.199027	-0.132915	-0.200269	-0.214226	-0.190721	-0.174142	0.192179	0.220685
AT1G63530	-0.511774	-0.279345	-0.480269	-0.59549	-0.517834	-0.532882	-0.514883	-0.37796	-0.491625	-0.250395	-0.297643	-0.202917	-0.0370022	-0.0956511	-0.0344335	0.0102009	-0.15627	-0.353638	-0.529669	-0.2111	0.0625286	0.397252	0.519314	0.140357	0.345965	0.389801	-0.251308	-0.265874	-0.283027	-0.0544143	0.00367842	-0.0579898	0.746987	0.524524	0.677152	0.17639	0.752576	0.540154	-0.131149	0.00785633	0.274664	-0.592574	-0.507446	-0.652182	-0.316779	-0.356171	-0.56425	-0.466835	-0.224057
AT1G63650	-0.230166	-0.125966	-0.255655	0.500542	0.445222	0.512044	0.0730553	0.113623	0.136898	0.272427	0.131036	0.49228	0.530382	0.439019	-0.180308	-0.223608	-0.208757	-0.272628	-0.154687	-0.224068	-0.224348	-0.2448	-0.269194	0.197336	0.0882429	0.195669	-0.299853	-0.264981	-0.29132	-0.337337	-0.239712	-0.367875	0.108345	0.0952679	0.105821	-0.272369	-0.381989	-0.468012	-0.363773	-0.376762	-0.250859	-0.192707	-0.175986	-0.0565302	0.655129	0.607542	0.631263	0.157902	0.179899
AT1G63660	-0.0977243	-0.0877365	-0.133921	0.0505617	0.0532162	0.00468536	0.242531	0.251095	0.188549	0.110397	0.0749094	0.0280085	0.0505356	-0.0712627	-0.0911248	-0.212558	-0.12861	-0.296986	-0.235081	-0.313496	-0.325576	-0.387156	-0.357442	0.170153	0.199676	0.113191	0.0470611	0.0293912	-0.00655127	0.230627	0.206805	0.14169	0.218158	0.291217	0.271745	-0.102451	-0.0443289	-0.114355	-0.26116	-0.213636	-0.366209	-0.165359	-0.136602	-0.103516	0.276192	0.134561	0.0247491	0.346454	0.356455
AT1G63810	-0.254558	-0.211447	-0.252892	-0.104909	-0.0885926	-0.070389	0.150939	0.0503084	0.0903471	0.0683709	-0.00201433	0.0978959	0.095096	0.0403738	-0.161207	-0.332471	-0.144371	-0.303656	-0.270893	-0.316121	-0.306217	-0.381245	-0.341352	0.281298	0.260017	0.271398	0.0821978	0.0201052	0.0206105	0.315673	0.298428	0.23877	0.423845	0.50671	0.469227	-0.091353	-0.0438577	-0.0637104	-0.269323	-0.275055	-0.37538	-0.349988	-0.299435	-0.249079	0.166584	0.0495675	-0.0335566	0.237106	0.268801
AT1G63820	-0.394214	-0.3377	-0.54506	0.69935	0.639757	0.523299	0.0139144	0.380946	0.683346	1.52359	1.08887	0.220557	0.256156	0.188456	-0.349255	-0.442499	-0.479617	-0.730475	-0.495339	-0.568703	-0.0152203	-0.243293	-0.198836	0.378869	0.772116	0.0993039	0.163316	0.154262	-0.0753914	0.0773112	0.433908	0.189894	0.731019	0.800047	1.4099	-0.307236	-0.215364	-0.180535	-0.402695	-0.399824	-0.00746998	-0.572937	-0.125904	-0.267097	0.336813	0.706741	0.782716	0.1674	0.156751
AT1G63840	-0.254881	-0.20687	-0.299781	0.363969	0.471864	0.666642	-0.421067	-0.267182	-0.321235	-0.122095	0.032643	0.127229	-0.168469	0.0158802	-0.554019	-0.370944	-0.225492	-0.471429	-0.329474	-0.355282	-0.305043	-0.252123	-0.339901	0.154971	0.530199	1.01205	-0.0508971	-0.128076	0.048143	0.0998816	-0.0379759	-0.0660268	-0.0346514	0.311185	-0.0195816	-0.395283	-0.363096	-0.296508	-0.357791	-0.335285	-0.282878	-0.280514	-0.288252	-0.239017	0.720847	0.613095	0.450274	-0.316765	-0.202366
AT1G63930	0.171603	0.692843	0.366061	0.0641471	-0.315447	-0.1251	-0.145332	-0.286695	-0.611358	-0.34267	-0.60213	-0.552258	-0.253502	-0.456718	0.151522	0.139109	0.695265	0.121513	0.470127	0.608408	0.617293	0.394819	0.734811	-0.159566	0.0688702	0.146114	-0.524016	-0.47235	-0.344135	-0.375487	-0.192518	-0.466727	-0.232068	-0.0595895	-0.27729	0.12372	0.549861	0.28896	0.347734	0.850838	0.648118	0.344878	0.195317	0.29626	0.266915	0.14554	0.00390732	-0.337661	-0.283933
AT1G64080	-0.130148	-0.140005	-0.14324	0.272059	0.269615	0.146201	-0.228362	-0.209165	-0.156851	0.347335	0.57357	0.249269	0.252326	0.324743	-0.262274	-0.209849	-0.300137	-0.33408	-0.232252	-0.225919	-0.176147	-0.0530543	-0.0743728	-0.103252	-0.0939538	0.0558888	-0.472056	-0.424896	-0.45472	-0.174502	-0.167816	-0.11923	0.112806	-0.0506967	0.224485	-0.184343	-0.27267	-0.357696	-0.166284	-0.0343493	0.127935	0.0272894	0.0681365	0.105502	0.298871	0.171735	0.425295	-0.111552	-0.0977867
AT1G64330	-0.258756	-0.220262	-0.189935	-0.444865	-0.426134	-0.437759	-0.327803	-0.371413	-0.338387	-0.0468873	-0.0310351	0.151657	0.0933974	0.192941	0.0138241	-0.00518952	0.0476205	-0.132396	-0.252073	-0.18281	-0.0298256	0.0189307	-0.0487758	-0.324088	-0.298112	-0.370292	-0.262787	-0.315835	-0.311413	0.359329	0.333816	0.294979	0.353481	0.22478	0.280441	0.0921498	0.0750667	0.0941	-0.00888232	-0.137128	-0.123773	-0.116953	-0.171451	-0.207675	-0.335483	-0.318247	-0.456536	-0.177308	-0.31686
AT1G64380	-0.363676	-0.425296	-0.24166	-0.560227	-0.515687	-0.461023	-0.362109	-0.331933	-0.418657	-0.216053	-0.424324	-0.396624	-0.36546	-0.229914	-0.163759	0.123975	-0.04197	-0.314572	-0.402611	-0.156312	0.00210158	0.418512	0.303121	-0.675674	-0.46427	-0.53665	-0.336447	-0.0940573	-0.227458	0.207084	0.267387	0.0540011	-0.374583	-0.445559	-0.305094	-0.04093	0.0741308	-0.0500796	-0.231063	-0.330972	-0.320636	0.0991043	0.307053	0.886583	-0.558113	-0.449265	-0.469466	-0.326751	-0.326995
AT1G64390	-0.559569	-0.627257	-0.597709	0.226961	0.123803	0.0688181	0.329534	0.0827202	0.156516	0.603613	0.4434	0.432377	0.353054	0.29832	-0.286596	-0.339249	-0.327493	-0.662115	-0.691064	-0.652797	-0.609328	-0.598044	-0.62143	-0.031465	-0.133222	-0.104901	0.261303	0.28259	0.186348	0.579021	0.576607	0.443921	0.386771	0.288076	0.385096	-0.38917	-0.471667	-0.561524	-0.679301	-0.656265	-0.655601	-0.600062	-0.606269	-0.595629	0.24731	0.111969	0.0911983	0.526174	0.583519
AT1G64400	-0.160557	-0.325222	-0.103235	0.860168	0.648519	0.713674	-0.190814	-0.313452	-0.241293	-0.289361	-0.258945	0.687625	0.675561	0.623679	0.0828274	-0.106528	-0.145617	0.00926261	-0.122206	-0.0516839	-0.365224	-0.357047	-0.320986	0.391264	0.206164	0.312262	0.0761494	-0.132861	-0.177209	-0.170794	-0.202026	-0.35366	0.376327	0.638081	0.43184	-0.197514	-0.14328	-0.165095	-0.249225	-0.291246	-0.273866	-0.0746233	-0.279497	-0.349329	0.552437	0.345479	0.540948	-0.255981	-0.363095
AT1G64450	0.111338	0.0715452	0.00800966	0.103786	0.037026	-0.0417336	-0.0283864	0.0607808	-0.0834787	0.208672	0.208011	0.207413	0.316738	0.175659	-0.0325609	-0.0526313	-0.140481	-0.206536	-0.113829	-0.176974	0.098482	-0.0412195	-0.157445	-0.0486075	0.0311964	-0.192364	-0.243222	-0.1909	-0.405312	-0.105583	-0.0581685	-0.154081	0.159894	0.174755	0.0958114	-0.0952302	-0.0973756	-0.141674	-0.0125032	-0.0305631	-0.186981	0.0334129	0.0988377	0.0639665	0.171656	0.11648	-0.0570046	0.0916786	0.175686
AT1G64500	0.759622	0.745608	0.904867	-0.264751	-0.247285	-0.179291	-0.915624	-0.901031	-0.918538	-0.884531	-0.893121	-0.3786	-0.371724	-0.356688	-0.0659456	0.107867	0.0608981	1.04308	0.937995	1.24105	0.993941	1.15147	1.04102	0.069536	0.0661812	0.0334123	-0.812612	-0.820268	-0.811261	-0.907692	-0.913855	-0.907865	-0.418616	-0.401776	-0.349768	-0.151084	-0.0154293	0.0512807	1.29406	1.32155	1.42584	0.792459	0.914346	0.818684	-0.390676	-0.341072	-0.373979	-0.934546	-0.936313
AT1G64572	0.0818543	0.0750218	0.0346239	-0.1181	0.0124402	0.147353	0.0268198	0.123172	0.0306647	0.0601765	0.201448	-0.0558797	0.21534	-0.158529	-0.147646	-0.0301297	0.0458548	-0.0373287	0.0900278	0.0760621	-0.000876561	-0.0230819	0.0608709	0.0471855	-0.0484371	0.0678556	-0.116898	0.0464921	-0.0522887	-0.0763571	-0.0613147	-0.0073254	-0.123067	-0.0407943	-0.0138069	-0.0752422	0.10094	0.170923	-0.0314827	0.0549634	0.0580776	0.095193	0.132121	0.17978	-0.0751647	0.0105386	0.164517	-0.0204142	-0.0495712
AT1G64600	-0.248569	-0.00543224	-0.22089	-0.149021	-0.0788849	-0.0406974	0.257683	0.186945	0.205939	0.273217	0.217327	-0.015401	-0.00827388	0.0386768	-0.310741	-0.312161	-0.226191	-0.322274	-0.150902	-0.291096	-0.350107	-0.196726	-0.264662	0.059156	0.151168	0.194735	-0.0458572	-0.07543	0.0282603	0.201322	0.191834	0.241042	0.181517	0.399734	0.337516	-0.03143	0.0644591	0.0647039	-0.297643	-0.161687	-0.374208	-0.289527	-0.203576	-0.195935	-0.0174429	0.0199938	0.0198849	0.241461	0.304739
AT1G64610	-0.148476	-0.164274	-0.153564	-0.107605	-0.194131	-0.164463	-0.0886227	-0.147204	-0.150529	-0.165912	-0.0200785	-0.158777	-0.216605	-0.208942	-0.0263557	-0.164498	-0.167706	-0.14728	-0.0146047	-0.185613	-0.0289982	-0.0506018	0.185247	-0.0193106	0.232369	0.0637341	0.0497678	0.0721771	0.0939596	0.272104	0.0521399	0.280332	-0.0057315	0.28181	0.0630384	0.158896	0.269943	0.184721	0.0270365	0.0029787	-0.00163548	-0.0708484	-0.12828	-0.134069	-0.0160941	-0.116634	-0.177036	-0.131102	-0.140804
AT1G64660	-0.111243	-0.186709	-0.143107	0.402339	0.504674	0.419041	-0.212236	-0.0436711	-0.27626	-0.282599	-0.277614	-0.0554503	-0.010515	0.0463177	-0.129287	-0.0648063	-0.0929213	-0.168968	-0.178342	0.0365972	0.0621181	0.207421	0.126235	0.702694	0.730768	0.850376	-0.076364	0.000303652	-0.0310131	-0.148415	-0.0163742	-0.209519	0.246932	0.168303	0.12502	-0.0955884	0.092743	-0.0900369	0.287755	0.342776	0.331848	-0.273779	-0.164182	-0.0806973	0.0971058	0.398856	0.670594	-0.291334	-0.252638
AT1G64780	-0.266595	-0.467933	-0.324423	1.52013	1.16117	1.36525	-0.776287	-0.767696	-0.825674	-0.550951	-0.555905	1.2688	1.08623	1.22907	-0.169371	-0.313159	-0.405088	-0.404942	-0.459707	-0.321137	-0.534654	-0.49117	-0.531805	2.38638	1.67099	1.75152	-0.723565	-0.70646	-0.777907	-0.727693	-0.746943	-0.824647	0.714544	0.640425	0.705965	-0.710903	-0.72451	-0.707179	-0.623993	-0.589111	-0.569469	-0.141838	-0.270443	-0.333048	1.12266	0.843144	1.04263	-0.758032	-0.821401
AT1G64795	-1	-1	-1	-1	-1	-1	-1	-1	-1	-1	-1	-1	-1	-1	-1	-0.975591	-1	-1	-1	-0.95627	-1	-1	-1	-1	-1	-1	-1	-1	-1	-1	-1	-1	-1	-1	-1	-1	-1	-1	-1	-1	-1	0.864798	1.46106	1.11782	-0.246262	0.311249	0.0452119	-0.545434	-0.489326
AT1G64950	-0.281885	-0.371347	-0.29562	0.224157	0.245179	0.159646	-0.0862686	-0.0417239	-0.0808547	0.317683	0.223731	0.332677	0.425896	0.289867	-0.157526	-0.19802	-0.25017	-0.364805	-0.32987	-0.387091	-0.293355	-0.233313	-0.222398	0.056815	0.0745947	0.0776009	0.128124	0.12649	0.0968659	0.520648	0.508117	0.356766	0.676276	0.665421	0.54502	-0.119956	-0.0872407	-0.116803	-0.304176	-0.154836	-0.23198	-0.370896	-0.447949	-0.420663	0.108534	0.139759	0.0250441	-0.0551614	0.024721
AT1G65060	-0.315756	-0.30996	-0.258233	0.249457	0.318901	0.304687	-0.662699	-0.651021	-0.68318	-0.180974	-0.232467	1.52265	1.53518	1.4846	-0.14315	-0.0489758	-0.0613881	-0.291482	-0.320411	-0.276458	-0.360418	-0.267271	-0.248702	-0.175381	-0.236827	-0.245584	-0.758591	-0.743749	-0.748191	-0.396318	-0.341332	-0.426307	0.886474	0.891829	1.03351	-0.141529	-0.0148272	-0.200523	-0.145194	-0.0629104	-0.167227	-0.315223	-0.357217	-0.424466	0.306923	0.257734	0.3132	-0.628025	-0.642504
AT1G65130	0.0618227	-0.130214	-0.138163	0.131604	0.10557	-0.0886265	-0.226607	-0.146663	-0.209605	0.520322	0.369481	0.510781	0.450246	0.781305	0.00767596	0.201052	0.144878	-0.269319	-0.170238	-0.24137	-0.122363	-0.184219	-0.128853	-0.314484	-0.38682	-0.45507	-0.410938	-0.236283	-0.457546	0.166922	-0.128703	0.134156	0.184975	0.328157	0.19952	-0.00873194	-0.364301	-0.29325	-0.0926375	-0.114326	-0.134012	-0.0139018	-0.155634	0.176968	-0.128266	0.0988105	-0.0109503	0.0564874	-0.165323
AT1G65190	-0.300747	-0.35136	-0.290632	-0.214981	-0.294791	-0.217578	-0.294273	-0.368071	-0.326562	-0.0269242	-0.0514527	0.235404	0.218522	0.165179	0.0727017	0.0190509	-0.0268794	-0.0630523	-0.250337	-0.123847	0.014445	-0.125703	-0.00522538	0.025999	-0.0967981	-0.0655858	-0.00888849	-0.156234	-0.0699382	0.607109	0.604203	0.521086	0.71951	0.856377	0.691318	0.277777	0.316307	0.456442	0.178117	0.0957124	0.164588	-0.288016	-0.366774	-0.402627	-0.287498	-0.391004	-0.301112	-0.314945	-0.343437
AT1G65295	-0.0206297	-0.0582509	-0.00589688	0.0756099	-0.0580453	0.036292	-0.132212	-0.218878	-0.113856	-0.182055	-0.147167	-0.0216225	0.0046215	0.110649	0.0650138	0.0143384	0.0736569	-0.00208415	-0.173821	-0.0332088	-0.0344823	-0.0481432	0.060023	0.151419	0.0511949	0.17118	0.102389	0.0848076	0.110899	-0.0755864	-0.0711621	-0.0100245	0.018099	-0.0641713	0.115834	-0.100166	-0.166979	-0.0269629	-0.0179123	-0.107524	-0.00608863	0.106254	0.00353755	-0.0547049	-0.00189879	-0.0720763	0.0731789	-0.0422937	-0.0368101
AT1G65310	0.46598	0.386519	0.731176	0.527726	0.364175	0.398851	-0.0269477	0.275179	0.0999541	-0.586576	-0.587708	-0.31247	-0.439943	-0.402999	-0.411771	-0.176389	0.196328	-0.410393	-0.43409	-0.326074	0.0691639	0.172228	0.269436	1.32432	0.879354	0.675536	1.22842	1.49832	1.57731	0.12712	0.130024	0.0693888	0.127578	0.119714	0.167074	-0.555367	-0.38244	-0.239984	-0.241375	-0.353954	-0.369041	0.654931	0.55494	0.777792	0.372186	0.19798	0.125004	0.190212	-0.0184319
AT1G65390	0.684378	1.09201	0.770852	-0.122943	-0.243915	-0.291841	0.0520712	0.150428	0.570677	-0.476112	-0.563708	-0.295383	-0.389791	-0.479753	1.3807	1.75763	2.18475	3.29027	2.5995	2.38625	-0.351276	-0.449129	-0.411302	-0.472582	-0.444552	-0.568451	-0.493231	-0.48491	-0.524384	-0.713341	-0.767496	-0.656418	-0.65218	-0.680331	-0.67149	-0.0853836	0.228282	0.253782	-0.00264376	-0.141856	-0.35266	0.393934	0.701714	0.166396	-0.401368	-0.312199	-0.446583	0.201832	-0.0275152
AT1G65450	-0.043735	-0.186777	-0.0635468	0.148231	0.0180735	-0.0316144	0.0299456	0.169749	0.144116	-0.102708	-0.0433287	0.0370616	0.0895646	0.204371	-0.0720249	-0.0236253	-0.196725	-0.193461	-0.226425	-0.260592	-0.160893	-0.191259	-0.111147	0.129274	0.129276	0.128085	0.156839	-0.0379659	0.180964	0.301221	0.328687	0.176876	0.103228	0.115232	0.114249	-0.0225039	0.0655997	-0.00363747	0.120334	0.180961	0.146352	-0.00901785	-0.128105	-0.313041	0.268401	0.159157	-0.0333872	0.155807	0.25373
AT1G65480	-0.0407868	-0.00317376	0.303709	-0.424984	-0.568449	-0.533676	-0.541137	-0.678802	-0.667493	-0.541212	-0.660541	1.14023	2.2063	1.50073	1.83748	1.55598	1.33936	0.0527006	0.181399	-0.205652	-0.684671	-0.799014	-0.710675	-0.501143	-0.712905	-0.781654	-0.881747	-0.876801	-0.781235	-0.196527	0.133593	0.408765	2.03699	1.94659	3.43292	0.916688	1.11363	1.44861	-0.527108	-0.529361	-0.563447	-0.14045	-0.461755	-0.38936	-0.55256	-0.525993	-0.62772	-0.710273	-0.768503
AT1G65486	-0.286112	0.134642	-0.134495	-0.310522	-0.288818	-0.186208	-0.728264	-0.649394	-0.548483	-0.720965	-0.784788	-0.0458268	-0.0249658	-0.0109805	0.100554	0.285436	0.325643	0.0657952	0.455308	-0.00309468	-0.00912331	-0.0277153	-0.0238459	0.331455	1.09479	0.969725	-0.471947	-0.510986	-0.457286	-0.441886	-0.257147	-0.412225	0.700791	1.45124	0.763051	0.422678	1.29527	1.50181	-0.225717	-0.30919	-0.341533	-0.195511	-0.24461	-0.322759	-0.489394	-0.432791	-0.551415	-0.830881	-0.835914
AT1G65490	0.361136	0.198323	0.536308	0.0867127	0.0199697	0.105355	-0.856811	-0.849787	-0.891249	-0.892862	-0.92751	-0.386973	-0.421324	-0.376588	-0.22213	-0.0353476	-0.100002	0.570258	0.552846	0.687317	0.56126	0.472145	0.581056	2.01734	1.88653	1.81287	-0.638259	-0.709101	-0.681862	-0.836314	-0.864347	-0.89334	-0.17167	0.13488	-0.101826	-0.216107	0.0091639	0.10853	0.752075	0.829156	1.30786	0.255255	0.165493	0.189705	-0.307748	-0.309604	-0.339023	-0.909379	-0.926907
AT1G65560	-0.245714	-0.255028	-0.149841	0.273048	0.172336	0.138029	-0.36036	-0.304233	-0.311278	0.122452	-0.0374462	1.06014	0.959199	1.00563	-0.129886	-0.118288	-0.0363259	-0.242559	-0.214103	-0.21705	-0.298159	-0.255923	-0.280781	0.00883111	-0.139902	-0.205695	-0.405238	-0.381088	-0.41398	-0.0682155	0.0421548	-0.0893863	0.874492	0.795287	0.985722	0.00743336	-0.0240362	-0.00426311	-0.183291	-0.083418	-0.204985	-0.220429	-0.364271	-0.382283	0.131999	0.114224	0.0748357	-0.291713	-0.442215
AT1G65710	0.043824	0.20381	-0.00613094	0.270798	0.109108	0.170864	0.315398	0.472012	0.352987	0.641111	0.517973	0.320491	0.211074	0.0665508	-0.0227036	-0.165392	-0.0500133	-0.221194	-0.192875	-0.207689	-0.321165	-0.311647	-0.415553	-0.0835976	-0.0178225	-0.151885	-0.127717	-0.23982	-0.161977	-0.23988	-0.291793	-0.271306	-0.0684837	-0.146233	-0.0519617	-0.14271	-0.236164	-0.254558	-0.286154	-0.291379	-0.316184	0.0422171	0.036295	0.13505	0.372247	0.246484	0.176727	0.50527	0.500216
AT1G65790	-0.709093	-0.78455	-0.730128	-0.54167	-0.654824	-0.639872	-0.368072	0.112742	-0.559073	-0.772128	-0.775622	-0.696082	-0.734582	-0.784397	-0.858872	-0.805295	-0.801807	-0.830746	-0.41552	-0.934595	-0.358951	-0.624897	-0.605145	-0.578631	1.77755	1.95902	2.3208	0.749101	1.11287	1.84537	2.84708	1.801	-0.44232	1.45739	-0.187449	-0.474159	1.14911	0.25672	-0.856583	-0.711787	-0.450046	-0.794918	-0.655587	-0.63548	-0.733823	-0.560929	-0.75186	-0.809157	-0.606529
AT1G65800	-0.672485	-0.660368	-0.600091	-0.3311	-0.383443	-0.308934	0.0541712	0.0519005	0.0252347	0.205596	0.219994	0.0293444	0.120722	0.00832388	-0.197615	-0.217908	-0.287447	-0.555034	-0.568231	-0.583275	-0.457544	-0.493973	-0.488143	-0.264056	0.0188263	-0.117431	0.649766	0.368308	0.437121	1.28835	1.02708	1.09503	0.577441	0.809056	0.450604	0.0504024	0.306033	0.397241	-0.365346	-0.39549	-0.309352	-0.65471	-0.675011	-0.665723	-0.394203	-0.416617	-0.424874	-0.000473117	0.054732
AT1G65845	0.377005	0.796518	0.188846	0.366547	0.21171	0.323066	-0.372508	-0.254198	-0.285097	-0.461015	-0.320451	-0.381391	-0.425353	-0.360996	0.312781	0.53116	1.21829	0.831107	1.02134	0.710722	-0.013351	-0.257706	-0.149803	-0.0685737	0.438347	0.625567	0.0253875	-0.274249	0.159243	-0.312587	-0.299361	-0.299762	-0.437972	-0.180621	-0.383085	-0.0604226	0.552271	0.859355	0.0357598	0.0429174	-0.316943	0.302443	0.437203	0.280477	-0.00849154	-0.0570752	0.0145447	-0.517252	-0.588973
AT1G65870	0.614818	0.441873	0.70879	0.928125	0.965147	0.978374	-0.676462	-0.691518	-0.771069	-0.713274	-0.659614	0.0683292	0.284499	0.230275	-0.222475	-0.170793	-0.418944	0.658348	0.521161	0.771851	0.0716463	0.137097	0.10909	1.04803	0.882012	0.781481	-0.66467	-0.632794	-0.717446	-0.827041	-0.801665	-0.859505	-0.370142	-0.357229	-0.312565	-0.702931	-0.656612	-0.699658	0.618312	0.646322	0.798527	0.610934	0.555906	0.335311	0.529976	0.516705	0.482422	-0.686749	-0.739882
AT1G65900	-0.376499	-0.385298	-0.319756	-0.107952	-0.104087	-0.0907254	0.232426	0.176458	0.185872	0.570416	0.428013	0.522978	0.640642	0.703606	0.132877	0.140199	0.0721268	-0.410098	-0.331676	-0.368624	-0.60446	-0.534642	-0.521983	-0.421177	-0.435673	-0.424468	-0.207493	-0.146494	-0.226215	0.140513	0.152707	0.156316	0.343454	0.233396	0.374579	-0.100831	-0.14345	-0.161766	-0.55396	-0.517206	-0.505071	-0.340848	-0.379473	-0.354713	-0.0566737	-0.00338747	0.0445124	0.44675	0.372136
AT1G66090	-0.182968	-0.334063	-0.165848	-0.720921	-0.569132	-0.71202	-0.521544	-0.51596	-0.579565	-0.683236	-0.802296	-0.424175	-0.442798	-0.263859	-0.263891	-0.126571	0.0648733	-0.403468	0.726077	-0.265226	0.134697	-0.2684	0.162688	-0.361315	0.0401263	1.06357	0.207404	-0.208162	0.223143	-0.269998	-0.355356	-0.153882	0.247773	0.780349	0.0680563	0.393139	0.776813	1.05199	0.142979	-0.151989	0.281432	0.0922398	0.592026	0.53763	-0.442982	-0.311865	-0.65154	-0.464004	-0.667751
AT1G66100	0.0590781	-0.156084	0.18944	0.466629	0.678338	0.44284	0.0387169	-0.012943	0.0360812	-0.513267	-0.531443	-0.490122	-0.570291	-0.591958	0.10034	0.492078	-0.121512	0.534209	0.25501	0.721168	0.22091	0.332881	0.157867	0.603979	0.460321	0.815378	0.339361	0.760903	0.289504	-0.56598	-0.60113	-0.345126	-0.752328	-0.760997	-0.785506	0.106483	-0.0511391	0.203494	0.927619	0.99545	0.928627	0.00609693	0.044267	-0.0879123	0.169294	0.39847	0.173354	-0.102231	0.0532286
AT1G66180	0.295117	0.319032	0.395746	-0.0406805	-0.150234	-0.106926	-0.23939	-0.183019	-0.229385	-0.679051	-0.64509	-0.699012	-0.693964	-0.644983	-0.377931	-0.279726	-0.225669	-0.081813	0.0234598	0.0419465	0.65963	0.576004	0.403229	0.66164	0.767872	0.478901	0.406653	0.534468	0.482764	-0.580634	-0.564463	-0.573394	-0.596035	-0.517486	-0.604939	-0.247024	-0.122697	0.00869305	0.554515	0.280848	0.219506	0.410241	0.427839	0.561244	-0.0272017	0.0187223	-0.304738	-0.239513	-0.257287
AT1G66230	0.0705742	0.147709	0.0970699	-0.341924	-0.34198	-0.325487	-0.347779	-0.430285	-0.490278	-0.565256	-0.539911	-0.534768	-0.504351	-0.463171	0.0434234	0.00638462	0.00994842	0.354582	0.290497	0.506372	0.530731	0.730345	0.688998	0.687233	0.412594	0.517019	0.048738	0.0471483	0.21446	-0.389941	-0.230604	-0.354388	-0.330044	-0.281839	-0.284008	0.143244	0.17148	0.388457	0.76585	0.769642	0.982267	0.0966439	0.196363	0.126697	-0.390155	-0.432554	-0.34685	-0.499364	-0.541022
AT1G66250	0.238677	0.274638	0.245998	0.285552	0.116706	0.211896	-0.0164475	0.0248028	0.0110568	0.0319275	0.0253829	0.162667	0.148598	0.110244	0.084649	-0.0300956	0.0486941	-0.0285836	0.106241	0.0425821	-0.0832504	-0.0821567	-0.126548	0.0839728	0.0854078	-0.0284303	-0.218955	-0.201659	-0.21217	-0.262215	-0.213353	-0.320939	0.0202043	0.0437054	0.0459445	-0.0488061	-0.051514	-0.177255	-0.0738531	-0.0780247	-0.168839	0.155561	0.273546	0.239629	0.293193	0.242988	0.0839537	0.0457325	0.106844
AT1G66330	0.287701	0.274465	0.375913	0.343696	0.366623	0.396349	-0.364589	-0.346617	-0.361648	-0.604885	-0.615957	-0.104366	-0.161447	-0.0927189	-0.0947197	-0.0685241	-0.0811945	0.521462	0.360851	0.583843	0.520535	0.526608	0.508378	0.747477	0.588315	0.6064	0.00597988	-0.0184491	0.0369218	-0.625406	-0.64754	-0.635272	-0.261586	-0.316562	-0.244351	-0.221054	-0.248985	-0.179108	0.566177	0.474305	0.590087	0.257606	0.285815	0.227292	0.167006	0.165456	0.285746	-0.4523	-0.506663
AT1G66465	-0.282901	-0.62426	-0.352854	-0.488242	-0.407426	-0.072638	-0.525749	-0.176716	0.233551	-0.857748	-1	-0.80124	-0.889539	-0.303282	-0.723111	-0.554326	-0.21103	-0.498636	0.566272	-0.600775	-0.663233	-0.624362	-0.258412	-0.779542	0.569143	1.98908	-0.621123	-0.605275	-0.0888116	-0.433655	-0.862944	-0.692253	-0.855489	0.243694	-0.549114	-0.164825	0.341617	0.104148	-0.696975	-0.811511	-0.384573	-0.311509	-0.260921	-0.25194	-0.28321	-0.24065	0.64716	-0.781583	-0.523189
AT1G66540	-0.423072	-0.436599	-0.264465	0.515972	0.699195	0.926572	0.0816925	0.141738	-0.103205	-0.270977	-0.299013	-0.163279	0.0139967	0.124798	-0.526995	-0.541942	-0.486805	-0.427592	-0.39357	-0.221519	0.0647912	0.0244983	0.0153903	1.84006	1.72727	1.82948	1.05371	0.886356	1.0013	0.31349	0.289007	0.210312	0.570719	0.674622	0.599735	-0.297247	-0.280419	-0.0967181	0.171832	0.142897	0.0933366	-0.453641	-0.475553	-0.65649	0.211026	0.360914	0.557784	-0.252737	-0.334652
AT1G66830	-0.259284	-0.468095	-0.323487	0.480116	0.376589	0.0771613	0.883935	0.613708	0.377451	0.520122	0.273827	0.463115	0.472288	0.507248	-0.0351538	-0.0196714	0.0584583	-0.332944	-0.192696	-0.487018	-0.455162	-0.495121	-0.612379	0.286746	0.18784	0.18562	0.675049	0.719324	0.514291	0.65055	0.420817	0.0276933	0.636579	0.00464718	0.502419	-0.263878	-0.0872627	0.184629	-0.551233	-0.704437	-0.658827	-0.411126	-0.459168	-0.478662	0.211396	0.0661944	0.16773	0.379486	0.190738
AT1G66890	-0.0669852	0.063541	0.0128006	-0.206728	-0.232783	-0.00265973	0.21788	0.198242	0.255651	0.0483246	-0.0245427	-0.256381	-0.244482	-0.133199	-0.264883	-0.0568664	-0.144763	-0.0248882	0.048904	0.187051	0.0103599	0.0982293	-0.0497844	-0.25788	-0.19799	-0.157286	0.190827	0.476278	0.379379	0.116206	0.113646	0.132136	-0.244714	-0.2812	-0.224994	-0.240227	-0.119227	-0.0701368	0.0299857	0.030016	0.0950446	-0.0320324	0.0963642	0.107769	-0.196125	-0.10819	-0.143914	0.224767	0.252648
AT1G66910	-0.210866	-0.306833	-0.206566	-0.285252	-0.266471	-0.237172	-0.148716	-0.172688	-0.148268	0.223238	0.212198	0.113732	0.133207	0.0644709	0.0775359	0.0173656	-0.0732175	-0.0779538	-0.146473	0.00593929	-0.0117427	0.0160449	-0.0345552	-0.128403	-0.205341	-0.284225	0.16606	-0.013518	-0.000883683	0.73839	0.682321	0.555804	0.410276	0.363394	0.293003	0.272081	0.384401	0.366673	0.0956227	0.0961328	0.0928816	-0.295561	-0.219616	-0.326127	-0.3842	-0.424385	-0.423442	-0.127299	-0.171073
AT1G66950	1.98698	1.11644	0.286536	2.52693	0.603453	2.85792	0.791355	-0.113454	0.449097	0.00550984	0.441463	1.07447	0.06139	-0.115084	1.14067	-0.0770756	0.437777	1.05385	1.07585	0.256637	0.147711	-0.253226	-0.232141	-0.159976	0.0039709	-0.199261	-0.309554	-0.402118	-0.581972	-0.863527	-0.772942	-0.184258	-0.170051	-0.475534	-0.477118	-0.251219	-0.19562	0.00125715	-0.0294357	0.207426	-0.443873	1.36417	1.02437	0.296495	0.567488	0.2432	0.731387	0.700681	0.123446
AT1G67070	0.0427776	-0.262649	0.0666139	0.637935	0.94561	0.314988	-0.466817	-0.504894	-0.619501	-0.418877	-0.479805	0.172653	-0.0210486	0.134952	-0.29421	-0.311614	-0.29279	-0.0859497	-0.127482	-0.00427707	0.0184093	0.0381236	-0.201938	1.05427	1.11542	1.5637	-0.237306	-0.114735	-0.176493	-0.228218	-0.305914	-0.309062	-0.0632464	0.0707224	0.0218204	-0.258588	-0.352926	-0.405517	0.186753	0.0500078	0.0143353	-0.0237277	-0.00689041	-0.108278	0.473779	0.900146	0.702841	-0.546492	-0.517063
AT1G67105	-0.119751	-0.192854	-0.347043	-0.432011	0.0254219	-0.114617	-0.337805	-0.134154	-0.257239	-0.354889	0.211445	-0.28839	-0.149724	-0.147739	-0.372157	-0.640985	-0.0960939	-0.494135	-0.579427	-0.249605	-0.483268	-0.442837	-0.236667	-0.66455	-0.515697	-0.499073	-0.474366	-0.273204	-0.372639	-0.42857	-0.558375	-0.467458	-0.637831	-0.696405	-0.656965	-0.841699	-0.451049	-0.667105	-0.547956	-0.437637	-0.298924	1.0392	1.45204	1.47222	0.796399	0.375323	1.92829	0.251179	1.75033
AT1G67180	-0.151867	-0.0551805	-0.0465839	0.108805	0.243892	0.252394	0.263122	0.43572	0.580299	0.331408	0.549705	0.059106	0.297835	0.286593	-0.0602832	-0.130547	-0.0883058	-0.200341	-0.0711356	-0.101613	-0.333901	-0.270251	-0.212945	0.0232718	0.162812	0.167325	-0.140727	-0.0285494	-0.0616531	-0.0658632	-0.0584398	-0.130833	-0.132808	-0.133647	-0.0290411	-0.357878	-0.412558	-0.28548	-0.343448	-0.342591	-0.203693	0.0143282	0.012006	0.0784996	0.154046	0.384812	0.420729	0.302358	0.371848
AT1G67470	0.018515	0.0599812	0.0227117	-0.0260913	-0.225906	-0.113815	-0.271033	-0.296966	-0.288629	-0.0339868	0.0982913	0.397233	0.475541	0.264278	0.134378	0.433966	0.0827834	0.131497	0.042932	-0.0472679	0.241282	0.0965152	0.255234	0.0488628	0.102325	-0.0418472	-0.26915	-0.384329	-0.174873	0.0363368	0.0616979	0.0480609	0.278108	0.658573	0.364791	0.363448	0.348292	0.329241	0.136718	0.230177	0.0476617	0.103322	0.0548856	0.0564734	-0.357301	-0.269826	-0.230888	-0.203981	-0.440953
AT1G67510	-0.379388	-0.500358	-0.451798	-0.294833	-0.280457	-0.23569	0.469714	0.399018	0.377972	0.373096	0.26802	0.0703247	0.10948	0.128002	-0.132658	-0.101485	-0.201303	-0.463399	-0.500414	-0.452004	-0.359943	-0.308731	-0.352775	-0.364225	-0.381544	-0.444322	0.402678	0.476607	0.443164	0.712439	0.729349	0.695133	0.328777	0.337073	0.437178	-0.00662387	-0.11463	-0.11027	-0.448069	-0.334934	-0.4255	-0.53408	-0.497954	-0.466841	-0.305593	-0.135722	-0.256337	0.543734	0.61386
AT1G67520	-0.301027	-0.137217	-0.119984	-0.247929	-0.034563	-0.236109	0.157437	-0.216816	-0.0803547	-0.222279	0.252667	-0.00896567	0.145016	-0.03249	-0.224931	-0.444458	-0.104527	-0.0730249	-0.126562	-0.161865	-0.00892347	-0.133931	-0.033023	-0.00202305	0.114655	0.310131	0.0750555	0.0210617	0.140414	-0.175816	-0.073849	0.0162393	-0.0961597	0.223913	-0.134755	-0.155546	-0.237172	0.0675246	-0.131889	-0.0107153	0.108503	-0.203376	0.0279517	-0.177007	-0.266395	-0.185326	0.0284734	-0.0614142	-0.0615448
AT1G67630	-0.109802	-0.0658693	-0.0832793	0.129764	0.156291	0.187157	0.0718904	0.0722436	0.0353187	-0.00707441	0.0286039	0.0565219	0.145294	0.0563	-0.200319	-0.250947	-0.0996999	-0.205552	-0.168987	-0.154711	-0.140227	-0.1065	-0.0915256	0.262504	0.18166	0.302621	0.027049	0.0880554	0.119509	-0.0362393	-0.0309494	-0.10076	-0.015811	0.0342465	0.0139213	-0.149516	-0.115	-0.232421	-0.135966	-0.0295028	-0.152875	-0.12553	-0.0375816	-0.102379	0.229941	0.197393	0.198037	0.164714	0.134538
AT1G67650	-0.496158	-0.235313	-0.560987	0.0588626	-0.279764	0.0135604	-0.00265619	0.186816	-0.106125	-0.0349852	0.0657387	-0.224696	-0.306853	0.10283	-0.248654	-0.300844	-0.223926	-0.350686	-0.557278	-0.272151	-0.233037	-0.180916	0.00616175	0.271215	0.192952	0.747306	0.36544	0.338874	0.283818	0.46694	0.255183	0.548381	0.241761	0.361426	0.280845	-0.283458	-0.0682002	-0.0932731	-0.314776	-0.403285	-0.392734	-0.59663	-0.665748	-0.297347	-0.00317143	-0.0909469	-0.21011	-0.14802	0.0602313
AT1G67710	0.527647	0.816127	-0.0512842	-0.219108	-0.152304	-0.0709188	-0.424361	-0.446822	-0.562488	-0.268235	-0.329458	-0.448567	-0.502005	-0.365751	0.0322559	-0.169251	-0.0834025	0.0195148	0.0750362	-0.0135477	0.551629	0.432964	0.181419	-0.159009	-0.277565	-0.360397	-0.211642	-0.139555	-0.270778	-0.116174	-0.239513	-0.190666	0.00231528	-0.470668	-0.315902	0.362988	0.00807811	0.219278	0.401172	0.438075	0.649212	0.302358	0.623292	0.746123	-0.440696	-0.364888	-0.674991	-0.204666	-0.494746
AT1G67720	0.00836098	-0.0500152	0.109581	-0.105259	-0.0895713	-0.107969	-0.0764176	-0.032806	-0.0386828	0.167974	0.156235	0.113975	0.0802666	0.075353	0.167009	0.0719341	0.103694	0.105303	0.0186829	0.0130605	0.0999417	0.0672158	0.166696	-0.0258917	-0.0906583	-0.0685772	-0.114303	-0.0224677	-0.0573421	0.197854	0.175626	0.159649	0.175297	0.101524	0.125055	0.209587	0.213717	0.202497	0.246682	0.155046	0.110889	-0.117795	-0.054018	-0.0189192	-0.206021	-0.173163	-0.236116	-0.11008	-0.109639
AT1G67750	-0.239864	-0.36297	-0.315145	0.33731	0.229344	0.353232	0.15961	0.0264422	0.0446443	0.527836	0.54403	0.308502	0.351946	0.402474	-0.33066	-0.393426	-0.390714	-0.507408	-0.542949	-0.492198	-0.370762	-0.375317	-0.408115	0.229828	0.0386369	0.0327067	-0.118919	-0.100257	-0.11152	0.180696	0.191072	0.0162754	0.132506	-0.0174375	0.0871759	-0.476972	-0.519085	-0.603166	-0.435164	-0.352216	-0.29682	-0.307569	-0.296612	-0.245057	0.318101	0.212873	0.308638	0.372585	0.261939
AT1G67780	0.145834	0.130042	0.0699013	0.379543	0.176194	0.322492	0.297517	0.407778	0.240774	0.243887	0.0939833	0.147563	-0.0133636	0.144636	0.0286309	-0.228951	-0.228631	-0.141774	0.0765531	-0.0643589	-0.105729	-0.313416	-0.112342	0.0111739	0.214771	-0.00207165	0.0137153	-0.101563	-0.108857	-0.208689	-0.222477	-0.339628	-0.0464569	-0.0538071	-0.0158476	-0.126332	-0.316267	-0.256473	-0.223776	-0.266909	-0.113098	-0.108534	0.221169	0.0325803	0.34392	0.229263	0.183759	0.313782	0.313046
AT1G67790	-0.188538	0.0567974	0.0738527	-0.124635	0.0430794	0.106003	-0.226902	-0.0430646	-0.111717	-0.0256189	-0.0774453	0.0952373	0.261739	-0.0468754	-0.0358081	-0.0342994	-0.0987996	-0.251771	-0.0485245	-0.0318283	0.0769711	0.0226268	0.0748115	0.132547	0.186413	0.00752572	0.0982419	-0.0678253	0.0621277	0.0107001	-0.142502	-0.122661	0.183399	0.00591284	0.0675762	0.00953082	0.0561114	-0.0660153	0.188556	0.0458513	0.0469104	-0.123396	-0.111951	-0.0223284	0.0861846	-0.0923794	0.0628292	-0.122408	-0.142447
AT1G67800	0.0179462	0.0943402	0.114563	-0.111927	-0.0382736	0.0307169	-0.196934	-0.103666	0.00152013	0.193921	0.18078	0.105048	0.185528	0.097377	0.220111	0.249993	0.205181	0.0881734	0.308511	0.200247	-0.0226254	0.0427352	0.00923717	-0.300655	-0.144767	-0.0496144	-0.246202	-0.22963	-0.112162	-0.0382571	0.0543669	0.0340746	-0.0916721	0.199709	0.0864444	0.0382466	0.180673	0.303929	-0.20285	-0.0763665	0.0253037	0.0363382	0.079412	0.0558093	-0.138005	-0.0500905	-0.063321	-0.336099	-0.183699
AT1G67820	0.481815	0.287379	0.208599	0.241429	0.13397	0.226583	0.0757048	0.196078	0.095074	0.0995495	0.149474	0.289287	0.091102	0.153533	-0.00520714	0.0221743	0.0746213	0.0184285	0.0652062	0.0645024	-0.274319	-0.20868	-0.300871	-0.354779	-0.116834	-0.205357	-0.282964	-0.441415	-0.274124	-0.527659	-0.463879	-0.471708	-0.243579	-0.233191	-0.324327	-0.267253	-0.316808	-0.2608	-0.314946	-0.126545	-0.225362	0.236495	0.33945	0.399126	0.468496	0.259536	0.297907	0.287717	0.216588
AT1G67865	-0.404814	-0.263165	-0.285881	-0.325057	-0.194443	-0.1664	-0.23518	-0.173606	-0.160612	-0.288889	-0.263348	-0.384952	-0.368509	-0.351597	-0.311606	-0.312669	-0.319762	-0.166792	-0.184406	-0.134178	0.309301	0.587419	0.462898	0.510197	0.461049	0.659777	0.569087	0.680076	0.747256	0.207472	0.289185	0.760717	-0.00477581	0.0462134	0.0932578	0.629632	0.710642	0.66808	0.969383	1.03067	1.21215	-0.476584	-0.316759	-0.41398	-0.442509	-0.379417	-0.339251	-0.417774	-0.385095
AT1G67900	-0.337671	-0.463023	-0.390743	0.851266	0.552134	0.856371	0.0215036	-0.0494958	-0.0578194	-0.495757	-0.518198	-0.141289	-0.262196	-0.183818	-0.498722	-0.509296	-0.374547	-0.394708	-0.496374	-0.392801	-0.349086	-0.383417	-0.384473	1.89706	1.64505	1.70294	0.766925	0.811825	0.666191	-0.361424	-0.404694	-0.39347	-0.169612	-0.248444	-0.273627	-0.47161	-0.512907	-0.454965	-0.271301	-0.360093	-0.398259	-0.298696	-0.324926	-0.352373	0.85372	0.774169	0.818495	0.0141267	-0.142641
AT1G67940	0.138113	0.0627917	0.00554296	0.310139	0.25869	0.349581	0.0114709	0.118455	0.102105	0.259729	0.160717	0.421651	0.514496	0.337521	0.0974059	0.0225575	-0.0589807	-0.0922667	0.0596698	0.0606129	-0.0436466	-0.176518	-0.130304	0.0464523	0.0554971	0.0704601	-0.025119	-0.220577	-0.156193	0.0406874	-0.0655249	-0.218624	0.023785	0.0523533	-0.00108506	-0.107372	-0.181042	-0.244256	-0.191205	-0.17825	-0.112343	0.167461	0.045367	0.0540796	0.0839751	-0.0224442	0.156516	-0.0423611	0.114175
AT1G67970	-0.834536	-0.834485	-0.792676	-0.74451	-0.701264	-0.727662	1.99994	1.96777	1.9211	0.317311	0.220816	-0.106942	-0.00087814	-0.00084575	-0.457908	-0.440483	-0.443928	-0.825995	-0.739352	-0.844657	-0.836111	-0.810891	-0.776773	-0.627735	-0.5233	-0.499467	1.47842	1.14284	1.16953	1.1954	1.28616	1.03346	0.318423	0.404495	0.267842	-0.180524	-0.0956937	0.0546819	-0.798291	-0.856081	-0.779835	-0.82722	-0.809	-0.831013	-0.696881	-0.609097	-0.606351	1.84151	1.69781
AT1G68050	-0.996604	-0.997665	-0.999025	-0.993214	-0.996726	-0.998292	4.30208	3.84092	4.13386	0.55382	0.588407	-0.422645	-0.375663	-0.370625	-0.928863	-0.911355	-0.92219	-0.995467	-0.998918	-0.996691	-0.997608	-0.997332	-0.996927	-0.998173	-0.991928	-0.996838	1.70037	1.53853	1.70577	2.03805	1.97368	1.91859	-0.241493	-0.233521	-0.299361	-0.881926	-0.87187	-0.869001	-0.996652	-0.996876	-1	-0.997925	-0.999183	-0.996185	-0.995248	-0.997039	-0.990586	4.50102	4.61741
AT1G68190	0.303607	0.460626	0.532997	-0.0987695	-0.0287995	-0.0119231	0.153818	0.116097	0.223767	-0.551899	-0.539018	-0.710127	-0.742059	-0.694094	-0.0457015	0.104581	-0.0276105	0.705987	0.548699	0.790449	0.610512	0.746188	0.797744	0.227991	0.175926	0.242218	0.501966	0.566336	0.62964	-0.595917	-0.608321	-0.558098	-0.808736	-0.8251	-0.822303	-0.00147633	-0.102743	0.0552419	0.595306	0.489931	0.741318	0.392971	0.508198	0.450431	-0.213253	-0.119997	-0.116581	-0.0591074	-0.059869
AT1G68360	0.369354	0.238432	-0.18128	0.180721	0.0850626	0.452812	-0.235807	-0.0578032	-0.219703	0.26766	0.128534	0.21923	0.618119	0.445861	-0.00287843	0.285317	0.358001	-0.315638	-0.0679	0.151358	-0.0133538	-0.0173857	-0.185247	0.130304	-0.147931	-0.184828	-0.288894	-0.29787	-0.229934	-0.396635	-0.146724	-0.0232391	0.393634	0.283584	0.341628	0.115481	0.310205	-0.169996	0.0172612	-0.286708	-0.0165164	-0.312348	-0.188004	-0.114916	-0.00248991	-0.018509	-0.105566	-0.100127	-0.320931
AT1G68440	0.942297	0.895757	0.864128	-0.473353	-0.479673	-0.46401	-0.934347	-0.919971	-0.933367	-0.912015	-0.908291	-0.508741	-0.519831	-0.523316	-0.145821	-0.0685028	-0.115536	1.58507	1.22951	1.62497	1.53243	1.41078	1.26931	-0.082356	-0.116479	-0.183231	-0.853669	-0.857982	-0.853868	-0.882354	-0.87513	-0.909105	-0.524569	-0.443932	-0.555831	-0.187356	-0.166997	-0.184604	1.73851	1.44299	1.48709	0.994446	0.918711	0.906324	-0.556756	-0.623211	-0.63101	-0.949681	-0.944331
AT1G68480	-0.143449	0.0603116	-0.237546	0.155316	0.238668	0.478988	0.182993	0.10426	0.000149745	-0.174022	-0.24218	0.364131	0.423872	0.148907	0.00322774	-0.00629297	-0.202888	-0.320382	-0.063271	-0.144631	-0.121739	0.00954496	-0.0117765	0.0675813	0.296922	0.347111	-0.234425	-0.481365	-0.355342	-0.289696	-0.38882	-0.313825	0.013625	-0.125551	-0.00252626	-0.363304	-0.412411	-0.5222	-0.169517	-0.0981756	-0.142375	-0.0667238	-0.0455897	0.258965	0.797981	0.730449	0.883804	0.118574	0.0852801
AT1G68530	0.235559	0.107459	0.248905	0.140479	0.0736392	-0.00916414	-0.190869	-0.13863	-0.154463	-0.310998	-0.328209	-0.237973	-0.276405	-0.305763	0.480981	0.387452	0.180828	0.337428	0.152627	0.254144	0.314643	0.307964	0.190203	-0.137039	-0.145821	-0.22431	0.0570042	0.0732118	0.0500005	0.0154369	0.0143141	-0.0476683	-0.100459	-0.0608805	-0.195565	0.318276	0.378968	0.265688	0.494449	0.469752	0.363191	0.224541	0.148076	0.0884129	-0.0544575	-0.0793121	-0.230361	-0.209569	-0.193054
AT1G68540	0.114886	0.0650117	0.196705	0.186811	0.248483	0.133884	0.167399	0.0934596	0.0419571	0.364141	0.221753	0.310519	0.426505	0.291894	0.264671	0.234525	0.108575	0.250443	0.268145	0.0771167	0.0121527	-0.00604345	0.10017	-0.007554	-0.0256699	-0.0263888	-0.0782804	-0.0153669	0.0645293	0.0878677	-0.0319239	0.0557664	0.124412	-0.045445	0.107151	-0.00961212	-0.171089	0.000638468	-0.0109564	0.0913742	0.00745458	0.0492666	0.0500499	-0.0492969	0.00389619	0.014215	0.219063	0.0693361	0.0535682
AT1G68570	0.408294	0.291338	0.543241	0.210215	0.33272	0.32539	-0.588496	-0.505442	-0.594892	-0.209719	-0.26992	0.452154	0.31271	0.507529	-0.0223749	0.0394818	0.0500283	0.572772	0.505006	0.61794	0.178946	0.356882	0.282573	-0.110594	-0.114083	-0.0333782	-0.70684	-0.695802	-0.692528	-0.535964	-0.551461	-0.629819	-0.0375717	-0.0892538	-0.06937	-0.331651	-0.367951	-0.340693	0.325975	0.438978	0.616024	0.310955	0.392559	0.410786	0.147581	0.19585	0.138109	-0.562892	-0.563014
AT1G68600	-0.696045	-0.788854	-0.749625	-0.540638	-0.538987	-0.465748	-0.000790099	-0.0114907	-0.095074	1.36688	1.6412	1.67243	1.57313	1.87809	-0.260744	-0.390584	-0.48866	-0.711772	-0.757467	-0.700129	-0.650348	-0.665476	-0.674254	-0.602741	-0.663507	-0.635946	-0.0816546	-0.204849	-0.243759	0.964309	0.672833	0.571039	0.998061	0.939944	0.958578	-0.552395	-0.587381	-0.608994	-0.585264	-0.616804	-0.662966	-0.776774	-0.763728	-0.771492	-0.690652	-0.578307	-0.51485	0.452406	0.51794
AT1G68620	-0.0620255	-0.577506	-0.621989	-0.424563	-0.175045	-0.271726	-0.695278	-0.586729	-0.855892	-0.61916	-0.37882	-0.409342	-0.432202	-0.477726	-0.851742	-0.677845	-0.695837	-0.619286	-0.433911	-0.551099	-0.289025	-0.396601	-0.315039	-0.220918	1.39888	8.31685	1.76914	-0.619564	2.24259	-0.189507	-0.559685	-0.538612	-0.69049	2.5052	-0.511116	-0.463373	0.128852	0.101516	-0.383438	-0.455005	1.04906	-0.457082	-0.509288	-0.371454	-0.170991	-0.497743	-0.379586	-0.842117	-0.778735
AT1G68640	-0.162354	-0.165779	-0.0485929	0.14609	0.0318728	0.130396	-0.291221	-0.0837321	-0.0932428	-0.0974763	0.0924268	0.194075	0.169153	0.144649	-0.255801	-0.283822	-0.276034	-0.273268	-0.294431	-0.304058	0.0883475	0.0920836	0.0506311	0.11412	0.165064	0.276933	-0.107181	-0.162372	-0.0957471	-0.314729	-0.0412046	-0.163542	0.356682	0.186423	0.29037	0.0600564	-0.0684181	-0.163165	-0.0524882	-0.112372	-0.0215212	-0.172619	-0.0800842	0.0926382	0.266625	0.310788	0.246212	-0.268262	-0.119171
AT1G68725	-0.290234	-0.144946	-0.362152	-0.187017	-0.106731	-0.175574	-0.315342	-0.0513134	-0.154773	-0.103766	-0.141709	0.166783	0.258453	0.11085	-0.0876226	-0.0310199	-0.311565	-0.342	-0.368114	-0.296928	-0.0711583	0.0920543	-0.032588	0.252614	0.593655	0.253672	0.186201	0.0233099	0.0565843	0.274624	0.152212	0.0675874	0.494168	0.425758	0.506412	0.167827	0.563103	-0.00605629	0.408442	0.402461	0.268314	-0.306885	-0.26297	-0.32274	-0.0441592	-0.0158921	-0.295278	-0.221197	-0.1553
AT1G68740	-0.261286	-0.360896	-0.352112	0.290829	0.166597	0.339928	0.216255	0.0386116	0.0945509	-0.3233	-0.239786	0.115422	0.0898171	0.031783	-0.255087	-0.132689	-0.144231	-0.0552554	-0.222231	-0.132743	-0.026017	-0.140268	-0.141365	0.767649	0.555804	0.494769	-0.192664	-0.14422	-0.00394544	-0.349122	-0.313558	-0.289682	0.229553	0.361103	0.224354	0.0701956	-0.043933	0.00642881	0.1657	-0.122308	-0.0698929	-0.454241	-0.366704	-0.432274	0.37978	0.177882	0.0744911	0.0132092	-0.0904776
AT1G68840	1.4489	0.992177	0.85652	-0.139634	-0.343471	-0.186488	-0.58585	-0.535372	-0.535001	-0.847888	-0.835601	-0.748498	-0.780827	-0.824095	0.224348	0.299963	0.186741	0.846616	0.925283	0.915696	1.14408	0.773741	0.777067	0.109279	-0.0356875	-0.0826824	-0.297198	-0.283796	-0.257999	-0.891114	-0.90311	-0.892745	-0.878095	-0.793127	-0.872099	0.0191422	-0.00412451	0.192417	1.09539	0.921474	0.566106	1.33134	1.25149	1.14198	-0.296549	-0.352006	-0.313014	-0.556244	-0.631768
AT1G68862	-0.0366146	-0.0943517	-0.237525	-0.110267	-0.125859	-0.0472814	0.0119152	0.0409782	0.0900374	-0.10816	0.0218528	-0.0182948	-0.371489	0.266359	-0.256028	-0.0490594	-0.0522889	-0.142746	-0.0510446	-0.053521	0.368693	0.272226	0.216055	0.472157	0.479492	0.668588	0.130284	0.68446	0.717112	-0.0316392	-0.101023	0.191687	0.0658832	-0.115439	0.122405	0.118132	-0.0407432	0.129746	0.205332	0.211507	0.237981	-0.3372	-0.127793	-0.0814205	-0.27494	-0.188118	-0.138191	0.00975148	-0.0370503
AT1G68930	-0.130696	0.0527055	0.0310178	-0.32972	-0.344116	-0.334715	0.0760845	-0.0270591	0.0757232	0.517645	0.738842	0.274139	0.0290413	-0.116386	-0.165717	-0.352558	-0.119461	-0.0204668	-0.145234	-0.148465	-0.316631	-0.292201	-0.183457	-0.481476	-0.426062	-0.495524	0.078968	0.107846	-0.133692	0.495897	0.548594	0.438201	0.301818	0.334853	0.273638	0.146442	-0.015924	-0.0619743	-0.198766	-0.0843616	-0.251736	-0.110944	-0.127423	-0.113635	-0.29919	-0.410842	-0.371331	0.238981	0.250969
AT1G69040	-0.562032	-0.543721	-0.533787	-0.229592	-0.20097	-0.17926	1.37784	1.1045	1.18201	0.378684	0.462195	-0.0227262	-0.0306122	-0.054364	-0.0828531	-0.119499	-0.0638937	-0.564918	-0.561675	-0.579863	-0.497995	-0.466588	-0.460369	-0.103026	-0.048274	0.0119421	0.775728	0.743319	0.861129	0.3078	0.323319	0.395641	0.0782466	-0.0176841	0.123641	-0.0823682	-0.101427	-0.0585894	-0.534653	-0.523734	-0.497453	-0.57609	-0.563279	-0.540395	-0.0465636	-0.113954	0.0473978	1.04258	1.15323
AT1G69160	0.426926	0.407732	0.471573	0.544462	0.381583	0.489716	-0.0396192	-0.0382034	-0.0222143	-0.519371	-0.555475	-0.392353	-0.435361	-0.401373	-0.156013	-0.122626	-0.0966712	0.53798	0.48588	0.671941	0.176116	0.303094	0.245229	0.903606	0.853525	0.83616	0.404516	0.416633	0.375076	-0.692491	-0.708712	-0.66682	-0.671343	-0.622306	-0.625903	-0.433495	-0.469417	-0.429959	0.292455	0.170295	0.354322	0.388906	0.554668	0.51837	0.24685	0.346101	0.279581	-0.203708	-0.208355
AT1G69170	0.0603918	0.394039	0.220244	0.00527289	0.181062	0.0342561	-0.00518239	-0.00941327	-0.0348826	-0.0871473	-0.0760499	-0.179776	-0.109976	-0.00974674	-0.113392	0.0834045	0.000727834	0.125854	0.233344	0.371599	0.314757	0.420222	0.375689	0.274966	0.17744	0.214365	-0.04555	-0.0625587	0.0800372	-0.255103	-0.0945182	-0.241832	-0.168976	-0.091226	-0.200043	-0.0908157	0.0270095	0.0504032	0.28317	0.433733	0.480707	0.0331636	0.201631	0.098762	-0.117524	-0.0980516	0.140221	-0.220692	-0.20442
AT1G69200	0.179937	0.193983	0.0632604	0.144586	0.0859511	0.0117419	0.249792	0.161487	0.166042	0.241059	0.277106	0.226213	0.133602	0.102825	-0.0164212	-0.206093	-0.0519895	0.00839114	-0.0561366	-0.121221	-0.274916	-0.327299	-0.31184	-0.0991251	-0.123303	-0.200251	-0.0359982	-0.115111	-0.161941	0.0412662	0.096148	0.0387194	0.141229	0.0166786	0.0405521	0.000721199	-0.0428016	-0.114411	-0.140007	-0.157884	-0.32002	0.052991	0.0278165	0.0633734	0.336786	0.133205	0.0715907	0.285989	0.189093
AT1G69360	-0.0135396	-0.0538752	-0.0974896	0.076212	-0.0369544	-0.175436	-0.0772022	-0.0978803	-0.126191	-0.220105	-0.220205	-0.228925	-0.448603	-0.3381	0.0501627	-0.125654	-0.223679	0.280358	0.0574902	0.176486	0.381277	0.216411	0.245578	-0.235034	-0.2478	-0.108847	0.0211205	0.0560307	-0.12646	-0.15091	-0.265785	-0.293776	-0.329283	-0.453133	-0.454785	0.316989	0.086125	-0.0621991	0.454502	0.383874	0.372249	0.148602	-0.150338	0.0610789	0.0884919	0.0461359	-0.00797128	-0.0487149	-0.0148727
AT1G69440	-0.0763876	-0.240041	-0.263072	-0.109199	-0.155871	-0.116831	-0.298769	-0.289901	-0.32327	-0.139279	-0.112392	-0.0514353	-0.0850968	-0.134544	0.209367	0.0286467	0.0669898	-0.209917	-0.257845	-0.187742	-0.185705	-0.285243	-0.270103	-0.370586	-0.30142	-0.403678	-0.179041	-0.266548	-0.389971	0.133864	0.0939916	0.00132813	0.16971	0.0288782	-0.0230111	0.292181	0.284083	-0.0387428	-0.151245	-0.241693	-0.199653	-0.0805582	-0.115093	-0.100742	0.135676	-0.0399186	-0.070044	-0.0258902	-0.0548842
AT1G69450	-0.089394	-0.154752	-0.128419	-0.144891	-0.0369574	-0.0728215	0.0619587	0.0947177	0.259634	0.0318444	0.109412	-0.224024	-0.290418	-0.311881	-0.210967	-0.142202	-0.193302	-0.0989413	-0.11875	-0.0498063	-0.097978	-0.0824872	0.0209832	-0.158054	-0.131371	0.0394953	0.422809	0.358554	0.475884	0.134133	0.0335428	0.0762795	-0.291042	-0.317637	-0.260839	-0.188654	-0.13266	-0.113657	0.0131558	-0.163795	0.054421	-0.0119308	-0.0785779	-0.00775244	-0.17658	-0.096337	0.00699919	0.234652	0.257091
AT1G69490	0.043088	0.149789	0.300025	-0.30153	-0.368816	-0.20754	-0.958903	-0.933116	-0.91497	-0.917819	-0.934549	-0.881586	-0.904278	-0.849062	-0.760057	-0.794828	-0.786345	-0.229812	0.357279	0.0270542	1.61606	2.03427	1.99227	-0.0925536	0.453544	0.391562	-0.825579	-0.828972	-0.726675	-0.88846	-0.940616	-0.977776	-0.947821	-0.889776	-0.95116	-0.79778	-0.750871	-0.672667	1.12262	0.878387	2.01804	0.342403	0.56913	0.770206	-0.394383	-0.22585	-0.409362	-0.952682	-0.827838
AT1G69523	-0.314066	-0.305139	-0.18107	0.147802	0.143539	0.221232	-0.0140884	0.0500057	0.196286	0.366748	0.283645	0.437684	0.545659	0.688311	0.104825	0.191625	0.201022	-0.130537	-0.158153	-0.100776	-0.446899	-0.392835	-0.362421	0.147772	-0.119641	-0.0150776	-0.0758507	0.0592525	0.0778325	0.268262	0.207366	0.270942	0.366508	0.333842	0.446878	-0.238268	-0.206152	-0.0534244	-0.333791	-0.439076	-0.400616	-0.292964	-0.249502	-0.363606	-0.0348825	0.120653	0.376365	-0.015069	0.0395932
AT1G69526	-0.214497	0.0268193	-0.0509648	0.338785	0.407132	0.577436	-0.0512565	0.127662	0.00863278	0.268141	0.192737	0.0599716	0.0638594	0.213867	-0.0963929	-0.104286	-0.0496462	0.0714284	0.0804624	0.0512774	-0.218818	-0.174213	-0.0703192	0.687486	0.369563	0.447756	-0.127958	0.0383062	-0.0738885	0.0736925	0.134546	0.118623	0.0454469	0.0409246	0.136474	-0.298739	-0.362667	-0.28458	-0.316612	-0.336538	-0.17467	0.0329163	0.0405949	-0.0503735	0.163891	0.173269	0.606439	-0.107565	-0.0863367
[truncated: 2,968 more rows]
[truncated: 118 more columns]

## Sheet: Community Membership
Community Membership
[truncated: 1,661 more rows]

[truncated: 3 more sheets: Gene Descriptions by Community, Gene Ontology by Community, ANOVA+TukeyHSD by Community]
