# Supplementary material for: Genetic architecture of a light-temperature coincidence detector
Source: Nat Commun. 2025 Aug 26;16:7947. doi: 10.1038/s41467-025-62194-y (PMC12381198; doi:10.1038/s41467-025-62194-y)
Supplement: Supplementary file 6 — Supplementary Dataset 4 [file 41467_2025_62194_MOESM6_ESM.xlsx]

## Sheet: Supplementary Table 1
PRIMERS
PRIMER NAME	Sequence (5'-3')	Note
asLBb1.3	ATTTTGCCGATTTCGGAAC	Genotyping - Internal primer for SALK TDNA insertions
phot2-1_genoseq_F	GCACACTCGAAGCCTGTCT	Genotyping - Sequence PCR product to confirm splice site mutation
phot2-1_genoseq_R	GTACAAGGCGATTCATGG	Genotyping - Sequence PCR product to confirm splice site mutation
phot1-SALK_146058_F1	TCAACTACACCAAGAGCGGTACTCG	Genotyping
phot1-SALK_146058_R1	ATGTTGGCATCAGGAAGTTCTCG	Genotyping
phot2-SALK_142275_F1	GGAAGAAACTGGTACTGCTC	Genotyping
phot2-SALK_142275_R1	TGTGGATCAGCACTCTTTGC	Genotyping
nph3-S110039_F1	GACCAGAAGCGTTTGAGCTTGC	Genotyping
nph3-S110039_R2	CGTCTCCTCCTAAACCTAATCCTCCTC	Genotyping
sail_LB3	TAGCATCTGAATTTCATAACCAATCTCGATACAC	Genotyping - Internal primer for SAIL insertions
chup1_Salk129128_L2	GTTGCAGCATCGTTCCACGTGATG	Genotyping
chup1_Salk129128_R2	GTGTGAACTTACTGCTAAGAGG	Genotyping
jac1_WiscDs457-460P9_F	AAGACGAGAAGCCTGTATTCG	Genotyping
jac1_WiscDs457-460P9_R	CTTCACATTAGCCTCACGTGC	Genotyping
WiscDsLox_LB6	AATAGCCTTTACTTGAGTTGGCGTAAAAG	Genotyping - Internal primer for WISC insertion
camta1_SALK008187_F	CATCTATGGTGGATCGCAGATC	Genotyping
camta1_SALK008187_R	GAAGAGAAAGTGACCATTCATCCAC	Genotyping
camta2_SALK_007027_F2	ACTCAGACACAGCCTTCTACTT	Genotyping
camta2_SALK_007027_R2	ACTTCTGAGTCTGTCTGAGTCC	Genotyping
camta2_S139582_F	AATCTGGTCTTGACTGAACTGTCC	Genotyping
camta2_S139582_R	CACATTGATACTACAACTCTGTAGC	Genotyping
camta3_SALK_001152_F	CAATGTGTTGCTCCTATGCATGAG	Genotyping
camta3_SALK_001152_R2	TTACGTACAGCTGTCAACGAG	Genotyping
elf3_SALKSEQ043678.1-F	TTGAGTTGCACAGACTGATTAAGGT	Genotyping
elf3_SALKSEQ043678.1-R	GAGCAGGTTCATTATCAGATCTCTG	Genotyping
AT1G02300_F2	CAAAAGCACAGAACCTGAGATAGA	Genotyping - co-segregating insertions in elf3 SALKseq043678.1
AT1G02300_R2	AGGTAATCAGAAACTCACAGTGGCGT	Genotyping - co-segregating insertions in elf3 SALKseq043678.1
AT5G20200_F	TGCCTAGGCAACTTACCATCGC	Genotyping - co-segregating insertions in elf3 SALKseq043678.1
AT5G20200_R	CTTCTCCTTGAGTGGCCATGAACTC	Genotyping - co-segregating insertions in elf3 SALKseq043678.1
ehb1_SAIL1307_F	GATGATAATTAAAGTGAGTTAGCAGGAAAC	Genotyping
ehb1_SAIL1307_R	CTCTGGGTTGCAGTTATTCTTCACAGTA	Genotyping
ehb1_SAIL385_F	TACTGTGAAGAATAACTGCAACCCAGAG	Genotyping
ehb1_SAIL385_R	TATGGACAAAAGGTTTAAGCCGTTGAC	Genotyping
pCHF3-yfp-F	GTTCATTTCATTTGGAGAGAACACGGGGGACGAGCTATGGTGAGCAAGGGCGAGGAGCTG	Gibson Assembly - pCHF3-YFP-NPH3
pCHF3-nph3-R	TCTGCAGGTCGACTCTAGAGGATCCCCGGGTACCGTCATGAAATTGAGTTCCTCCATCGT	Gibson Assembly - pCHF3-YFP-NPH3
YFP-NPH3-F	TCTCGGCATGGACGAGCTGTACAAGGGAGGCAGCTGGGAATCTGAGAGCGACGGTGGGGT	Gibson Assembly - pCHF3-YFP-NPH3
NPH3-YFP-R	ACCCCACCGTCGCTCTCAGATTCCCAGCTGCCTCCCTTGTACAGCTCGTCCATGCCGAGA	Gibson Assembly - pCHF3-YFP-NPH3
pCHF3-EHB1-F	TTCATTTGGAGAGAACACGGGGGACGAGCTATGGAGAAAACAGAGGAAGAGGTTGAGATG	Gibson Assembly - pCHF3-EHB1-mCherry
ehb1-mcherry-F	AAACTCATCTCAGAAGAGGATCTGGGAGGCAGCGTGAGCAAGGGCGAGGAGGATAACATG	Gibson Assembly - pCHF3-EHB1-mCherry
mcherry-ehb1-R	CATGTTATCCTCCTCGCCCTTGCTCACGCTGCCTCCCAGATCCTCTTCTGAGATGAGTTT	Gibson Assembly - pCHF3-EHB1-mCherry
pCHF3-mcherry-R	AGGTCGACTCTAGAGGATCCCCGGGTACCGCTTGTACAGCTCGTCCATGCCGCCGGTGGA	Gibson Assembly - pCHF3-EHB1-mCherry
TAQMAN PROBE SETS (Thermo)
TARGET GENE	ASSAY KIT #	Note
AT4G26410	At02239002_g1	Internal control gene - Spans exons 3-4
ATC	At02275790_g1	Spans exons 2-3
TSF	At02164435_gl	Spans exons 1-2
SOC1	At02263351_m1	Spans exons 6-7
SVP	At02184218_g1	Spans exons 2-3
SEP3	At02180454_m1	Spans exons 7-8
CAMTA2	At02282165_g1	Spans exons 2-3
EHB1	At02227198_g1	Spans exons 1-2
EMSA probes and competitors
SEQUENCE NAME	Sequence (5'-3')	Note
pEHBwt_biotin	TGTGAGTAACGCGTAGATGATAA	double stranded, biotinylated
pEHBwt_cold	TGTGAGTAACGCGTAGATGATAA	double stranded, unlabeled
pEHBmut_biotin	TGTGAGTAAATATTAGATGATAA	double stranded, CGCG>ATAT, biotinylated
pEHBmut_cold	TGTGAGTAAATATTAGATGATAA	double stranded, CGCG>ATAT, unlabeled
