# Supplementary material for: Genetic architecture of a light-temperature coincidence detector
Source: Nat Commun. 2025 Aug 26;16:7947. doi: 10.1038/s41467-025-62194-y (PMC12381198; doi:10.1038/s41467-025-62194-y)
Supplement: Supplementary file 9 — Source data [file 41467_2025_62194_MOESM9_ESM.xlsx]

## Sheet: Source Data ReadMe
	Genetic architecture of a light-temperature coincidence detector
	Adam Seluzicki & Joanne Chory
	Source Data
	Sheet	Contents
	Figure 1A	Flowering time data - PHOT signaling pathway components
	Figure 1B	Flowering time data - phot1 and phot2 - gl1 background
	Figure 1C	Flowering time data - phot2+elf3
	Figure 2AB	Flowering time data - phot2 - white vs yellow light
	Figure 2C	Flowering time data - phot2 - white vs yellow light - Leaf Number Ratio calculation
	Figure 2DE	Flowering time data - phot2 nph3 - 50umol m-2s-1
	Figure 2f	Flowering time data - phot2 nph3 - 50umol m-2s-1 - Leaf Number Ratio calculation
	Figure 3A	Flowering time data - camta family mutants
	Figure 3B	Flowering time data - phot2 + camta1 camta2
	Figure 5B	qRT-PCR - CAMTA2 and EHB1 transcripts in Col-0 and camta2-2
	Figure 5C	uncropped blots for EMSA
	Figure 5D	Flowering time data - camta2-1, camta2-2, ehb1-2, ehb1-3
	SuppData 2A	Flowering time data - Col-0 and phot2 white light + blue light
	SuppData 2B	Flowering time data - Col-0 and phot2 white light + red light
	SuppData 2C	Flowering time data - nph3 mutant - replotted from Fig. 1A (100umol) and Fig. 2D (20umol)
	SuppData 2D	Flowering time data - phot1 phot2 and phot2 nph3 in 100umol white light
	SuppData 3B	ELEMENT output
	SuppData 3D	dhyper test output for DAPseq transcription factor binding overlap with phot2-1 gl1 15C ZT16 DEGs
	SuppData 4A	Flowering time data - phot2 camta2 - 50umol white light
	SuppData 6A	qRT-PCR - TSF transcripts in Col-0, phot2, camta2, phot2 camta2
	SuppData 6B	qRT-PCR - ATC transcripts in Col-0, phot2, camta2, phot2 camta2
	SuppData 6C	qRT-PCR - TSF/ATC transcript ratio in Col-0, phot2, camta2, phot2 camta2
	SuppData 7	qRT-PCR - SOC1, SVP, SEP3 transcripts in Col-0, phot2, camta2-1, camta2-2
	SuppData 10A	Confocal Images - Original brightness - YFP-NPH3, EHB1-mCherry, YFP-NPH3+EHB1-mCherry in Dark and after blue exposure
	SuppTable 1	Primers used in the study

## Sheet: Figure 1A
genotype	temperature	TLN			genotype	temperature	TLN				ANOVA+HSD
01_Col0	1_20C	18			01_Col0	2_15C	25
01_Col0	1_20C	17			01_Col0	2_15C	27				phot signaling pathway components
01_Col0	1_20C	18			01_Col0	2_15C	29
01_Col0	1_20C	17			01_Col0	2_15C	26				TLN at flowering 20C vs 15C
01_Col0	1_20C	17			01_Col0	2_15C	29
01_Col0	1_20C	17			01_Col0	2_15C	30				------------------
01_Col0	1_20C	15			01_Col0	2_15C	30
01_Col0	1_20C	17			01_Col0	2_15C	30				ANOVA
01_Col0	1_20C	17			01_Col0	2_15C	29				Df Sum Sq Mean Sq F value Pr(>F)
01_Col0	1_20C	17			01_Col0	2_15C	27				genotype 5 385.4 77.07 24.44 <2e-16 ***
01_Col0	1_20C	16			01_Col0	2_15C	27				Residuals 201 633.9 3.15
01_Col0	1_20C	17			01_Col0	2_15C	27				---
01_Col0	1_20C	17			01_Col0	2_15C	24				Signif. codes: 0 ‘***’ 0.001 ‘**’ 0.01 ‘*’ 0.05 ‘.’ 0.1 ‘ ’ 1
01_Col0	1_20C	17			01_Col0	2_15C	26
01_Col0	1_20C	18			01_Col0	2_15C	29
01_Col0	1_20C	18			01_Col0	2_15C	30				TukeyHSD		group=TRUE)
01_Col0	1_20C	17			01_Col0	2_15C	25
01_Col0	1_20C	16			01_Col0	2_15C	30				$statistics
01_Col0	1_20C	15			01_Col0	2_15C	28				MSerror Df Mean CV
01_Col0	1_20C	20			01_Col0	2_15C	25				3.15354 201 17.55072 10.11822
01_Col0	1_20C	18			01_Col0	2_15C	30
01_Col0	1_20C	18			01_Col0	2_15C	27				$parameters
01_Col0	1_20C	18			01_Col0	2_15C	28				test name.t ntr StudentizedRange alpha
01_Col0	1_20C	17			01_Col0	2_15C	27				Tukey genotype 6 4.069279 0.05
01_Col0	1_20C	16			01_Col0	2_15C	26
01_Col0	1_20C	16			01_Col0	2_15C	28				$means
01_Col0	1_20C	16			01_Col0	2_15C	28				TLN std r se Min Max Q25 Q50 Q75
01_Col0	1_20C	17			01_Col0	2_15C	29				01_Col0 17.00000 1.028992 35 0.3001685 15 20 16.5 17 18.0
01_Col0	1_20C	18			01_Col0	2_15C	24				02_phot1_101 19.31429 2.310735 35 0.3001685 16 25 18.0 19 21.0
01_Col0	1_20C	15			01_Col0	2_15C	29				03_phot2_101 19.51429 2.214543 35 0.3001685 16 25 18.0 19 21.0
01_Col0	1_20C	18			02_phot1_101	2_15C	27				04_nph3 16.17143 1.339133 35 0.3001685 12 18 15.5 16 17.0
01_Col0	1_20C	17			02_phot1_101	2_15C	30				07_jac1 16.34286 1.747988 35 0.3001685 13 21 15.0 16 17.5
01_Col0	1_20C	16			02_phot1_101	2_15C	29				08_chup1 16.90625 1.653137 32 0.3139238 13 20 16.0 17 18.0
01_Col0	1_20C	17			02_phot1_101	2_15C	27
01_Col0	1_20C	17			02_phot1_101	2_15C	31				$comparison
02_phot1_101	1_20C	18			02_phot1_101	2_15C	27				difference pvalue signif.
02_phot1_101	1_20C	20			02_phot1_101	2_15C	30				01_Col0 - 02_phot1_101 -2.3142857142857131691471 0.0000000000000000000000 ***
02_phot1_101	1_20C	24			02_phot1_101	2_15C	32				01_Col0 - 03_phot2_101 -2.5142857142857160113181 0.0000000000000000000000 ***
02_phot1_101	1_20C	21			02_phot1_101	2_15C	31				01_Col0 - 04_nph3 0.8285714285714291804652 0.3739000000000000101252
02_phot1_101	1_20C	21			02_phot1_101	2_15C	35				01_Col0 - 07_jac1 0.6571428571428583609304 0.6336000000000000520473
02_phot1_101	1_20C	17			02_phot1_101	2_15C	30				01_Col0 - 08_chup1 0.0937500000000000000000 0.9999000000000000110134
02_phot1_101	1_20C	18			02_phot1_101	2_15C	28				02_phot1_101 - 03_phot2_101 -0.2000000000000028421709 0.9970999999999999863221
02_phot1_101	1_20C	18			02_phot1_101	2_15C	31				02_phot1_101 - 04_nph3 3.1428571428571423496123 0.0000000000000000000000 ***
02_phot1_101	1_20C	20			02_phot1_101	2_15C	32				02_phot1_101 - 07_jac1 2.9714285714285715300775 0.0000000000000000000000 ***
02_phot1_101	1_20C	18			02_phot1_101	2_15C	33				02_phot1_101 - 08_chup1 2.4080357142857131691471 0.0000000000000000000000 ***
02_phot1_101	1_20C	22			02_phot1_101	2_15C	29				03_phot2_101 - 04_nph3 3.3428571428571451917833 0.0000000000000000000000 ***
02_phot1_101	1_20C	16			02_phot1_101	2_15C	33				03_phot2_101 - 07_jac1 3.1714285714285743722485 0.0000000000000000000000 ***
02_phot1_101	1_20C	22			02_phot1_101	2_15C	26				03_phot2_101 - 08_chup1 2.6080357142857160113181 0.0000000000000000000000 ***
02_phot1_101	1_20C	21			02_phot1_101	2_15C	31				04_nph3 - 07_jac1 -0.1714285714285708195348 0.9986000000000000431655
02_phot1_101	1_20C	16			02_phot1_101	2_15C	26				04_nph3 - 08_chup1 -0.7348214285714291804652 0.5387999999999999456435
02_phot1_101	1_20C	16			02_phot1_101	2_15C	29				07_jac1 - 08_chup1 -0.5633928571428583609304 0.7863999999999999879208
02_phot1_101	1_20C	19			02_phot1_101	2_15C	28				LCL UCL
02_phot1_101	1_20C	19			02_phot1_101	2_15C	24				01_Col0 - 02_phot1_101 -3.5357552864885648524762 -1.0928161420828614858181
02_phot1_101	1_20C	16			02_phot1_101	2_15C	32				01_Col0 - 03_phot2_101 -3.7357552864885676946471 -1.2928161420828643279890
02_phot1_101	1_20C	18			02_phot1_101	2_15C	27				01_Col0 - 04_nph3 -0.3928981436314225028639 2.0500410007742808637943
02_phot1_101	1_20C	22			02_phot1_101	2_15C	33				01_Col0 - 07_jac1 -0.5643267150599933223987 1.8786124293457100442595
02_phot1_101	1_20C	22			02_phot1_101	2_15C	28				01_Col0 - 08_chup1 -1.1560199185735586802082 1.3435199185735586802082
02_phot1_101	1_20C	20			02_phot1_101	2_15C	30				02_phot1_101 - 03_phot2_101 -1.4214695722028545255000 1.0214695722028488411581
02_phot1_101	1_20C	18			02_phot1_101	2_15C	30				02_phot1_101 - 04_nph3 1.9213875706542906662833 4.3643267150599935888522
02_phot1_101	1_20C	19			02_phot1_101	2_15C	29				02_phot1_101 - 07_jac1 1.7499589992257198467485 4.1928981436314227693174
02_phot1_101	1_20C	23			02_phot1_101	2_15C	31				02_phot1_101 - 08_chup1 1.1582657957121544889389 3.6578056328592718493553
02_phot1_101	1_20C	20			02_phot1_101	2_15C	28				03_phot2_101 - 04_nph3 2.1213875706542935084542 4.5643267150599964310231
02_phot1_101	1_20C	19			02_phot1_101	2_15C	27				03_phot2_101 - 07_jac1 1.9499589992257226889194 4.3928981436314256114883
02_phot1_101	1_20C	18			02_phot1_101	2_15C	28				03_phot2_101 - 08_chup1 1.3582657957121573311099 3.8578056328592746915263
02_phot1_101	1_20C	18			02_phot1_101	2_15C	30				04_nph3 - 07_jac1 -1.3928981436314225028639 1.0500410007742808637943
02_phot1_101	1_20C	19			03_phot2_101	2_15C	36				04_nph3 - 08_chup1 -1.9845913471449878606734 0.5149484900021294997430
02_phot1_101	1_20C	25			03_phot2_101	2_15C	36				07_jac1 - 08_chup1 -1.8131627757164170411386 0.6863770614307003192778
02_phot1_101	1_20C	17			03_phot2_101	2_15C	32
02_phot1_101	1_20C	17			03_phot2_101	2_15C	33
02_phot1_101	1_20C	19			03_phot2_101	2_15C	35				$groups
03_phot2_101	1_20C	18			03_phot2_101	2_15C	30				TLN groups
03_phot2_101	1_20C	22			03_phot2_101	2_15C	32				03_phot2_101 19.51429 a
03_phot2_101	1_20C	22			03_phot2_101	2_15C	32				02_phot1_101 19.31429 a
03_phot2_101	1_20C	24			03_phot2_101	2_15C	35				01_Col0 17.00000 b
03_phot2_101	1_20C	25			03_phot2_101	2_15C	29				08_chup1 16.90625 b
03_phot2_101	1_20C	18			03_phot2_101	2_15C	40				07_jac1 16.34286 b
03_phot2_101	1_20C	19			03_phot2_101	2_15C	31				04_nph3 16.17143 b
03_phot2_101	1_20C	24			03_phot2_101	2_15C	28
03_phot2_101	1_20C	18			03_phot2_101	2_15C	33				attr(	class") [1] "group
03_phot2_101	1_20C	23			03_phot2_101	2_15C	30				-----------------------
03_phot2_101	1_20C	19			03_phot2_101	2_15C	27
03_phot2_101	1_20C	22			03_phot2_101	2_15C	22				ANOVA
03_phot2_101	1_20C	19			03_phot2_101	2_15C	34				Df Sum Sq Mean Sq F value Pr(>F)
03_phot2_101	1_20C	19			03_phot2_101	2_15C	31				genotype 5 914.5 182.91 26.98 <2e-16 ***
03_phot2_101	1_20C	21			03_phot2_101	2_15C	32				Residuals 190 1288.2 6.78
03_phot2_101	1_20C	18			03_phot2_101	2_15C	32				---
03_phot2_101	1_20C	21			03_phot2_101	2_15C	34				Signif. codes: 0 ‘***’ 0.001 ‘**’ 0.01 ‘*’ 0.05 ‘.’ 0.1 ‘ ’ 1
03_phot2_101	1_20C	18			03_phot2_101	2_15C	33
03_phot2_101	1_20C	16			03_phot2_101	2_15C	37
03_phot2_101	1_20C	18			03_phot2_101	2_15C	27				TukeyHSD
03_phot2_101	1_20C	17			03_phot2_101	2_15C	22
03_phot2_101	1_20C	19			03_phot2_101	2_15C	36				$statistics
03_phot2_101	1_20C	19			03_phot2_101	2_15C	32				MSerror Df Mean CV
03_phot2_101	1_20C	18			03_phot2_101	2_15C	30				6.779804 190 28.08163 9.272273
03_phot2_101	1_20C	18			03_phot2_101	2_15C	30
03_phot2_101	1_20C	18			03_phot2_101	2_15C	33				$parameters
03_phot2_101	1_20C	19			03_phot2_101	2_15C	28				test name.t ntr StudentizedRange alpha
03_phot2_101	1_20C	18			04_nph3	2_15C	24				Tukey genotype 6 4.071562 0.05
03_phot2_101	1_20C	17			04_nph3	2_15C	24
03_phot2_101	1_20C	18			04_nph3	2_15C	26				$means
03_phot2_101	1_20C	17			04_nph3	2_15C	28				TLN std r se Min Max Q25 Q50 Q75
03_phot2_101	1_20C	20			04_nph3	2_15C	29				01_Col0 27.63333 1.884297 30 0.4753877 24 30 26.25 28.0 29
03_phot2_101	1_20C	20			04_nph3	2_15C	24				02_phot1_101 29.48571 2.405526 35 0.4401235 24 35 28.00 30.0 31
03_phot2_101	1_20C	20			04_nph3	2_15C	25				03_phot2_101 31.62500 3.899959 32 0.4602921 22 40 30.00 32.0 34
03_phot2_101	1_20C	21			04_nph3	2_15C	24				04_nph3 24.64706 2.410612 34 0.4465490 18 30 23.00 24.5 26
04_nph3	1_20C	14			04_nph3	2_15C	27				07_jac1 27.03030 1.991934 33 0.4532644 23 31 25.00 27.0 28
04_nph3	1_20C	14			04_nph3	2_15C	22				08_chup1 28.15625 2.528666 32 0.4602921 22 34 27.00 28.0 30
04_nph3	1_20C	16			04_nph3	2_15C	25
04_nph3	1_20C	17			04_nph3	2_15C	24				$comparison
04_nph3	1_20C	15			04_nph3	2_15C	25				difference pvalue signif.
04_nph3	1_20C	17			04_nph3	2_15C	25				01_Col0 - 02_phot1_101 -1.8523809523809511290438 0.0526999999999999968469666 .
04_nph3	1_20C	18			04_nph3	2_15C	25				01_Col0 - 03_phot2_101 -3.9916666666666671403618 0.0000000000000000000000000 ***
04_nph3	1_20C	17			04_nph3	2_15C	24				01_Col0 - 04_nph3 2.9862745098039198410333 0.0001000000000000000047922 ***
04_nph3	1_20C	16			04_nph3	2_15C	22				01_Col0 - 07_jac1 0.6030303030303016953440 0.9415000000000000035527137
04_nph3	1_20C	17			04_nph3	2_15C	24				01_Col0 - 08_chup1 -0.5229166666666671403618 0.9688999999999999834798814
04_nph3	1_20C	17			04_nph3	2_15C	23				02_phot1_101 - 03_phot2_101 -2.1392857142857160113181 0.0120000000000000002498002 *
04_nph3	1_20C	18			04_nph3	2_15C	23				02_phot1_101 - 04_nph3 4.8386554621848709700771 0.0000000000000000000000000 ***
04_nph3	1_20C	17			04_nph3	2_15C	23				02_phot1_101 - 07_jac1 2.4554112554112528243877 0.0018999999999999999961836 **
04_nph3	1_20C	18			04_nph3	2_15C	18				02_phot1_101 - 08_chup1 1.3294642857142839886819 0.2982000000000000206057393
04_nph3	1_20C	16			04_nph3	2_15C	21				03_phot2_101 - 04_nph3 6.9779411764705869813952 0.0000000000000000000000000 ***
04_nph3	1_20C	15			04_nph3	2_15C	26				03_phot2_101 - 07_jac1 4.5946969696969688357058 0.0000000000000000000000000 ***
04_nph3	1_20C	16			04_nph3	2_15C	30				03_phot2_101 - 08_chup1 3.4687500000000000000000 0.0000000000000000000000000 ***
04_nph3	1_20C	14			04_nph3	2_15C	25				04_nph3 - 07_jac1 -2.3832442067736181456894 0.0032000000000000001533496 **
04_nph3	1_20C	17			04_nph3	2_15C	23				04_nph3 - 08_chup1 -3.5091911764705869813952 0.0000000000000000000000000 ***
04_nph3	1_20C	12			04_nph3	2_15C	27				07_jac1 - 08_chup1 -1.1259469696969688357058 0.5052999999999999714006549
04_nph3	1_20C	18			04_nph3	2_15C	22				LCL UCL
04_nph3	1_20C	16			04_nph3	2_15C	27				01_Col0 - 02_phot1_101 -3.7175431382453174578018 0.01278123348341542175888
04_nph3	1_20C	15			04_nph3	2_15C	27				01_Col0 - 03_phot2_101 -5.8967536139663527805510 -2.08657971936698150017264
04_nph3	1_20C	16			04_nph3	2_15C	23				01_Col0 - 04_nph3 1.1084955249516796893516 4.86405349465615977067046
04_nph3	1_20C	16			04_nph3	2_15C	25				01_Col0 - 07_jac1 -1.2880381539741072582927 2.49409876003471087102525
04_nph3	1_20C	16			04_nph3	2_15C	28				01_Col0 - 08_chup1 -2.4280036139663527805510 1.38217028063301849982736
04_nph3	1_20C	17			07_jac1	2_15C	27				02_phot1_101 - 03_phot2_101 -3.9727943645653445159382 -0.30577706400608772874250
04_nph3	1_20C	17			07_jac1	2_15C	24				02_phot1_101 - 04_nph3 3.0335372915845919550293 6.64377363278514998512492
04_nph3	1_20C	17			07_jac1	2_15C	26				02_phot1_101 - 07_jac1 0.6364726630020351993977 4.27434984782047067142230
04_nph3	1_20C	17			07_jac1	2_15C	28				02_phot1_101 - 08_chup1 -0.5040443645653442938936 3.16297293599391249330210
04_nph3	1_20C	15			07_jac1	2_15C	25				03_phot2_101 - 04_nph3 5.1315994131384048415612 8.82428293980276912122918
04_nph3	1_20C	17			07_jac1	2_15C	25				03_phot2_101 - 07_jac1 2.7348410881435296637676 6.45455285125040845173316
04_nph3	1_20C	15			07_jac1	2_15C	23				03_phot2_101 - 08_chup1 1.5946421408191258084486 5.34285785918087441359603
04_nph3	1_20C	16			07_jac1	2_15C	29				04_nph3 - 07_jac1 -4.2151179849936113441800 -0.55137042855362494719884
04_nph3	1_20C	17			07_jac1	2_15C	27				04_nph3 - 08_chup1 -5.3555329398027691212292 -1.66284941313840484156117
07_jac1	1_20C	15			07_jac1	2_15C	28				07_jac1 - 08_chup1 -2.9858028512504080076440 0.73390891185647033623241
07_jac1	1_20C	17			07_jac1	2_15C	28
07_jac1	1_20C	18			07_jac1	2_15C	31				$groups
07_jac1	1_20C	16			07_jac1	2_15C	28				TLN groups
07_jac1	1_20C	18			07_jac1	2_15C	26				03_phot2_101 31.62500 a
07_jac1	1_20C	13			07_jac1	2_15C	27				02_phot1_101 29.48571 b
07_jac1	1_20C	13			07_jac1	2_15C	24				08_chup1 28.15625 bc
07_jac1	1_20C	14			07_jac1	2_15C	27				01_Col0 27.63333 bc
07_jac1	1_20C	21			07_jac1	2_15C	28				07_jac1 27.03030 c
07_jac1	1_20C	16			07_jac1	2_15C	27				04_nph3 24.64706 d
07_jac1	1_20C	17			07_jac1	2_15C	27
07_jac1	1_20C	18			07_jac1	2_15C	26				attr(	class") [1] "group
07_jac1	1_20C	18			07_jac1	2_15C	25
07_jac1	1_20C	15			07_jac1	2_15C	25
07_jac1	1_20C	16			07_jac1	2_15C	27
07_jac1	1_20C	16			07_jac1	2_15C	30
07_jac1	1_20C	18			07_jac1	2_15C	28
07_jac1	1_20C	15			07_jac1	2_15C	28
07_jac1	1_20C	19			07_jac1	2_15C	31
07_jac1	1_20C	16			07_jac1	2_15C	25
07_jac1	1_20C	16			07_jac1	2_15C	28
07_jac1	1_20C	17			07_jac1	2_15C	30
07_jac1	1_20C	16			07_jac1	2_15C	25
07_jac1	1_20C	15			07_jac1	2_15C	29
07_jac1	1_20C	16			08_chup1	2_15C	28
07_jac1	1_20C	14			08_chup1	2_15C	30
07_jac1	1_20C	16			08_chup1	2_15C	23
07_jac1	1_20C	16			08_chup1	2_15C	30
07_jac1	1_20C	15			08_chup1	2_15C	26
07_jac1	1_20C	19			08_chup1	2_15C	29
07_jac1	1_20C	18			08_chup1	2_15C	25
07_jac1	1_20C	14			08_chup1	2_15C	27
07_jac1	1_20C	17			08_chup1	2_15C	33
07_jac1	1_20C	17			08_chup1	2_15C	25
07_jac1	1_20C	17			08_chup1	2_15C	34
08_chup1	1_20C	16			08_chup1	2_15C	31
08_chup1	1_20C	16			08_chup1	2_15C	29
08_chup1	1_20C	20			08_chup1	2_15C	29
08_chup1	1_20C	17			08_chup1	2_15C	28
08_chup1	1_20C	18			08_chup1	2_15C	26
08_chup1	1_20C	19			08_chup1	2_15C	26
08_chup1	1_20C	18			08_chup1	2_15C	27
08_chup1	1_20C	18			08_chup1	2_15C	27
08_chup1	1_20C	17			08_chup1	2_15C	30
08_chup1	1_20C	14			08_chup1	2_15C	28
08_chup1	1_20C	16			08_chup1	2_15C	27
08_chup1	1_20C	19			08_chup1	2_15C	30
08_chup1	1_20C	18			08_chup1	2_15C	29
08_chup1	1_20C	17			08_chup1	2_15C	28
08_chup1	1_20C	19			08_chup1	2_15C	30
08_chup1	1_20C	17			08_chup1	2_15C	31
08_chup1	1_20C	16			08_chup1	2_15C	29
08_chup1	1_20C	18			08_chup1	2_15C	28
08_chup1	1_20C	16			08_chup1	2_15C	28
08_chup1	1_20C	20			08_chup1	2_15C	28
08_chup1	1_20C	14			08_chup1	2_15C	22
08_chup1	1_20C	15
08_chup1	1_20C	17
08_chup1	1_20C	17
08_chup1	1_20C	16
08_chup1	1_20C	18
08_chup1	1_20C	13
08_chup1	1_20C	17
08_chup1	1_20C	17
08_chup1	1_20C	17
08_chup1	1_20C	15
08_chup1	1_20C	16

## Sheet: Figure 1B
genotype	temperature	TLN	experiment		genotype	temperature	TLN	experiment		ANOVA+HSD
1_gl1	1_20C	16	20170410		1_gl1	2_15C	23	20170220
1_gl1	1_20C	17	20170410		1_gl1	2_15C	20	20170220		gl1	phot1	phot2
1_gl1	1_20C	17	20170410		1_gl1	2_15C	23	20170220		TLN at flowering
1_gl1	1_20C	18	20170410		1_gl1	2_15C	24	20170220		20C vs 15C	LD16:8	100uE
1_gl1	1_20C	15	20170410		1_gl1	2_15C	20	20170220
1_gl1	1_20C	17	20170410		1_gl1	2_15C	28	20170220		--------------
1_gl1	1_20C	17	20170410		1_gl1	2_15C	25	20170220		20C
1_gl1	1_20C	18	20170410		1_gl1	2_15C	25	20170220		ANOVA
1_gl1	1_20C	16	20170410		1_gl1	2_15C	26	20170220		Df Sum Sq Mean Sq F value Pr(>F)
1_gl1	1_20C	17	20170410		1_gl1	2_15C	21	20170220		genotype 2 91.75 45.87 19.9 8.43e-08 ***
1_gl1	1_20C	16	20170410		1_gl1	2_15C	23	20170220		Residuals 84 193.66 2.31
1_gl1	1_20C	17	20170410		1_gl1	2_15C	23	20170220		---
1_gl1	1_20C	15	20170509		1_gl1	2_15C	28	20170220		Signif. codes: 0 ‘***’ 0.001 ‘**’ 0.01 ‘*’ 0.05 ‘.’ 0.1 ‘ ’ 1
1_gl1	1_20C	15	20170509		1_gl1	2_15C	21	20170220
1_gl1	1_20C	18	20170509		1_gl1	2_15C	22	20170220		TukeyHSD
1_gl1	1_20C	18	20170509		1_gl1	2_15C	23	20170220
1_gl1	1_20C	15	20170509		1_gl1	2_15C	21	20170220		$statistics
1_gl1	1_20C	15	20170509		1_gl1	2_15C	21	20170220		MSerror Df Mean CV MSD
1_gl1	1_20C	17	20170509		1_gl1	2_15C	24	20170509		2.305419 84 17.22989 8.812366 0.9513792
1_gl1	1_20C	16	20170509		1_gl1	2_15C	25	20170509
1_gl1	1_20C	18	20170509		1_gl1	2_15C	25	20170509		$parameters
1_gl1	1_20C	15	20170509		1_gl1	2_15C	21	20170509		test name.t ntr StudentizedRange alpha
1_gl1	1_20C	15	20170509		1_gl1	2_15C	24	20170509		Tukey genotype 3 3.374254 0.05
1_gl1	1_20C	15	20170509		1_gl1	2_15C	21	20170509
1_gl1	1_20C	16	20170509		1_gl1	2_15C	25	20170509		$means
1_gl1	1_20C	15	20170509		1_gl1	2_15C	26	20170509		TLN std r se Min Max Q25 Q50 Q75
1_gl1	1_20C	15	20170509		1_gl1	2_15C	22	20170509		1_gl1 16.17241 1.167077 29 0.2819525 15 18 15 16 17
1_gl1	1_20C	15	20170509		1_gl1	2_15C	24	20170509		2_phot1gl1 16.89655 1.371777 29 0.2819525 15 20 16 17 18
1_gl1	1_20C	15	20170509		1_gl1	2_15C	23	20170509		3_phot2gl1 18.62069 1.916354 29 0.2819525 15 23 18 18 20
2_phot1gl1	1_20C	16	20170410		1_gl1	2_15C	23	20170509
2_phot1gl1	1_20C	18	20170410		1_gl1	2_15C	28	20170509		$comparison
2_phot1gl1	1_20C	15	20170410		1_gl1	2_15C	25	20170509		difference pvalue signif. LCL UCL
2_phot1gl1	1_20C	17	20170410		1_gl1	2_15C	24	20170509		1_gl1 - 2_phot1gl1 -0.7241379 0.1706 -1.675517 0.2272413
2_phot1gl1	1_20C	17	20170410		1_gl1	2_15C	24	20170509		1_gl1 - 3_phot2gl1 -2.4482759 0.0000 *** -3.399655 -1.4968966
2_phot1gl1	1_20C	17	20170410		1_gl1	2_15C	20	20170509		2_phot1gl1 - 3_phot2gl1 -1.7241379 0.0001 *** -2.675517 -0.7727587
2_phot1gl1	1_20C	16	20170410		1_gl1	2_15C	21	20170509
2_phot1gl1	1_20C	18	20170410		2_phot1gl1	2_15C	23	20170220		$groups
2_phot1gl1	1_20C	15	20170410		2_phot1gl1	2_15C	21	20170220		TLN groups
2_phot1gl1	1_20C	16	20170410		2_phot1gl1	2_15C	24	20170220		3_phot2gl1 18.62069 a
2_phot1gl1	1_20C	19	20170410		2_phot1gl1	2_15C	23	20170220		2_phot1gl1 16.89655 b
2_phot1gl1	1_20C	17	20170410		2_phot1gl1	2_15C	24	20170220		1_gl1 16.17241 b
2_phot1gl1	1_20C	19	20170509		2_phot1gl1	2_15C	24	20170220
2_phot1gl1	1_20C	16	20170509		2_phot1gl1	2_15C	29	20170220		attr(	class") [1] "group
2_phot1gl1	1_20C	17	20170509		2_phot1gl1	2_15C	22	20170220
2_phot1gl1	1_20C	16	20170509		2_phot1gl1	2_15C	26	20170220		-----------------
2_phot1gl1	1_20C	15	20170509		2_phot1gl1	2_15C	26	20170220		15C
2_phot1gl1	1_20C	15	20170509		2_phot1gl1	2_15C	27	20170220		ANOVA
2_phot1gl1	1_20C	18	20170509		2_phot1gl1	2_15C	24	20170220		Df Sum Sq Mean Sq F value Pr(>F)
2_phot1gl1	1_20C	16	20170509		2_phot1gl1	2_15C	24	20170220		genotype 2 1264.4 632.2 79.51 <2e-16 ***
2_phot1gl1	1_20C	17	20170509		2_phot1gl1	2_15C	24	20170220		Residuals 97 771.3 8.0
2_phot1gl1	1_20C	19	20170509		2_phot1gl1	2_15C	25	20170220		---
2_phot1gl1	1_20C	16	20170509		2_phot1gl1	2_15C	22	20170220		Signif. codes: 0 ‘***’ 0.001 ‘**’ 0.01 ‘*’ 0.05 ‘.’ 0.1 ‘ ’ 1
2_phot1gl1	1_20C	18	20170509		2_phot1gl1	2_15C	25	20170220
2_phot1gl1	1_20C	17	20170509		2_phot1gl1	2_15C	25	20170220		TukeyHSD
2_phot1gl1	1_20C	20	20170509		2_phot1gl1	2_15C	28	20170509		$statistics
2_phot1gl1	1_20C	15	20170509		2_phot1gl1	2_15C	30	20170509		MSerror Df Mean CV
2_phot1gl1	1_20C	18	20170509		2_phot1gl1	2_15C	22	20170509		7.951412 97 26.73 10.54929
2_phot1gl1	1_20C	17	20170509		2_phot1gl1	2_15C	27	20170509
3_phot2gl1	1_20C	18	20170410		2_phot1gl1	2_15C	25	20170509		$parameters
3_phot2gl1	1_20C	18	20170410		2_phot1gl1	2_15C	25	20170509		test name.t ntr StudentizedRange alpha
3_phot2gl1	1_20C	16	20170410		2_phot1gl1	2_15C	24	20170509		Tukey genotype 3 3.366141 0.05
3_phot2gl1	1_20C	21	20170410		2_phot1gl1	2_15C	30	20170509
3_phot2gl1	1_20C	18	20170410		2_phot1gl1	2_15C	25	20170509		$means
3_phot2gl1	1_20C	20	20170410		2_phot1gl1	2_15C	31	20170509		TLN std r Min Max Q25 Q50 Q75
3_phot2gl1	1_20C	20	20170410		2_phot1gl1	2_15C	26	20170509		1_gl1 23.38889 2.233227 36 20 28 21.00 23.0 25
3_phot2gl1	1_20C	16	20170410		2_phot1gl1	2_15C	25	20170509		2_phot1gl1 25.64706 2.869720 34 21 34 24.00 25.0 27
3_phot2gl1	1_20C	15	20170410		2_phot1gl1	2_15C	34	20170509		3_phot2gl1 31.96667 3.347499 30 24 38 30.25 32.5 34
3_phot2gl1	1_20C	20	20170410		2_phot1gl1	2_15C	29	20170509
3_phot2gl1	1_20C	23	20170410		2_phot1gl1	2_15C	25	20170509		$comparison
3_phot2gl1	1_20C	18	20170410		2_phot1gl1	2_15C	28	20170220		difference pvalue signif. LCL UCL
3_phot2gl1	1_20C	16	20170509		3_phot2gl1	2_15C	33	20170220		1_gl1 - 2_phot1gl1 -2.258170 0.0033 ** -3.863254 -0.653086
3_phot2gl1	1_20C	18	20170509		3_phot2gl1	2_15C	32	20170220		1_gl1 - 3_phot2gl1 -8.577778 0.0000 *** -10.236981 -6.918575
3_phot2gl1	1_20C	18	20170509		3_phot2gl1	2_15C	31	20170220		2_phot1gl1 - 3_phot2gl1 -6.319608 0.0000 *** -8.000846 -4.638369
3_phot2gl1	1_20C	22	20170509		3_phot2gl1	2_15C	26	20170220
3_phot2gl1	1_20C	18	20170509		3_phot2gl1	2_15C	37	20170220		$groups
3_phot2gl1	1_20C	18	20170509		3_phot2gl1	2_15C	31	20170220		TLN groups
3_phot2gl1	1_20C	20	20170509		3_phot2gl1	2_15C	38	20170220		3_phot2gl1 31.96667 a
3_phot2gl1	1_20C	21	20170509		3_phot2gl1	2_15C	24	20170220		2_phot1gl1 25.64706 b
3_phot2gl1	1_20C	19	20170509		3_phot2gl1	2_15C	33	20170220		1_gl1 23.38889 c
3_phot2gl1	1_20C	20	20170509		3_phot2gl1	2_15C	31	20170220
3_phot2gl1	1_20C	18	20170509		3_phot2gl1	2_15C	31	20170220		attr(	class") [1] "group
3_phot2gl1	1_20C	17	20170509		3_phot2gl1	2_15C	33	20170220
3_phot2gl1	1_20C	18	20170509		3_phot2gl1	2_15C	28	20170220
3_phot2gl1	1_20C	20	20170509		3_phot2gl1	2_15C	36	20170220
3_phot2gl1	1_20C	20	20170509		3_phot2gl1	2_15C	29	20170220
3_phot2gl1	1_20C	18	20170509		3_phot2gl1	2_15C	34	20170220
3_phot2gl1	1_20C	16	20170509		3_phot2gl1	2_15C	34	20170220
					3_phot2gl1	2_15C	33	20170509
					3_phot2gl1	2_15C	32	20170509
					3_phot2gl1	2_15C	27	20170509
					3_phot2gl1	2_15C	33	20170509
					3_phot2gl1	2_15C	37	20170509
					3_phot2gl1	2_15C	35	20170509
					3_phot2gl1	2_15C	34	20170509
					3_phot2gl1	2_15C	28	20170509
					3_phot2gl1	2_15C	34	20170509
					3_phot2gl1	2_15C	31	20170509
					3_phot2gl1	2_15C	30	20170509
					3_phot2gl1	2_15C	35	20170509
					3_phot2gl1	2_15C	29	20170509

## Sheet: Figure 1C
genotype	temperature	TLN			genotype	temperature	TLN			ANOVA + TUKEY HSD
01_Col0	01_20C	17			01_Col0	02_15C	26
01_Col0	01_20C	17			01_Col0	02_15C	29			phot2 + elf3
01_Col0	01_20C	17			01_Col0	02_15C	25
01_Col0	01_20C	17			01_Col0	02_15C	31			ANOVA
01_Col0	01_20C	21			01_Col0	02_15C	29			Df Sum Sq Mean Sq F value Pr(>F)
01_Col0	01_20C	17			01_Col0	02_15C	30			genotype 3 3505 1168.4 479.7 <2e-16 ***
01_Col0	01_20C	21			01_Col0	02_15C	30			Residuals 132 322 2.4
01_Col0	01_20C	22			01_Col0	02_15C	30			---
01_Col0	01_20C	19			01_Col0	02_15C	28			Signif. codes: 0 ‘***’ 0.001 ‘**’ 0.01 ‘*’ 0.05 ‘.’ 0.1 ‘ ’ 1
01_Col0	01_20C	18			01_Col0	02_15C	26
01_Col0	01_20C	18			01_Col0	02_15C	32			Tukey HSD
01_Col0	01_20C	18			01_Col0	02_15C	29
01_Col0	01_20C	20			01_Col0	02_15C	26			$statistics
01_Col0	01_20C	19			01_Col0	02_15C	30			MSerror Df Mean CV
01_Col0	01_20C	17			01_Col0	02_15C	29			2.435913 132 14.03676 11.11895
01_Col0	01_20C	18			01_Col0	02_15C	28
01_Col0	01_20C	14			01_Col0	02_15C	25			$parameters
01_Col0	01_20C	20			01_Col0	02_15C	29			test name.t ntr StudentizedRange alpha
01_Col0	01_20C	17			01_Col0	02_15C	29			Tukey genotype 4 3.679869 0.05
01_Col0	01_20C	17			01_Col0	02_15C	27
01_Col0	01_20C	18			01_Col0	02_15C	29			$means
01_Col0	01_20C	17			01_Col0	02_15C	29			TLN std r Min Max Q25 Q50 Q75
01_Col0	01_20C	17			01_Col0	02_15C	34			01_Col0 17.861111 1.7263136 36 14 22 17 17.5 19
01_Col0	01_20C	17			01_Col0	02_15C	31			02_phot2 19.857143 2.1163628 35 13 25 19 20.0 21
01_Col0	01_20C	19			01_Col0	02_15C	28			03_elf3 8.805556 0.8558853 36 7 11 8 9.0 9
01_Col0	01_20C	17			01_Col0	02_15C	31			04_p2e3 8.758621 1.1848801 29 5 11 8 9.0 9
01_Col0	01_20C	18			01_Col0	02_15C	29
01_Col0	01_20C	15			01_Col0	02_15C	28			$comparison
01_Col0	01_20C	18			01_Col0	02_15C	30			difference pvalue signif. LCL UCL
01_Col0	01_20C	20			01_Col0	02_15C	30			01_Col0 - 02_phot2 -1.99603175 0.0000 *** -2.960065 -1.031998
01_Col0	01_20C	20			01_Col0	02_15C	30			01_Col0 - 03_elf3 9.05555556 0.0000 *** 8.098335 10.012776
01_Col0	01_20C	15			01_Col0	02_15C	30			01_Col0 - 04_p2e3 9.10249042 0.0000 *** 8.089152 10.115829
01_Col0	01_20C	18			01_Col0	02_15C	30			02_phot2 - 03_elf3 11.05158730 0.0000 *** 10.087554 12.015621
01_Col0	01_20C	16			01_Col0	02_15C	30			02_phot2 - 04_p2e3 11.09852217 0.0000 *** 10.078745 12.118299
01_Col0	01_20C	17			01_Col0	02_15C	30			03_elf3 - 04_p2e3 0.04693487 0.9994 -0.966404 1.060274
01_Col0	01_20C	17			01_Col0	02_15C	28
02_phot2	01_20C	18			02_phot2	02_15C	27			$groups
02_phot2	01_20C	19			02_phot2	02_15C	32			TLN groups
02_phot2	01_20C	19			02_phot2	02_15C	28			02_phot2 19.857143 a
02_phot2	01_20C	21			02_phot2	02_15C	36			01_Col0 17.861111 b
02_phot2	01_20C	21			02_phot2	02_15C	30			03_elf3 8.805556 c
02_phot2	01_20C	21			02_phot2	02_15C	31			04_p2e3 8.758621 c
02_phot2	01_20C	19			02_phot2	02_15C	37
02_phot2	01_20C	25			02_phot2	02_15C	33			attr(	class") [1] "group
02_phot2	01_20C	19			02_phot2	02_15C	36
02_phot2	01_20C	21			02_phot2	02_15C	32			----------
02_phot2	01_20C	23			02_phot2	02_15C	37			15C
02_phot2	01_20C	24			02_phot2	02_15C	34			ANOVA
02_phot2	01_20C	21			02_phot2	02_15C	34			Df Sum Sq Mean Sq F value Pr(>F)
02_phot2	01_20C	21			02_phot2	02_15C	35			genotype 3 14754 4918 1225 <2e-16 ***
02_phot2	01_20C	20			02_phot2	02_15C	38			Residuals 133 534 4
02_phot2	01_20C	20			02_phot2	02_15C	32			---
02_phot2	01_20C	20			02_phot2	02_15C	36			Signif. codes: 0 ‘***’ 0.001 ‘**’ 0.01 ‘*’ 0.05 ‘.’ 0.1 ‘ ’ 1
02_phot2	01_20C	17			02_phot2	02_15C	33
02_phot2	01_20C	20			02_phot2	02_15C	30
02_phot2	01_20C	20			02_phot2	02_15C	30			TukeyHSD
02_phot2	01_20C	23			02_phot2	02_15C	40			$statistics
02_phot2	01_20C	18			02_phot2	02_15C	31			MSerror Df Mean CV
02_phot2	01_20C	21			02_phot2	02_15C	30			4.0145 133 20.94161 9.567661
02_phot2	01_20C	21			02_phot2	02_15C	30
02_phot2	01_20C	13			02_phot2	02_15C	31			$parameters
02_phot2	01_20C	18			02_phot2	02_15C	34			test name.t ntr StudentizedRange alpha
02_phot2	01_20C	19			02_phot2	02_15C	32			Tukey genotype 4 3.679515 0.05
02_phot2	01_20C	20			02_phot2	02_15C	28
02_phot2	01_20C	19			02_phot2	02_15C	36			$means
02_phot2	01_20C	20			02_phot2	02_15C	34			TLN std r Min Max Q25 Q50 Q75
02_phot2	01_20C	20			02_phot2	02_15C	35			01_Col0 29.027778 1.889612 36 25 34 28 29.0 30
02_phot2	01_20C	18			02_phot2	02_15C	34			02_phot2 33.058824 3.034560 34 27 40 31 33.5 35
02_phot2	01_20C	19			02_phot2	02_15C	34			03_elf3 9.794118 1.148897 34 7 12 9 10.0 11
02_phot2	01_20C	19			02_phot2	02_15C	34			04_p2e3 11.121212 1.386488 33 9 14 10 11.0 12
02_phot2	01_20C	18			03_elf3	02_15C	7
03_elf3	01_20C	9			03_elf3	02_15C	9			$comparison
03_elf3	01_20C	9			03_elf3	02_15C	9			difference pvalue signif. LCL UCL
03_elf3	01_20C	8			03_elf3	02_15C	9			01_Col0 - 02_phot2 -4.031046 0.0000 *** -5.277710 -2.78438119
03_elf3	01_20C	10			03_elf3	02_15C	10			01_Col0 - 03_elf3 19.233660 0.0000 *** 17.986996 20.48032470
03_elf3	01_20C	9			03_elf3	02_15C	9			01_Col0 - 04_p2e3 17.906566 0.0000 *** 16.650224 19.16290694
03_elf3	01_20C	8			03_elf3	02_15C	9			02_phot2 - 03_elf3 23.264706 0.0000 *** 22.000357 24.52905452
03_elf3	01_20C	10			03_elf3	02_15C	11			02_phot2 - 04_p2e3 21.937611 0.0000 *** 20.663720 23.21150243
03_elf3	01_20C	10			03_elf3	02_15C	12			03_elf3 - 04_p2e3 -1.327094 0.0377 * -2.600985 -0.05320345
03_elf3	01_20C	9			03_elf3	02_15C	10
03_elf3	01_20C	9			03_elf3	02_15C	9			$groups
03_elf3	01_20C	9			03_elf3	02_15C	9			TLN groups
03_elf3	01_20C	8			03_elf3	02_15C	8			02_phot2 33.058824 a
03_elf3	01_20C	11			03_elf3	02_15C	9			01_Col0 29.027778 b
03_elf3	01_20C	7			03_elf3	02_15C	9			04_p2e3 11.121212 c
03_elf3	01_20C	9			03_elf3	02_15C	8			03_elf3 9.794118 d
03_elf3	01_20C	7			03_elf3	02_15C	10
03_elf3	01_20C	8			03_elf3	02_15C	11			attr(	class") [1] "group
03_elf3	01_20C	8			03_elf3	02_15C	11
03_elf3	01_20C	9			03_elf3	02_15C	9
03_elf3	01_20C	9			03_elf3	02_15C	10
03_elf3	01_20C	9			03_elf3	02_15C	11
03_elf3	01_20C	9			03_elf3	02_15C	10
03_elf3	01_20C	9			03_elf3	02_15C	11
03_elf3	01_20C	9			03_elf3	02_15C	11
03_elf3	01_20C	8			03_elf3	02_15C	9
03_elf3	01_20C	10			03_elf3	02_15C	9
03_elf3	01_20C	8			03_elf3	02_15C	11
03_elf3	01_20C	8			03_elf3	02_15C	11
03_elf3	01_20C	9			03_elf3	02_15C	11
03_elf3	01_20C	8			03_elf3	02_15C	11
03_elf3	01_20C	8			03_elf3	02_15C	9
03_elf3	01_20C	9			03_elf3	02_15C	10
03_elf3	01_20C	10			03_elf3	02_15C	11
03_elf3	01_20C	9			04_p2e3	02_15C	10
03_elf3	01_20C	9			04_p2e3	02_15C	9
03_elf3	01_20C	9			04_p2e3	02_15C	9
04_p2e3	01_20C	8			04_p2e3	02_15C	10
04_p2e3	01_20C	8			04_p2e3	02_15C	12
04_p2e3	01_20C	10			04_p2e3	02_15C	11
04_p2e3	01_20C	10			04_p2e3	02_15C	9
04_p2e3	01_20C	8			04_p2e3	02_15C	10
04_p2e3	01_20C	7			04_p2e3	02_15C	11
04_p2e3	01_20C	8			04_p2e3	02_15C	11
04_p2e3	01_20C	10			04_p2e3	02_15C	12
04_p2e3	01_20C	9			04_p2e3	02_15C	10
04_p2e3	01_20C	10			04_p2e3	02_15C	12
04_p2e3	01_20C	5			04_p2e3	02_15C	9
04_p2e3	01_20C	11			04_p2e3	02_15C	9
04_p2e3	01_20C	8			04_p2e3	02_15C	12
04_p2e3	01_20C	9			04_p2e3	02_15C	14
04_p2e3	01_20C	9			04_p2e3	02_15C	11
04_p2e3	01_20C	9			04_p2e3	02_15C	12
04_p2e3	01_20C	10			04_p2e3	02_15C	11
04_p2e3	01_20C	10			04_p2e3	02_15C	12
04_p2e3	01_20C	9			04_p2e3	02_15C	11
04_p2e3	01_20C	8			04_p2e3	02_15C	10
04_p2e3	01_20C	7			04_p2e3	02_15C	12
04_p2e3	01_20C	9			04_p2e3	02_15C	14
04_p2e3	01_20C	9			04_p2e3	02_15C	14
04_p2e3	01_20C	8			04_p2e3	02_15C	11
04_p2e3	01_20C	9			04_p2e3	02_15C	11
04_p2e3	01_20C	9			04_p2e3	02_15C	11
04_p2e3	01_20C	9			04_p2e3	02_15C	12
04_p2e3	01_20C	9			04_p2e3	02_15C	11
04_p2e3	01_20C	9			04_p2e3	02_15C	12
					04_p2e3	02_15C	12

## Sheet: Figure 2AB
genotype	temperature	light	TLN	DPG	LPD			genotype	temperature	light	TLN	DPG	LPD			2-way ANOVA+ TUKEY HSD						2-way ANOVA+ TUKEY HSD							2-way ANOVA + Tukey HSD							2-way ANOVA+TukeyHSD
1_Col0	25C	1_WL	11	17	0.647059			1_Col0	15C	1_WL	28	38	0.736842			Col0 vs phot2						Col0 vs phot2							LPD
1_Col0	25C	1_WL	12	18	0.666667			1_Col0	15C	1_WL	24	36	0.666667			TLN						TLN							Col0 vs phot2							Leaf Number Ratio: TLN for each plant at 15C divided by TLN for each plant at 25C
1_Col0	25C	1_WL	13	17	0.764706			1_Col0	15C	1_WL	29	36	0.805556			25C						15C							100uE WL vs YL							Averaged across row (each 25C plant) to get data points used to create boxplot
1_Col0	25C	1_WL	11	19	0.578947			1_Col0	15C	1_WL	34	40	0.85			100uE WL vs WL+Yellow Filter						100uE WL vs WL+Yellow Filter							------
1_Col0	25C	1_WL	14	18	0.777778			1_Col0	15C	1_WL	24	36	0.666667			----------						----------														Col0 vs phot2
1_Col0	25C	1_WL	11	17	0.647059			1_Col0	15C	1_WL	27	34	0.794118			ANOVA						ANOVA							25C							LD16:8	WL vs YL 100uE
1_Col0	25C	1_WL	13	18	0.722222			1_Col0	15C	1_WL	27	36	0.75																							15C vs 25C
1_Col0	25C	1_WL	15	19	0.789474			1_Col0	15C	1_WL	27	34	0.794118																ANOVA
1_Col0	25C	1_WL	12	17	0.705882			1_Col0	15C	1_WL	28	38	0.736842			Df Sum Sq Mean Sq F value Pr(>F)						Df Sum Sq Mean Sq F value Pr(>F)							------							ANOVA
1_Col0	25C	1_WL	13	18	0.722222			1_Col0	15C	1_WL	18	34	0.529412			genotype 1 16.6 16.643 5.379 0.02191 *						genotype 1 291.6 291.6 28.338 4.66e-07 ***							Df Sum Sq Mean Sq F value Pr(>F)							-----
1_Col0	25C	1_WL	12	18	0.666667			1_Col0	15C	1_WL	31	34	0.911765			light 1 30.9 30.875 9.979 0.00196 **						light 1 3.2 3.2 0.313 0.577							genotype 1 16.6 16.643 5.379 0.02191 *							Df Sum Sq Mean Sq F value Pr(>F)
1_Col0	25C	1_WL	13	17	0.764706			1_Col0	15C	1_WL	28	36	0.777778			genotype:light 1 1.0 1.033 0.334 0.56434						genotype:light 1 360.7 360.7 35.056 2.98e-08 ***							light 1 30.9 30.875 9.979 0.00196 **							genotype 1 0.196 0.196 1.044 0.309
1_Col0	25C	1_WL	13	19	0.684211			1_Col0	15C	1_WL	29	36	0.805556			Residuals 132 408.4 3.094						Residuals 123 1265.6 10.3							genotype:light 1 1.0 1.033 0.334 0.56434							light 1 3.129 3.129 16.651 7.73e-05 ***
1_Col0	25C	1_WL	15	19	0.789474			1_Col0	15C	1_WL	24	34	0.705882			---						---							Residuals 132 408.4 3.094							genotype:light 1 3.472 3.472 18.476 3.32e-05 ***
1_Col0	25C	1_WL	13	18	0.722222			2_phot2	15C	1_WL	32	38	0.842105			Signif. codes: 0 ‘***’ 0.001 ‘**’ 0.01 ‘*’ 0.05 ‘.’ 0.1 ‘ ’ 1						Signif. codes: 0 ‘***’ 0.001 ‘**’ 0.01 ‘*’ 0.05 ‘.’ 0.1 ‘ ’ 1							---							Residuals 132 24.807 0.188
1_Col0	25C	1_WL	12	18	0.666667			2_phot2	15C	1_WL	26	36	0.722222																Signif. codes: 0 ‘***’ 0.001 ‘**’ 0.01 ‘*’ 0.05 ‘.’ 0.1 ‘ ’ 1							---
1_Col0	25C	1_WL	11	20	0.55			2_phot2	15C	1_WL	39	38	1.02632									------------														Signif. codes: 0 ‘***’ 0.001 ‘**’ 0.01 ‘*’ 0.05 ‘.’ 0.1 ‘ ’ 1
1_Col0	25C	1_WL	12	20	0.6			2_phot2	15C	1_WL	31	37	0.837838			------------													Tukey HSD
2_phot2	25C	1_WL	14	18	0.777778			2_phot2	15C	1_WL	40	40	1									TUKEY HSD							--------							Tukey HSD
2_phot2	25C	1_WL	13	18	0.722222			2_phot2	15C	1_WL	33	36	0.916667			TUKEY HSD													Tukey multiple comparisons of means							---------
2_phot2	25C	1_WL	15	18	0.833333			2_phot2	15C	1_WL	39	38	1.02632																95% family-wise confidence level							Tukey multiple comparisons of means
2_phot2	25C	1_WL	12	17	0.705882			2_phot2	15C	1_WL	32	36	0.888889									Tukey multiple comparisons of means														95% family-wise confidence level
2_phot2	25C	1_WL	12	18	0.666667			2_phot2	15C	1_WL	39	40	0.975			Tukey multiple comparisons of means						95% family-wise confidence level							Fit: aov(formula = TLN ~ genotype * light	data = Col0_phot2_20230402_20221009_25C_100uE_WLvYL)
2_phot2	25C	1_WL	11	18	0.611111			2_phot2	15C	1_WL	32	36	0.888889			95% family-wise confidence level																				Fit: aov(formula = LNR ~ genotype * light	data = LNR_Col0_phot2_15Cvs25C_WLvsYL_ALL.df)
2_phot2	25C	1_WL	12	19	0.631579			2_phot2	15C	1_WL	39	38	1.02632																$genotype
2_phot2	25C	1_WL	13	17	0.764706			2_phot2	15C	1_WL	36	38	0.947368																diff lwr upr p adj							$genotype
2_phot2	25C	1_WL	13	17	0.764706			2_phot2	15C	1_WL	37	37	1									$genotype							2_phot2-1_Col0 0.700325 0.1030392 1.297611 0.0219118							diff lwr upr p adj
2_phot2	25C	1_WL	14	16	0.875			1_Col0	15C	2_YL	31	42	0.738095			$genotype						diff lwr upr p adj														2_phot2_-1_Col0 0.07604776572513705090728 -0.07116122425109538962573 0.2232567557013694914403 0.3087066278686911857676
2_phot2	25C	1_WL	12	17	0.705882			1_Col0	15C	2_YL	29	40	0.725			diff lwr upr p adj						2_phot2-1_Col0 3.030506 1.903642 4.15737 5e-07							$light
2_phot2	25C	1_WL	13	17	0.764706			1_Col0	15C	2_YL	26	42	0.619048			2_phot2-1_Col0 0.700325 0.1030392 1.297611 0.0219118													diff lwr upr p adj							$light
2_phot2	25C	1_WL	14	18	0.777778			1_Col0	15C	2_YL	28	40	0.7									$light							2_YL-1_WL -0.9530389 -1.549808 -0.3562701 0.0019628							diff lwr upr p adj
2_phot2	25C	1_WL	14	18	0.777778			1_Col0	15C	2_YL	29	40	0.725			$light						diff lwr upr p adj														2_YL-1_WL 0.3034075280932295726188 0.1563259642304475616204 0.4504890919560116113729 0.00007732730030240997365354
2_phot2	25C	1_WL	12	17	0.705882			1_Col0	15C	2_YL	32	41	0.780488			diff lwr upr p adj						2_YL-1_WL 0.3183488 -0.8087948 1.445492 0.5771306							$`genotype:light`
1_Col0	25C	2_YL	15	27	0.555556			1_Col0	15C	2_YL	32	41	0.780488			2_YL-1_WL -0.9530389 -1.549808 -0.3562701 0.0019628													diff lwr upr p adj							$`genotype:light`
1_Col0	25C	2_YL	12	25	0.48			1_Col0	15C	2_YL	30	41	0.731707									$`genotype:light`							2_phot2:1_WL-1_Col0:1_WL 0.5277778 -0.5752446 1.63080020 0.5994394							diff lwr upr p adj
1_Col0	25C	2_YL	11	23	0.478261			1_Col0	15C	2_YL	33	40	0.825			$`genotype:light`						diff lwr upr p adj							1_Col0:2_YL-1_Col0:1_WL -1.1198413 -2.2062967 -0.03338583 0.0406533							2_phot2_:1_WL-1_Col0:1_WL 0.3914379142995949578676 0.11958345715695167799097 0.66329237144223829325540 0.0015060134429583094117788278
1_Col0	25C	2_YL	14	25	0.56			1_Col0	15C	2_YL	30	42	0.714286			diff lwr upr p adj						2_phot2:1_WL-1_Col0:1_WL 6.4838710 4.361865 8.6058771 0.0000000							2_phot2:2_YL-1_Col0:1_WL -0.2430556 -1.3550337 0.86892254 0.9411921							1_Col0:2_YL-1_Col0:1_WL 0.6092035173291279193108 0.34143221270228063524144 0.87697482195597520338026 0.0000001568659778738989984959
1_Col0	25C	2_YL	11	20	0.55			1_Col0	15C	2_YL	32	42	0.761905			2_phot2:1_WL-1_Col0:1_WL 0.5277778 -0.5752446 1.63080020 0.5994394						1_Col0:2_YL-1_Col0:1_WL 3.6647116 1.575104 5.7543188 0.0000691							1_Col0:2_YL-2_phot2:1_WL -1.6476190 -2.7581521 -0.53708602 0.0010030							2_phot2_:2_YL-1_Col0:1_WL 0.3608095983896668634827 0.08674789697666079879568 0.63487129980267287265860 0.0044929195032520352626193016
1_Col0	25C	2_YL	12	25	0.48			1_Col0	15C	2_YL	31	41	0.756098			1_Col0:2_YL-1_Col0:1_WL -1.1198413 -2.2062967 -0.03338583 0.0406533						2_phot2:2_YL-1_Col0:1_WL 3.4052419 1.299879 5.5106046 0.0002799							2_phot2:2_YL-2_phot2:1_WL -0.7708333 -1.9063480 0.36468130 0.2941806							1_Col0:2_YL-2_phot2_:1_WL 0.2177656030295329614432 -0.05593994267561297473179 0.49147114873467889761827 0.1682921451926169265078669923
1_Col0	25C	2_YL	14	25	0.56			1_Col0	15C	2_YL	31	41	0.756098			2_phot2:2_YL-1_Col0:1_WL -0.2430556 -1.3550337 0.86892254 0.9411921						1_Col0:2_YL-2_phot2:1_WL -2.8191593 -4.908767 -0.7295522 0.0034236							2_phot2:2_YL-1_Col0:2_YL 0.8767857 -0.2426429 1.99621433 0.1794157							2_phot2_:2_YL-2_phot2_:1_WL -0.0306283159099280943849 -0.31049090781813509787312 0.24923427599827890910333 0.9919129716851570188751452406
1_Col0	25C	2_YL	13	25	0.52			1_Col0	15C	2_YL	27	42	0.642857			1_Col0:2_YL-2_phot2:1_WL -1.6476190 -2.7581521 -0.53708602 0.0010030						2_phot2:2_YL-2_phot2:1_WL -3.0786290 -5.183992 -0.9732664 0.0012427														2_phot2_:2_YL-1_Col0:2_YL -0.2483939189394610558281 -0.52429190019851668047579 0.02750406231959451330837 0.0937080520621537127468059225
1_Col0	25C	2_YL	15	27	0.555556			1_Col0	15C	2_YL	25	45	0.555556			2_phot2:2_YL-2_phot2:1_WL -0.7708333 -1.9063480 0.36468130 0.2941806						2_phot2:2_YL-1_Col0:2_YL -0.2594697 -2.332173 1.8132339 0.9879743
1_Col0	25C	2_YL	12	23	0.521739			2_phot2	15C	2_YL	31	42	0.738095			2_phot2:2_YL-1_Col0:2_YL 0.8767857 -0.2426429 1.99621433 0.1794157
1_Col0	25C	2_YL	13	26	0.5			2_phot2	15C	2_YL	29	41	0.707317
1_Col0	25C	2_YL	13	25	0.52			2_phot2	15C	2_YL	30	41	0.731707																15C
1_Col0	25C	2_YL	11	23	0.478261			2_phot2	15C	2_YL	33	41	0.804878
1_Col0	25C	2_YL	12	24	0.5			2_phot2	15C	2_YL	29	41	0.707317																ANOVA
1_Col0	25C	2_YL	11	24	0.458333			2_phot2	15C	2_YL	30	41	0.731707																------
1_Col0	25C	2_YL	12	25	0.48			2_phot2	15C	2_YL	31	41	0.756098
1_Col0	25C	2_YL	13	26	0.5			2_phot2	15C	2_YL	34	41	0.829268																Df Sum Sq Mean Sq F value Pr(>F)
2_phot2	25C	2_YL	14	26	0.538462			2_phot2	15C	2_YL	29	40	0.725																genotype 1 291.6 291.6 28.338 4.66e-07 ***
2_phot2	25C	2_YL	20	27	0.740741			2_phot2	15C	2_YL	34	42	0.809524																light 1 3.2 3.2 0.313 0.577
2_phot2	25C	2_YL	13	24	0.541667			2_phot2	15C	2_YL	33	41	0.804878																genotype:light 1 360.7 360.7 35.056 2.98e-08 ***
2_phot2	25C	2_YL	14	25	0.56			2_phot2	15C	2_YL	33	41	0.853659																Residuals 123 1265.6 10.3
2_phot2	25C	2_YL	13	24	0.541667			2_phot2	15C	2_YL	29	42	0.690476																---
2_phot2	25C	2_YL	13	24	0.541667			2_phot2	15C	2_YL	31	43	0.72093																Signif. codes: 0 ‘***’ 0.001 ‘**’ 0.01 ‘*’ 0.05 ‘.’ 0.1 ‘ ’ 1
2_phot2	25C	2_YL	12	23	0.521739			1_Col0	15C	1_WL	27	40	0.675
2_phot2	25C	2_YL	15	26	0.576923			1_Col0	15C	1_WL	26	37	0.702703
2_phot2	25C	2_YL	13	26	0.5			1_Col0	15C	1_WL	27	41	0.658537																TukeyHSD
2_phot2	25C	2_YL	13	25	0.52			1_Col0	15C	1_WL	29	39	0.74359																---------
2_phot2	25C	2_YL	13	26	0.5			1_Col0	15C	1_WL	29	37	0.783784
2_phot2	25C	2_YL	11	23	0.478261			1_Col0	15C	1_WL	26	41	0.634146																Tukey multiple comparisons of means
2_phot2	25C	2_YL	12	24	0.5			1_Col0	15C	1_WL	33	47	0.702128																95% family-wise confidence level
2_phot2	25C	2_YL	12	24	0.5			1_Col0	15C	1_WL	32	44	0.727273
1_Col0	25C	1_WL	11	18	0.611111			1_Col0	15C	1_WL	27	41	0.658537																Fit: aov(formula = TLN ~ genotype * light	data = Col0_phot2_20230402_20221009_15C_100uE_WLvYL)
1_Col0	25C	1_WL	13	18	0.722222			1_Col0	15C	1_WL	34	45	0.755556
1_Col0	25C	1_WL	13	18	0.722222			1_Col0	15C	1_WL	28	39	0.717949																$genotype
1_Col0	25C	1_WL	14	19	0.736842			1_Col0	15C	1_WL	33	49	0.673469																diff lwr upr p adj
1_Col0	25C	1_WL	12	18	0.666667			1_Col0	15C	1_WL	24	37	0.648649																2_phot2-1_Col0 3.030506 1.903642 4.15737 5e-07
1_Col0	25C	1_WL	14	19	0.736842			1_Col0	15C	1_WL	25	37	0.675676
1_Col0	25C	1_WL	15	20	0.75			1_Col0	15C	1_WL	34	44	0.772727																$light
1_Col0	25C	1_WL	13	18	0.722222			1_Col0	15C	1_WL	26	44	0.590909																diff lwr upr p adj
1_Col0	25C	1_WL	14	19	0.736842			1_Col0	15C	1_WL	31	38	0.815789																2_YL-1_WL 0.3183488 -0.8087948 1.445492 0.5771306
1_Col0	25C	1_WL	12	18	0.666667			2_phot2	15C	1_WL	33	44	0.75
1_Col0	25C	1_WL	13	18	0.722222			2_phot2	15C	1_WL	33	40	0.825																$`genotype:light`
1_Col0	25C	1_WL	13	19	0.684211			2_phot2	15C	1_WL	32	38	0.842105																diff lwr upr p adj
1_Col0	25C	1_WL	13	20	0.65			2_phot2	15C	1_WL	35	41	0.853659																2_phot2:1_WL-1_Col0:1_WL 6.4838710 4.361865 8.6058771 0.0000000
1_Col0	25C	1_WL	15	19	0.789474			2_phot2	15C	1_WL	35	41	0.853659																1_Col0:2_YL-1_Col0:1_WL 3.6647116 1.575104 5.7543188 0.0000691
1_Col0	25C	1_WL	13	18	0.722222			2_phot2	15C	1_WL	31	39	0.794872																2_phot2:2_YL-1_Col0:1_WL 3.4052419 1.299879 5.5106046 0.0002799
1_Col0	25C	1_WL	9	18	0.5			2_phot2	15C	1_WL	39	44	0.886364																1_Col0:2_YL-2_phot2:1_WL -2.8191593 -4.908767 -0.7295522 0.0034236
1_Col0	25C	1_WL	14	20	0.7			2_phot2	15C	1_WL	43	48	0.895833																2_phot2:2_YL-2_phot2:1_WL -3.0786290 -5.183992 -0.9732664 0.0012427
1_Col0	25C	1_WL	14	19	0.736842			2_phot2	15C	1_WL	35	44	0.795455																2_phot2:2_YL-1_Col0:2_YL -0.2594697 -2.332173 1.8132339 0.9879743
2_phot2	25C	1_WL	13	18	0.722222			2_phot2	15C	1_WL	29	41	0.707317
2_phot2	25C	1_WL	14	19	0.736842			2_phot2	15C	1_WL	30	38	0.789474
2_phot2	25C	1_WL	16	20	0.8			2_phot2	15C	1_WL	40	45	0.888889
2_phot2	25C	1_WL	14	19	0.736842			2_phot2	15C	1_WL	31	38	0.815789
2_phot2	25C	1_WL	15	19	0.789474			2_phot2	15C	1_WL	33	41	0.804878
2_phot2	25C	1_WL	13	19	0.684211			2_phot2	15C	1_WL	37	44	0.840909
2_phot2	25C	1_WL	14	18	0.777778			2_phot2	15C	1_WL	34	44	0.772727
2_phot2	25C	1_WL	15	18	0.833333			2_phot2	15C	1_WL	30	40	0.75
2_phot2	25C	1_WL	14	20	0.7			2_phot2	15C	1_WL	35	41	0.853659
2_phot2	25C	1_WL	14	19	0.736842			1_Col0	15C	2_YL	31	46	0.673913
2_phot2	25C	1_WL	13	18	0.722222			1_Col0	15C	2_YL	34	46	0.73913
2_phot2	25C	1_WL	13	18	0.722222			1_Col0	15C	2_YL	33	45	0.733333
2_phot2	25C	1_WL	13	18	0.722222			1_Col0	15C	2_YL	32	47	0.680851
2_phot2	25C	1_WL	14	18	0.777778			1_Col0	15C	2_YL	35	45	0.777778
2_phot2	25C	1_WL	14	19	0.736842			1_Col0	15C	2_YL	35	46	0.76087
2_phot2	25C	1_WL	12	18	0.666667			1_Col0	15C	2_YL	37	48	0.770833
2_phot2	25C	1_WL	12	19	0.631579			1_Col0	15C	2_YL	36	50	0.72
2_phot2	25C	1_WL	13	18	0.722222			1_Col0	15C	2_YL	34	48	0.708333
1_Col0	25C	2_YL	13	25	0.52			1_Col0	15C	2_YL	35	47	0.744681
1_Col0	25C	2_YL	7	18	0.388889			1_Col0	15C	2_YL	33	44	0.75
1_Col0	25C	2_YL	12	23	0.521739			1_Col0	15C	2_YL	33	51	0.647059
1_Col0	25C	2_YL	14	25	0.56			1_Col0	15C	2_YL	35	49	0.714286
1_Col0	25C	2_YL	10	21	0.47619			1_Col0	15C	2_YL	30	46	0.652174
1_Col0	25C	2_YL	11	23	0.478261			1_Col0	15C	2_YL	28	44	0.636364
1_Col0	25C	2_YL	12	23	0.521739			1_Col0	15C	2_YL	32	44	0.727273
1_Col0	25C	2_YL	9	21	0.428571			1_Col0	15C	2_YL	34	46	0.73913
1_Col0	25C	2_YL	12	23	0.521739			1_Col0	15C	2_YL	33	46	0.717391
1_Col0	25C	2_YL	9	21	0.428571			2_phot2	15C	2_YL	28	44	0.636364
1_Col0	25C	2_YL	11	21	0.52381			2_phot2	15C	2_YL	28	45	0.622222
1_Col0	25C	2_YL	10	21	0.47619			2_phot2	15C	2_YL	35	45	0.777778
1_Col0	25C	2_YL	11	23	0.478261			2_phot2	15C	2_YL	32	45	0.711111
1_Col0	25C	2_YL	14	25	0.56			2_phot2	15C	2_YL	32	44	0.727273
1_Col0	25C	2_YL	14	25	0.56			2_phot2	15C	2_YL	28	44	0.636364
1_Col0	25C	2_YL	6	21	0.285714			2_phot2	15C	2_YL	34	47	0.723404
1_Col0	25C	2_YL	12	23	0.521739			2_phot2	15C	2_YL	32	44	0.727273
1_Col0	25C	2_YL	8	20	0.4			2_phot2	15C	2_YL	31	44	0.688889
2_phot2	25C	2_YL	11	21	0.52381			2_phot2	15C	2_YL	32	45	0.711111
2_phot2	25C	2_YL	12	25	0.48			2_phot2	15C	2_YL	35	45	0.777778
2_phot2	25C	2_YL	13	25	0.52			2_phot2	15C	2_YL	33	45	0.733333
2_phot2	25C	2_YL	10	21	0.47619			2_phot2	15C	2_YL	28	44	0.636364
2_phot2	25C	2_YL	15	26	0.576923			2_phot2	15C	2_YL	33	47	0.702128
2_phot2	25C	2_YL	10	21	0.47619			2_phot2	15C	2_YL	32	44	0.727273
2_phot2	25C	2_YL	11	23	0.478261			2_phot2	15C	2_YL	35	47	0.744681
2_phot2	25C	2_YL	14	25	0.56			2_phot2	15C	2_YL	31	44	0.704545
2_phot2	25C	2_YL	9	21	0.428571			2_phot2	15C	2_YL	31	44	0.704545
2_phot2	25C	2_YL	11	23	0.478261
2_phot2	25C	2_YL	13	25	0.52
2_phot2	25C	2_YL	10	21	0.47619
2_phot2	25C	2_YL	13	23	0.565217
2_phot2	25C	2_YL	9	21	0.428571
2_phot2	25C	2_YL	10	21	0.47619
2_phot2	25C	2_YL	16	26	0.615385
2_phot2	25C	2_YL	15	27	0.555556
2_phot2	25C	2_YL	12	23	0.521739

## Sheet: Figure 2C
																																												2-way ANOVA+TukeyHSD
Col0 WL		15C
15C/25C		28	24	29	34	24	27	27	27	28	18	31	28	29	24	27	26	27	29	29	26	33	32	27	34	28	33	24	25	34	26	31							average	stdev	sem			Leaf Number Ratio: TLN for each plant at 15C divided by TLN for each plant at 25C
25C	11	2.54545	2.18182	2.63636	3.09091	2.18182	2.45455	2.45455	2.45455	2.54545	1.63636	2.81818	2.54545	2.63636	2.18182	2.45455	2.36364	2.45455	2.63636	2.63636	2.36364	3	2.90909	2.45455	3.09091	2.54545	3	2.18182	2.27273	3.09091	2.36364	2.81818							2.54839	0.326501	0.0586413			Averaged across row (each 25C plant) to get data points used to create boxplot
	12	2.33333	2	2.41667	2.83333	2	2.25	2.25	2.25	2.33333	1.5	2.58333	2.33333	2.41667	2	2.25	2.16667	2.25	2.41667	2.41667	2.16667	2.75	2.66667	2.25	2.83333	2.33333	2.75	2	2.08333	2.83333	2.16667	2.58333							2.33602	0.299292	0.0537545
	13	2.15385	1.84615	2.23077	2.61538	1.84615	2.07692	2.07692	2.07692	2.15385	1.38462	2.38462	2.15385	2.23077	1.84615	2.07692	2	2.07692	2.23077	2.23077	2	2.53846	2.46154	2.07692	2.61538	2.15385	2.53846	1.84615	1.92308	2.61538	2	2.38462							2.15633	0.27627	0.0496195			Col0 vs phot2
	11	2.54545	2.18182	2.63636	3.09091	2.18182	2.45455	2.45455	2.45455	2.54545	1.63636	2.81818	2.54545	2.63636	2.18182	2.45455	2.36364	2.45455	2.63636	2.63636	2.36364	3	2.90909	2.45455	3.09091	2.54545	3	2.18182	2.27273	3.09091	2.36364	2.81818							2.54839	0.326501	0.0586413			LD16:8	WL vs YL 100uE
	14	2	1.71429	2.07143	2.42857	1.71429	1.92857	1.92857	1.92857	2	1.28571	2.21429	2	2.07143	1.71429	1.92857	1.85714	1.92857	2.07143	2.07143	1.85714	2.35714	2.28571	1.92857	2.42857	2	2.35714	1.71429	1.78571	2.42857	1.85714	2.21429							2.0023	0.256536	0.0460753			15C vs 25C
	11	2.54545	2.18182	2.63636	3.09091	2.18182	2.45455	2.45455	2.45455	2.54545	1.63636	2.81818	2.54545	2.63636	2.18182	2.45455	2.36364	2.45455	2.63636	2.63636	2.36364	3	2.90909	2.45455	3.09091	2.54545	3	2.18182	2.27273	3.09091	2.36364	2.81818							2.54839	0.326501	0.0586413
	13	2.15385	1.84615	2.23077	2.61538	1.84615	2.07692	2.07692	2.07692	2.15385	1.38462	2.38462	2.15385	2.23077	1.84615	2.07692	2	2.07692	2.23077	2.23077	2	2.53846	2.46154	2.07692	2.61538	2.15385	2.53846	1.84615	1.92308	2.61538	2	2.38462							2.15633	0.27627	0.0496195			ANOVA
	15	1.86667	1.6	1.93333	2.26667	1.6	1.8	1.8	1.8	1.86667	1.2	2.06667	1.86667	1.93333	1.6	1.8	1.73333	1.8	1.93333	1.93333	1.73333	2.2	2.13333	1.8	2.26667	1.86667	2.2	1.6	1.66667	2.26667	1.73333	2.06667							1.86882	0.239434	0.0430036			-----
	12	2.33333	2	2.41667	2.83333	2	2.25	2.25	2.25	2.33333	1.5	2.58333	2.33333	2.41667	2	2.25	2.16667	2.25	2.41667	2.41667	2.16667	2.75	2.66667	2.25	2.83333	2.33333	2.75	2	2.08333	2.83333	2.16667	2.58333							2.33602	0.299292	0.0537545			Df Sum Sq Mean Sq F value Pr(>F)
	13	2.15385	1.84615	2.23077	2.61538	1.84615	2.07692	2.07692	2.07692	2.15385	1.38462	2.38462	2.15385	2.23077	1.84615	2.07692	2	2.07692	2.23077	2.23077	2	2.53846	2.46154	2.07692	2.61538	2.15385	2.53846	1.84615	1.92308	2.61538	2	2.38462							2.15633	0.27627	0.0496195			genotype 1 0.196 0.196 1.044 0.309
	12	2.33333	2	2.41667	2.83333	2	2.25	2.25	2.25	2.33333	1.5	2.58333	2.33333	2.41667	2	2.25	2.16667	2.25	2.41667	2.41667	2.16667	2.75	2.66667	2.25	2.83333	2.33333	2.75	2	2.08333	2.83333	2.16667	2.58333							2.33602	0.299292	0.0537545			light 1 3.129 3.129 16.651 7.73e-05 ***
	13	2.15385	1.84615	2.23077	2.61538	1.84615	2.07692	2.07692	2.07692	2.15385	1.38462	2.38462	2.15385	2.23077	1.84615	2.07692	2	2.07692	2.23077	2.23077	2	2.53846	2.46154	2.07692	2.61538	2.15385	2.53846	1.84615	1.92308	2.61538	2	2.38462							2.15633	0.27627	0.0496195			genotype:light 1 3.472 3.472 18.476 3.32e-05 ***
	13	2.15385	1.84615	2.23077	2.61538	1.84615	2.07692	2.07692	2.07692	2.15385	1.38462	2.38462	2.15385	2.23077	1.84615	2.07692	2	2.07692	2.23077	2.23077	2	2.53846	2.46154	2.07692	2.61538	2.15385	2.53846	1.84615	1.92308	2.61538	2	2.38462							2.15633	0.27627	0.0496195			Residuals 132 24.807 0.188
	15	1.86667	1.6	1.93333	2.26667	1.6	1.8	1.8	1.8	1.86667	1.2	2.06667	1.86667	1.93333	1.6	1.8	1.73333	1.8	1.93333	1.93333	1.73333	2.2	2.13333	1.8	2.26667	1.86667	2.2	1.6	1.66667	2.26667	1.73333	2.06667							1.86882	0.239434	0.0430036			---
	13	2.15385	1.84615	2.23077	2.61538	1.84615	2.07692	2.07692	2.07692	2.15385	1.38462	2.38462	2.15385	2.23077	1.84615	2.07692	2	2.07692	2.23077	2.23077	2	2.53846	2.46154	2.07692	2.61538	2.15385	2.53846	1.84615	1.92308	2.61538	2	2.38462							2.15633	0.27627	0.0496195			Signif. codes: 0 ‘***’ 0.001 ‘**’ 0.01 ‘*’ 0.05 ‘.’ 0.1 ‘ ’ 1
	12	2.33333	2	2.41667	2.83333	2	2.25	2.25	2.25	2.33333	1.5	2.58333	2.33333	2.41667	2	2.25	2.16667	2.25	2.41667	2.41667	2.16667	2.75	2.66667	2.25	2.83333	2.33333	2.75	2	2.08333	2.83333	2.16667	2.58333							2.33602	0.299292	0.0537545
	11	2.54545	2.18182	2.63636	3.09091	2.18182	2.45455	2.45455	2.45455	2.54545	1.63636	2.81818	2.54545	2.63636	2.18182	2.45455	2.36364	2.45455	2.63636	2.63636	2.36364	3	2.90909	2.45455	3.09091	2.54545	3	2.18182	2.27273	3.09091	2.36364	2.81818							2.54839	0.326501	0.0586413			Tukey HSD
	12	2.33333	2	2.41667	2.83333	2	2.25	2.25	2.25	2.33333	1.5	2.58333	2.33333	2.41667	2	2.25	2.16667	2.25	2.41667	2.41667	2.16667	2.75	2.66667	2.25	2.83333	2.33333	2.75	2	2.08333	2.83333	2.16667	2.58333							2.33602	0.299292	0.0537545			---------
	11	2.54545	2.18182	2.63636	3.09091	2.18182	2.45455	2.45455	2.45455	2.54545	1.63636	2.81818	2.54545	2.63636	2.18182	2.45455	2.36364	2.45455	2.63636	2.63636	2.36364	3	2.90909	2.45455	3.09091	2.54545	3	2.18182	2.27273	3.09091	2.36364	2.81818							2.54839	0.326501	0.0586413			Tukey multiple comparisons of means
	13	2.15385	1.84615	2.23077	2.61538	1.84615	2.07692	2.07692	2.07692	2.15385	1.38462	2.38462	2.15385	2.23077	1.84615	2.07692	2	2.07692	2.23077	2.23077	2	2.53846	2.46154	2.07692	2.61538	2.15385	2.53846	1.84615	1.92308	2.61538	2	2.38462							2.15633	0.27627	0.0496195			95% family-wise confidence level
	13	2.15385	1.84615	2.23077	2.61538	1.84615	2.07692	2.07692	2.07692	2.15385	1.38462	2.38462	2.15385	2.23077	1.84615	2.07692	2	2.07692	2.23077	2.23077	2	2.53846	2.46154	2.07692	2.61538	2.15385	2.53846	1.84615	1.92308	2.61538	2	2.38462							2.15633	0.27627	0.0496195
	14	2	1.71429	2.07143	2.42857	1.71429	1.92857	1.92857	1.92857	2	1.28571	2.21429	2	2.07143	1.71429	1.92857	1.85714	1.92857	2.07143	2.07143	1.85714	2.35714	2.28571	1.92857	2.42857	2	2.35714	1.71429	1.78571	2.42857	1.85714	2.21429							2.0023	0.256536	0.0460753			Fit: aov(formula = LNR ~ genotype * light	data = LNR_Col0_phot2_15Cvs25C_WLvsYL_ALL.df)
	12	2.33333	2	2.41667	2.83333	2	2.25	2.25	2.25	2.33333	1.5	2.58333	2.33333	2.41667	2	2.25	2.16667	2.25	2.41667	2.41667	2.16667	2.75	2.66667	2.25	2.83333	2.33333	2.75	2	2.08333	2.83333	2.16667	2.58333							2.33602	0.299292	0.0537545
	14	2	1.71429	2.07143	2.42857	1.71429	1.92857	1.92857	1.92857	2	1.28571	2.21429	2	2.07143	1.71429	1.92857	1.85714	1.92857	2.07143	2.07143	1.85714	2.35714	2.28571	1.92857	2.42857	2	2.35714	1.71429	1.78571	2.42857	1.85714	2.21429							2.0023	0.256536	0.0460753			$genotype
	15	1.86667	1.6	1.93333	2.26667	1.6	1.8	1.8	1.8	1.86667	1.2	2.06667	1.86667	1.93333	1.6	1.8	1.73333	1.8	1.93333	1.93333	1.73333	2.2	2.13333	1.8	2.26667	1.86667	2.2	1.6	1.66667	2.26667	1.73333	2.06667							1.86882	0.239434	0.0430036			diff lwr upr p adj
	13	2.15385	1.84615	2.23077	2.61538	1.84615	2.07692	2.07692	2.07692	2.15385	1.38462	2.38462	2.15385	2.23077	1.84615	2.07692	2	2.07692	2.23077	2.23077	2	2.53846	2.46154	2.07692	2.61538	2.15385	2.53846	1.84615	1.92308	2.61538	2	2.38462							2.15633	0.27627	0.0496195			2_phot2_-1_Col0 0.07604776572513705090728 -0.07116122425109538962573 0.2232567557013694914403 0.3087066278686911857676
	14	2	1.71429	2.07143	2.42857	1.71429	1.92857	1.92857	1.92857	2	1.28571	2.21429	2	2.07143	1.71429	1.92857	1.85714	1.92857	2.07143	2.07143	1.85714	2.35714	2.28571	1.92857	2.42857	2	2.35714	1.71429	1.78571	2.42857	1.85714	2.21429							2.0023	0.256536	0.0460753
	12	2.33333	2	2.41667	2.83333	2	2.25	2.25	2.25	2.33333	1.5	2.58333	2.33333	2.41667	2	2.25	2.16667	2.25	2.41667	2.41667	2.16667	2.75	2.66667	2.25	2.83333	2.33333	2.75	2	2.08333	2.83333	2.16667	2.58333							2.33602	0.299292	0.0537545			$light
	13	2.15385	1.84615	2.23077	2.61538	1.84615	2.07692	2.07692	2.07692	2.15385	1.38462	2.38462	2.15385	2.23077	1.84615	2.07692	2	2.07692	2.23077	2.23077	2	2.53846	2.46154	2.07692	2.61538	2.15385	2.53846	1.84615	1.92308	2.61538	2	2.38462							2.15633	0.27627	0.0496195			diff lwr upr p adj
	13	2.15385	1.84615	2.23077	2.61538	1.84615	2.07692	2.07692	2.07692	2.15385	1.38462	2.38462	2.15385	2.23077	1.84615	2.07692	2	2.07692	2.23077	2.23077	2	2.53846	2.46154	2.07692	2.61538	2.15385	2.53846	1.84615	1.92308	2.61538	2	2.38462							2.15633	0.27627	0.0496195			2_YL-1_WL 0.3034075280932295726188 0.1563259642304475616204 0.4504890919560116113729 0.00007732730030240997365354
	13	2.15385	1.84615	2.23077	2.61538	1.84615	2.07692	2.07692	2.07692	2.15385	1.38462	2.38462	2.15385	2.23077	1.84615	2.07692	2	2.07692	2.23077	2.23077	2	2.53846	2.46154	2.07692	2.61538	2.15385	2.53846	1.84615	1.92308	2.61538	2	2.38462							2.15633	0.27627	0.0496195
	15	1.86667	1.6	1.93333	2.26667	1.6	1.8	1.8	1.8	1.86667	1.2	2.06667	1.86667	1.93333	1.6	1.8	1.73333	1.8	1.93333	1.93333	1.73333	2.2	2.13333	1.8	2.26667	1.86667	2.2	1.6	1.66667	2.26667	1.73333	2.06667							1.86882	0.239434	0.0430036			$`genotype:light`
	13	2.15385	1.84615	2.23077	2.61538	1.84615	2.07692	2.07692	2.07692	2.15385	1.38462	2.38462	2.15385	2.23077	1.84615	2.07692	2	2.07692	2.23077	2.23077	2	2.53846	2.46154	2.07692	2.61538	2.15385	2.53846	1.84615	1.92308	2.61538	2	2.38462							2.15633	0.27627	0.0496195			diff lwr upr p adj
	9	3.11111	2.66667	3.22222	3.77778	2.66667	3	3	3	3.11111	2	3.44444	3.11111	3.22222	2.66667	3	2.88889	3	3.22222	3.22222	2.88889	3.66667	3.55556	3	3.77778	3.11111	3.66667	2.66667	2.77778	3.77778	2.88889	3.44444							3.1147	0.399056	0.0716726			2_phot2_:1_WL-1_Col0:1_WL 0.3914379142995949578676 0.11958345715695167799097 0.66329237144223829325540 0.0015060134429583094117788278
	14	2	1.71429	2.07143	2.42857	1.71429	1.92857	1.92857	1.92857	2	1.28571	2.21429	2	2.07143	1.71429	1.92857	1.85714	1.92857	2.07143	2.07143	1.85714	2.35714	2.28571	1.92857	2.42857	2	2.35714	1.71429	1.78571	2.42857	1.85714	2.21429							2.0023	0.256536	0.0460753			1_Col0:2_YL-1_Col0:1_WL 0.6092035173291279193108 0.34143221270228063524144 0.87697482195597520338026 0.0000001568659778738989984959
	14	2	1.71429	2.07143	2.42857	1.71429	1.92857	1.92857	1.92857	2	1.28571	2.21429	2	2.07143	1.71429	1.92857	1.85714	1.92857	2.07143	2.07143	1.85714	2.35714	2.28571	1.92857	2.42857	2	2.35714	1.71429	1.78571	2.42857	1.85714	2.21429							2.0023	0.256536	0.0460753			2_phot2_:2_YL-1_Col0:1_WL 0.3608095983896668634827 0.08674789697666079879568 0.63487129980267287265860 0.0044929195032520352626193016
																																												1_Col0:2_YL-2_phot2_:1_WL 0.2177656030295329614432 -0.05593994267561297473179 0.49147114873467889761827 0.1682921451926169265078669923
																																						average	2.21473					2_phot2_:2_YL-2_phot2_:1_WL -0.0306283159099280943849 -0.31049090781813509787312 0.24923427599827890910333 0.9919129716851570188751452406
																																						stdev	0.254293					2_phot2_:2_YL-1_Col0:2_YL -0.2483939189394610558281 -0.52429190019851668047579 0.02750406231959451330837 0.0937080520621537127468059225
phot2 WL		15C																																				sem	0.0423821
15C/25C		32	26	39	31	40	33	39	32	39	32	39	36	37	33	33	32	35	35	31	39	43	35	29	30	40	31	33	37	34	30	35
25C	14	2.28571	1.85714	2.78571	2.21429	2.85714	2.35714	2.78571	2.28571	2.78571	2.28571	2.78571	2.57143	2.64286	2.35714	2.35714	2.28571	2.5	2.5	2.21429	2.78571	3.07143	2.5	2.07143	2.14286	2.85714	2.21429	2.35714	2.64286	2.42857	2.14286	2.5							2.46544	0.280834	0.0504393
	13	2.46154	2	3	2.38462	3.07692	2.53846	3	2.46154	3	2.46154	3	2.76923	2.84615	2.53846	2.53846	2.46154	2.69231	2.69231	2.38462	3	3.30769	2.69231	2.23077	2.30769	3.07692	2.38462	2.53846	2.84615	2.61538	2.30769	2.69231							2.65509	0.302437	0.0543192
	15	2.13333	1.73333	2.6	2.06667	2.66667	2.2	2.6	2.13333	2.6	2.13333	2.6	2.4	2.46667	2.2	2.2	2.13333	2.33333	2.33333	2.06667	2.6	2.86667	2.33333	1.93333	2	2.66667	2.06667	2.2	2.46667	2.26667	2	2.33333							2.30108	0.262112	0.0470766
	12	2.66667	2.16667	3.25	2.58333	3.33333	2.75	3.25	2.66667	3.25	2.66667	3.25	3	3.08333	2.75	2.75	2.66667	2.91667	2.91667	2.58333	3.25	3.58333	2.91667	2.41667	2.5	3.33333	2.58333	2.75	3.08333	2.83333	2.5	2.91667							2.87634	0.32764	0.0588458
	12	2.66667	2.16667	3.25	2.58333	3.33333	2.75	3.25	2.66667	3.25	2.66667	3.25	3	3.08333	2.75	2.75	2.66667	2.91667	2.91667	2.58333	3.25	3.58333	2.91667	2.41667	2.5	3.33333	2.58333	2.75	3.08333	2.83333	2.5	2.91667							2.87634	0.32764	0.0588458
	11	2.90909	2.36364	3.54545	2.81818	3.63636	3	3.54545	2.90909	3.54545	2.90909	3.54545	3.27273	3.36364	3	3	2.90909	3.18182	3.18182	2.81818	3.54545	3.90909	3.18182	2.63636	2.72727	3.63636	2.81818	3	3.36364	3.09091	2.72727	3.18182							3.13783	0.357425	0.0641954
	12	2.66667	2.16667	3.25	2.58333	3.33333	2.75	3.25	2.66667	3.25	2.66667	3.25	3	3.08333	2.75	2.75	2.66667	2.91667	2.91667	2.58333	3.25	3.58333	2.91667	2.41667	2.5	3.33333	2.58333	2.75	3.08333	2.83333	2.5	2.91667							2.87634	0.32764	0.0588458
	13	2.46154	2	3	2.38462	3.07692	2.53846	3	2.46154	3	2.46154	3	2.76923	2.84615	2.53846	2.53846	2.46154	2.69231	2.69231	2.38462	3	3.30769	2.69231	2.23077	2.30769	3.07692	2.38462	2.53846	2.84615	2.61538	2.30769	2.69231							2.65509	0.302437	0.0543192
	13	2.46154	2	3	2.38462	3.07692	2.53846	3	2.46154	3	2.46154	3	2.76923	2.84615	2.53846	2.53846	2.46154	2.69231	2.69231	2.38462	3	3.30769	2.69231	2.23077	2.30769	3.07692	2.38462	2.53846	2.84615	2.61538	2.30769	2.69231							2.65509	0.302437	0.0543192
	14	2.28571	1.85714	2.78571	2.21429	2.85714	2.35714	2.78571	2.28571	2.78571	2.28571	2.78571	2.57143	2.64286	2.35714	2.35714	2.28571	2.5	2.5	2.21429	2.78571	3.07143	2.5	2.07143	2.14286	2.85714	2.21429	2.35714	2.64286	2.42857	2.14286	2.5							2.46544	0.280834	0.0504393
	12	2.66667	2.16667	3.25	2.58333	3.33333	2.75	3.25	2.66667	3.25	2.66667	3.25	3	3.08333	2.75	2.75	2.66667	2.91667	2.91667	2.58333	3.25	3.58333	2.91667	2.41667	2.5	3.33333	2.58333	2.75	3.08333	2.83333	2.5	2.91667							2.87634	0.32764	0.0588458
	13	2.46154	2	3	2.38462	3.07692	2.53846	3	2.46154	3	2.46154	3	2.76923	2.84615	2.53846	2.53846	2.46154	2.69231	2.69231	2.38462	3	3.30769	2.69231	2.23077	2.30769	3.07692	2.38462	2.53846	2.84615	2.61538	2.30769	2.69231							2.65509	0.302437	0.0543192
	14	2.28571	1.85714	2.78571	2.21429	2.85714	2.35714	2.78571	2.28571	2.78571	2.28571	2.78571	2.57143	2.64286	2.35714	2.35714	2.28571	2.5	2.5	2.21429	2.78571	3.07143	2.5	2.07143	2.14286	2.85714	2.21429	2.35714	2.64286	2.42857	2.14286	2.5							2.46544	0.280834	0.0504393
	14	2.28571	1.85714	2.78571	2.21429	2.85714	2.35714	2.78571	2.28571	2.78571	2.28571	2.78571	2.57143	2.64286	2.35714	2.35714	2.28571	2.5	2.5	2.21429	2.78571	3.07143	2.5	2.07143	2.14286	2.85714	2.21429	2.35714	2.64286	2.42857	2.14286	2.5							2.46544	0.280834	0.0504393
	12	2.66667	2.16667	3.25	2.58333	3.33333	2.75	3.25	2.66667	3.25	2.66667	3.25	3	3.08333	2.75	2.75	2.66667	2.91667	2.91667	2.58333	3.25	3.58333	2.91667	2.41667	2.5	3.33333	2.58333	2.75	3.08333	2.83333	2.5	2.91667							2.87634	0.32764	0.0588458
	13	2.46154	2	3	2.38462	3.07692	2.53846	3	2.46154	3	2.46154	3	2.76923	2.84615	2.53846	2.53846	2.46154	2.69231	2.69231	2.38462	3	3.30769	2.69231	2.23077	2.30769	3.07692	2.38462	2.53846	2.84615	2.61538	2.30769	2.69231							2.65509	0.302437	0.0543192
	14	2.28571	1.85714	2.78571	2.21429	2.85714	2.35714	2.78571	2.28571	2.78571	2.28571	2.78571	2.57143	2.64286	2.35714	2.35714	2.28571	2.5	2.5	2.21429	2.78571	3.07143	2.5	2.07143	2.14286	2.85714	2.21429	2.35714	2.64286	2.42857	2.14286	2.5							2.46544	0.280834	0.0504393
	16	2	1.625	2.4375	1.9375	2.5	2.0625	2.4375	2	2.4375	2	2.4375	2.25	2.3125	2.0625	2.0625	2	2.1875	2.1875	1.9375	2.4375	2.6875	2.1875	1.8125	1.875	2.5	1.9375	2.0625	2.3125	2.125	1.875	2.1875							2.15726	0.24573	0.0441343
	14	2.28571	1.85714	2.78571	2.21429	2.85714	2.35714	2.78571	2.28571	2.78571	2.28571	2.78571	2.57143	2.64286	2.35714	2.35714	2.28571	2.5	2.5	2.21429	2.78571	3.07143	2.5	2.07143	2.14286	2.85714	2.21429	2.35714	2.64286	2.42857	2.14286	2.5							2.46544	0.280834	0.0504393
	15	2.13333	1.73333	2.6	2.06667	2.66667	2.2	2.6	2.13333	2.6	2.13333	2.6	2.4	2.46667	2.2	2.2	2.13333	2.33333	2.33333	2.06667	2.6	2.86667	2.33333	1.93333	2	2.66667	2.06667	2.2	2.46667	2.26667	2	2.33333							2.30108	0.262112	0.0470766
	13	2.46154	2	3	2.38462	3.07692	2.53846	3	2.46154	3	2.46154	3	2.76923	2.84615	2.53846	2.53846	2.46154	2.69231	2.69231	2.38462	3	3.30769	2.69231	2.23077	2.30769	3.07692	2.38462	2.53846	2.84615	2.61538	2.30769	2.69231							2.65509	0.302437	0.0543192
	14	2.28571	1.85714	2.78571	2.21429	2.85714	2.35714	2.78571	2.28571	2.78571	2.28571	2.78571	2.57143	2.64286	2.35714	2.35714	2.28571	2.5	2.5	2.21429	2.78571	3.07143	2.5	2.07143	2.14286	2.85714	2.21429	2.35714	2.64286	2.42857	2.14286	2.5							2.46544	0.280834	0.0504393
	15	2.13333	1.73333	2.6	2.06667	2.66667	2.2	2.6	2.13333	2.6	2.13333	2.6	2.4	2.46667	2.2	2.2	2.13333	2.33333	2.33333	2.06667	2.6	2.86667	2.33333	1.93333	2	2.66667	2.06667	2.2	2.46667	2.26667	2	2.33333							2.30108	0.262112	0.0470766
	14	2.28571	1.85714	2.78571	2.21429	2.85714	2.35714	2.78571	2.28571	2.78571	2.28571	2.78571	2.57143	2.64286	2.35714	2.35714	2.28571	2.5	2.5	2.21429	2.78571	3.07143	2.5	2.07143	2.14286	2.85714	2.21429	2.35714	2.64286	2.42857	2.14286	2.5							2.46544	0.280834	0.0504393
	14	2.28571	1.85714	2.78571	2.21429	2.85714	2.35714	2.78571	2.28571	2.78571	2.28571	2.78571	2.57143	2.64286	2.35714	2.35714	2.28571	2.5	2.5	2.21429	2.78571	3.07143	2.5	2.07143	2.14286	2.85714	2.21429	2.35714	2.64286	2.42857	2.14286	2.5							2.46544	0.280834	0.0504393
	13	2.46154	2	3	2.38462	3.07692	2.53846	3	2.46154	3	2.46154	3	2.76923	2.84615	2.53846	2.53846	2.46154	2.69231	2.69231	2.38462	3	3.30769	2.69231	2.23077	2.30769	3.07692	2.38462	2.53846	2.84615	2.61538	2.30769	2.69231							2.65509	0.302437	0.0543192
	13	2.46154	2	3	2.38462	3.07692	2.53846	3	2.46154	3	2.46154	3	2.76923	2.84615	2.53846	2.53846	2.46154	2.69231	2.69231	2.38462	3	3.30769	2.69231	2.23077	2.30769	3.07692	2.38462	2.53846	2.84615	2.61538	2.30769	2.69231							2.65509	0.302437	0.0543192
	13	2.46154	2	3	2.38462	3.07692	2.53846	3	2.46154	3	2.46154	3	2.76923	2.84615	2.53846	2.53846	2.46154	2.69231	2.69231	2.38462	3	3.30769	2.69231	2.23077	2.30769	3.07692	2.38462	2.53846	2.84615	2.61538	2.30769	2.69231							2.65509	0.302437	0.0543192
	14	2.28571	1.85714	2.78571	2.21429	2.85714	2.35714	2.78571	2.28571	2.78571	2.28571	2.78571	2.57143	2.64286	2.35714	2.35714	2.28571	2.5	2.5	2.21429	2.78571	3.07143	2.5	2.07143	2.14286	2.85714	2.21429	2.35714	2.64286	2.42857	2.14286	2.5							2.46544	0.280834	0.0504393
	14	2.28571	1.85714	2.78571	2.21429	2.85714	2.35714	2.78571	2.28571	2.78571	2.28571	2.78571	2.57143	2.64286	2.35714	2.35714	2.28571	2.5	2.5	2.21429	2.78571	3.07143	2.5	2.07143	2.14286	2.85714	2.21429	2.35714	2.64286	2.42857	2.14286	2.5							2.46544	0.280834	0.0504393
	12	2.66667	2.16667	3.25	2.58333	3.33333	2.75	3.25	2.66667	3.25	2.66667	3.25	3	3.08333	2.75	2.75	2.66667	2.91667	2.91667	2.58333	3.25	3.58333	2.91667	2.41667	2.5	3.33333	2.58333	2.75	3.08333	2.83333	2.5	2.91667							2.87634	0.32764	0.0588458
	12	2.66667	2.16667	3.25	2.58333	3.33333	2.75	3.25	2.66667	3.25	2.66667	3.25	3	3.08333	2.75	2.75	2.66667	2.91667	2.91667	2.58333	3.25	3.58333	2.91667	2.41667	2.5	3.33333	2.58333	2.75	3.08333	2.83333	2.5	2.91667							2.87634	0.32764	0.0588458
	13	2.46154	2	3	2.38462	3.07692	2.53846	3	2.46154	3	2.46154	3	2.76923	2.84615	2.53846	2.53846	2.46154	2.69231	2.69231	2.38462	3	3.30769	2.69231	2.23077	2.30769	3.07692	2.38462	2.53846	2.84615	2.61538	2.30769	2.69231							2.65509	0.302437	0.0543192
																																						average	2.60616
																																						stdev	0.217671
																																						sem	0.0378916
																																							2.94222e-09
Col0 YL		15C
15C/25C		31	29	26	28	29	32	32	30	33	30	32	31	31	27	25	31	34	33	32	35	35	37	36	34	35	33	33	35	30	28	32	34	33					average	stdev	sem
25C	15	2.06667	1.93333	1.73333	1.86667	1.93333	2.13333	2.13333	2	2.2	2	2.13333	2.06667	2.06667	1.8	1.66667	2.06667	2.26667	2.2	2.13333	2.33333	2.33333	2.46667	2.4	2.26667	2.33333	2.2	2.2	2.33333	2	1.86667	2.13333	2.26667	2.2					2.11313	0.192559	0.0335203
	12	2.58333	2.41667	2.16667	2.33333	2.41667	2.66667	2.66667	2.5	2.75	2.5	2.66667	2.58333	2.58333	2.25	2.08333	2.58333	2.83333	2.75	2.66667	2.91667	2.91667	3.08333	3	2.83333	2.91667	2.75	2.75	2.91667	2.5	2.33333	2.66667	2.83333	2.75					2.64141	0.240699	0.0419004
	11	2.81818	2.63636	2.36364	2.54545	2.63636	2.90909	2.90909	2.72727	3	2.72727	2.90909	2.81818	2.81818	2.45455	2.27273	2.81818	3.09091	3	2.90909	3.18182	3.18182	3.36364	3.27273	3.09091	3.18182	3	3	3.18182	2.72727	2.54545	2.90909	3.09091	3					2.88154	0.262581	0.0457095
	14	2.21429	2.07143	1.85714	2	2.07143	2.28571	2.28571	2.14286	2.35714	2.14286	2.28571	2.21429	2.21429	1.92857	1.78571	2.21429	2.42857	2.35714	2.28571	2.5	2.5	2.64286	2.57143	2.42857	2.5	2.35714	2.35714	2.5	2.14286	2	2.28571	2.42857	2.35714					2.26407	0.206314	0.0359146
	11	2.81818	2.63636	2.36364	2.54545	2.63636	2.90909	2.90909	2.72727	3	2.72727	2.90909	2.81818	2.81818	2.45455	2.27273	2.81818	3.09091	3	2.90909	3.18182	3.18182	3.36364	3.27273	3.09091	3.18182	3	3	3.18182	2.72727	2.54545	2.90909	3.09091	3					2.88154	0.262581	0.0457095
	12	2.58333	2.41667	2.16667	2.33333	2.41667	2.66667	2.66667	2.5	2.75	2.5	2.66667	2.58333	2.58333	2.25	2.08333	2.58333	2.83333	2.75	2.66667	2.91667	2.91667	3.08333	3	2.83333	2.91667	2.75	2.75	2.91667	2.5	2.33333	2.66667	2.83333	2.75					2.64141	0.240699	0.0419004
	14	2.21429	2.07143	1.85714	2	2.07143	2.28571	2.28571	2.14286	2.35714	2.14286	2.28571	2.21429	2.21429	1.92857	1.78571	2.21429	2.42857	2.35714	2.28571	2.5	2.5	2.64286	2.57143	2.42857	2.5	2.35714	2.35714	2.5	2.14286	2	2.28571	2.42857	2.35714					2.26407	0.206314	0.0359146
	13	2.38462	2.23077	2	2.15385	2.23077	2.46154	2.46154	2.30769	2.53846	2.30769	2.46154	2.38462	2.38462	2.07692	1.92308	2.38462	2.61538	2.53846	2.46154	2.69231	2.69231	2.84615	2.76923	2.61538	2.69231	2.53846	2.53846	2.69231	2.30769	2.15385	2.46154	2.61538	2.53846					2.43823	0.222184	0.0386773
	15	2.06667	1.93333	1.73333	1.86667	1.93333	2.13333	2.13333	2	2.2	2	2.13333	2.06667	2.06667	1.8	1.66667	2.06667	2.26667	2.2	2.13333	2.33333	2.33333	2.46667	2.4	2.26667	2.33333	2.2	2.2	2.33333	2	1.86667	2.13333	2.26667	2.2					2.11313	0.192559	0.0335203
	12	2.58333	2.41667	2.16667	2.33333	2.41667	2.66667	2.66667	2.5	2.75	2.5	2.66667	2.58333	2.58333	2.25	2.08333	2.58333	2.83333	2.75	2.66667	2.91667	2.91667	3.08333	3	2.83333	2.91667	2.75	2.75	2.91667	2.5	2.33333	2.66667	2.83333	2.75					2.64141	0.240699	0.0419004
	13	2.38462	2.23077	2	2.15385	2.23077	2.46154	2.46154	2.30769	2.53846	2.30769	2.46154	2.38462	2.38462	2.07692	1.92308	2.38462	2.61538	2.53846	2.46154	2.69231	2.69231	2.84615	2.76923	2.61538	2.69231	2.53846	2.53846	2.69231	2.30769	2.15385	2.46154	2.61538	2.53846					2.43823	0.222184	0.0386773
	13	2.38462	2.23077	2	2.15385	2.23077	2.46154	2.46154	2.30769	2.53846	2.30769	2.46154	2.38462	2.38462	2.07692	1.92308	2.38462	2.61538	2.53846	2.46154	2.69231	2.69231	2.84615	2.76923	2.61538	2.69231	2.53846	2.53846	2.69231	2.30769	2.15385	2.46154	2.61538	2.53846					2.43823	0.222184	0.0386773
	11	2.81818	2.63636	2.36364	2.54545	2.63636	2.90909	2.90909	2.72727	3	2.72727	2.90909	2.81818	2.81818	2.45455	2.27273	2.81818	3.09091	3	2.90909	3.18182	3.18182	3.36364	3.27273	3.09091	3.18182	3	3	3.18182	2.72727	2.54545	2.90909	3.09091	3					2.88154	0.262581	0.0457095
	12	2.58333	2.41667	2.16667	2.33333	2.41667	2.66667	2.66667	2.5	2.75	2.5	2.66667	2.58333	2.58333	2.25	2.08333	2.58333	2.83333	2.75	2.66667	2.91667	2.91667	3.08333	3	2.83333	2.91667	2.75	2.75	2.91667	2.5	2.33333	2.66667	2.83333	2.75					2.64141	0.240699	0.0419004
	11	2.81818	2.63636	2.36364	2.54545	2.63636	2.90909	2.90909	2.72727	3	2.72727	2.90909	2.81818	2.81818	2.45455	2.27273	2.81818	3.09091	3	2.90909	3.18182	3.18182	3.36364	3.27273	3.09091	3.18182	3	3	3.18182	2.72727	2.54545	2.90909	3.09091	3					2.88154	0.262581	0.0457095
	12	2.58333	2.41667	2.16667	2.33333	2.41667	2.66667	2.66667	2.5	2.75	2.5	2.66667	2.58333	2.58333	2.25	2.08333	2.58333	2.83333	2.75	2.66667	2.91667	2.91667	3.08333	3	2.83333	2.91667	2.75	2.75	2.91667	2.5	2.33333	2.66667	2.83333	2.75					2.64141	0.240699	0.0419004
	13	2.38462	2.23077	2	2.15385	2.23077	2.46154	2.46154	2.30769	2.53846	2.30769	2.46154	2.38462	2.38462	2.07692	1.92308	2.38462	2.61538	2.53846	2.46154	2.69231	2.69231	2.84615	2.76923	2.61538	2.69231	2.53846	2.53846	2.69231	2.30769	2.15385	2.46154	2.61538	2.53846					2.43823	0.222184	0.0386773
	13	2.38462	2.23077	2	2.15385	2.23077	2.46154	2.46154	2.30769	2.53846	2.30769	2.46154	2.38462	2.38462	2.07692	1.92308	2.38462	2.61538	2.53846	2.46154	2.69231	2.69231	2.84615	2.76923	2.61538	2.69231	2.53846	2.53846	2.69231	2.30769	2.15385	2.46154	2.61538	2.53846					2.43823	0.222184	0.0386773
	7	4.42857	4.14286	3.71429	4	4.14286	4.57143	4.57143	4.28571	4.71429	4.28571	4.57143	4.42857	4.42857	3.85714	3.57143	4.42857	4.85714	4.71429	4.57143	5	5	5.28571	5.14286	4.85714	5	4.71429	4.71429	5	4.28571	4	4.57143	4.85714	4.71429					4.52814	0.412627	0.0718292
	12	2.58333	2.41667	2.16667	2.33333	2.41667	2.66667	2.66667	2.5	2.75	2.5	2.66667	2.58333	2.58333	2.25	2.08333	2.58333	2.83333	2.75	2.66667	2.91667	2.91667	3.08333	3	2.83333	2.91667	2.75	2.75	2.91667	2.5	2.33333	2.66667	2.83333	2.75					2.64141	0.240699	0.0419004
	14	2.21429	2.07143	1.85714	2	2.07143	2.28571	2.28571	2.14286	2.35714	2.14286	2.28571	2.21429	2.21429	1.92857	1.78571	2.21429	2.42857	2.35714	2.28571	2.5	2.5	2.64286	2.57143	2.42857	2.5	2.35714	2.35714	2.5	2.14286	2	2.28571	2.42857	2.35714					2.26407	0.206314	0.0359146
	10	3.1	2.9	2.6	2.8	2.9	3.2	3.2	3	3.3	3	3.2	3.1	3.1	2.7	2.5	3.1	3.4	3.3	3.2	3.5	3.5	3.7	3.6	3.4	3.5	3.3	3.3	3.5	3	2.8	3.2	3.4	3.3					3.1697	0.288839	0.0502804
	11	2.81818	2.63636	2.36364	2.54545	2.63636	2.90909	2.90909	2.72727	3	2.72727	2.90909	2.81818	2.81818	2.45455	2.27273	2.81818	3.09091	3	2.90909	3.18182	3.18182	3.36364	3.27273	3.09091	3.18182	3	3	3.18182	2.72727	2.54545	2.90909	3.09091	3					2.88154	0.262581	0.0457095
	12	2.58333	2.41667	2.16667	2.33333	2.41667	2.66667	2.66667	2.5	2.75	2.5	2.66667	2.58333	2.58333	2.25	2.08333	2.58333	2.83333	2.75	2.66667	2.91667	2.91667	3.08333	3	2.83333	2.91667	2.75	2.75	2.91667	2.5	2.33333	2.66667	2.83333	2.75					2.64141	0.240699	0.0419004
	9	3.44444	3.22222	2.88889	3.11111	3.22222	3.55556	3.55556	3.33333	3.66667	3.33333	3.55556	3.44444	3.44444	3	2.77778	3.44444	3.77778	3.66667	3.55556	3.88889	3.88889	4.11111	4	3.77778	3.88889	3.66667	3.66667	3.88889	3.33333	3.11111	3.55556	3.77778	3.66667					3.52189	0.320932	0.0558671
	12	2.58333	2.41667	2.16667	2.33333	2.41667	2.66667	2.66667	2.5	2.75	2.5	2.66667	2.58333	2.58333	2.25	2.08333	2.58333	2.83333	2.75	2.66667	2.91667	2.91667	3.08333	3	2.83333	2.91667	2.75	2.75	2.91667	2.5	2.33333	2.66667	2.83333	2.75					2.64141	0.240699	0.0419004
	9	3.44444	3.22222	2.88889	3.11111	3.22222	3.55556	3.55556	3.33333	3.66667	3.33333	3.55556	3.44444	3.44444	3	2.77778	3.44444	3.77778	3.66667	3.55556	3.88889	3.88889	4.11111	4	3.77778	3.88889	3.66667	3.66667	3.88889	3.33333	3.11111	3.55556	3.77778	3.66667					3.52189	0.320932	0.0558671
	11	2.81818	2.63636	2.36364	2.54545	2.63636	2.90909	2.90909	2.72727	3	2.72727	2.90909	2.81818	2.81818	2.45455	2.27273	2.81818	3.09091	3	2.90909	3.18182	3.18182	3.36364	3.27273	3.09091	3.18182	3	3	3.18182	2.72727	2.54545	2.90909	3.09091	3					2.88154	0.262581	0.0457095
	10	3.1	2.9	2.6	2.8	2.9	3.2	3.2	3	3.3	3	3.2	3.1	3.1	2.7	2.5	3.1	3.4	3.3	3.2	3.5	3.5	3.7	3.6	3.4	3.5	3.3	3.3	3.5	3	2.8	3.2	3.4	3.3					3.1697	0.288839	0.0502804
	11	2.81818	2.63636	2.36364	2.54545	2.63636	2.90909	2.90909	2.72727	3	2.72727	2.90909	2.81818	2.81818	2.45455	2.27273	2.81818	3.09091	3	2.90909	3.18182	3.18182	3.36364	3.27273	3.09091	3.18182	3	3	3.18182	2.72727	2.54545	2.90909	3.09091	3					2.88154	0.262581	0.0457095
	14	2.21429	2.07143	1.85714	2	2.07143	2.28571	2.28571	2.14286	2.35714	2.14286	2.28571	2.21429	2.21429	1.92857	1.78571	2.21429	2.42857	2.35714	2.28571	2.5	2.5	2.64286	2.57143	2.42857	2.5	2.35714	2.35714	2.5	2.14286	2	2.28571	2.42857	2.35714					2.26407	0.206314	0.0359146
	14	2.21429	2.07143	1.85714	2	2.07143	2.28571	2.28571	2.14286	2.35714	2.14286	2.28571	2.21429	2.21429	1.92857	1.78571	2.21429	2.42857	2.35714	2.28571	2.5	2.5	2.64286	2.57143	2.42857	2.5	2.35714	2.35714	2.5	2.14286	2	2.28571	2.42857	2.35714					2.26407	0.206314	0.0359146
	6	5.16667	4.83333	4.33333	4.66667	4.83333	5.33333	5.33333	5	5.5	5	5.33333	5.16667	5.16667	4.5	4.16667	5.16667	5.66667	5.5	5.33333	5.83333	5.83333	6.16667	6	5.66667	5.83333	5.5	5.5	5.83333	5	4.66667	5.33333	5.66667	5.5					5.28283	0.481399	0.0838007
	12	2.58333	2.41667	2.16667	2.33333	2.41667	2.66667	2.66667	2.5	2.75	2.5	2.66667	2.58333	2.58333	2.25	2.08333	2.58333	2.83333	2.75	2.66667	2.91667	2.91667	3.08333	3	2.83333	2.91667	2.75	2.75	2.91667	2.5	2.33333	2.66667	2.83333	2.75					2.64141	0.240699	0.0419004
	8	3.875	3.625	3.25	3.5	3.625	4	4	3.75	4.125	3.75	4	3.875	3.875	3.375	3.125	3.875	4.25	4.125	4	4.375	4.375	4.625	4.5	4.25	4.375	4.125	4.125	4.375	3.75	3.5	4	4.25	4.125					3.96212	0.361049	0.0628505
																																						average	2.82393
																																						stdev	0.666508
phot2 YL		15C																																				sem	0.11266
15C/25C		31	29	30	33	29	30	31	34	29	34	33	33	29	31	28	28	35	32	32	28	34	32	31	32	35	33	28	33	32	35	31	31
25C	14	2.21429	2.07143	2.14286	2.35714	2.07143	2.14286	2.21429	2.42857	2.07143	2.42857	2.35714	2.35714	2.07143	2.21429	2	2	2.5	2.28571	2.28571	2	2.42857	2.28571	2.21429	2.28571	2.5	2.35714	2	2.35714	2.28571	2.5	2.21429	2.21429						2.24554	0.156005	0.027578
	20	1.55	1.45	1.5	1.65	1.45	1.5	1.55	1.7	1.45	1.7	1.65	1.65	1.45	1.55	1.4	1.4	1.75	1.6	1.6	1.4	1.7	1.6	1.55	1.6	1.75	1.65	1.4	1.65	1.6	1.75	1.55	1.55						1.57187	0.109203	0.0193046
	13	2.38462	2.23077	2.30769	2.53846	2.23077	2.30769	2.38462	2.61538	2.23077	2.61538	2.53846	2.53846	2.23077	2.38462	2.15385	2.15385	2.69231	2.46154	2.46154	2.15385	2.61538	2.46154	2.38462	2.46154	2.69231	2.53846	2.15385	2.53846	2.46154	2.69231	2.38462	2.38462						2.41827	0.168005	0.0296994
	14	2.21429	2.07143	2.14286	2.35714	2.07143	2.14286	2.21429	2.42857	2.07143	2.42857	2.35714	2.35714	2.07143	2.21429	2	2	2.5	2.28571	2.28571	2	2.42857	2.28571	2.21429	2.28571	2.5	2.35714	2	2.35714	2.28571	2.5	2.21429	2.21429						2.24554	0.156005	0.027578
	13	2.38462	2.23077	2.30769	2.53846	2.23077	2.30769	2.38462	2.61538	2.23077	2.61538	2.53846	2.53846	2.23077	2.38462	2.15385	2.15385	2.69231	2.46154	2.46154	2.15385	2.61538	2.46154	2.38462	2.46154	2.69231	2.53846	2.15385	2.53846	2.46154	2.69231	2.38462	2.38462						2.41827	0.168005	0.0296994
	13	2.38462	2.23077	2.30769	2.53846	2.23077	2.30769	2.38462	2.61538	2.23077	2.61538	2.53846	2.53846	2.23077	2.38462	2.15385	2.15385	2.69231	2.46154	2.46154	2.15385	2.61538	2.46154	2.38462	2.46154	2.69231	2.53846	2.15385	2.53846	2.46154	2.69231	2.38462	2.38462						2.41827	0.168005	0.0296994
	12	2.58333	2.41667	2.5	2.75	2.41667	2.5	2.58333	2.83333	2.41667	2.83333	2.75	2.75	2.41667	2.58333	2.33333	2.33333	2.91667	2.66667	2.66667	2.33333	2.83333	2.66667	2.58333	2.66667	2.91667	2.75	2.33333	2.75	2.66667	2.91667	2.58333	2.58333						2.61979	0.182006	0.0321744
	15	2.06667	1.93333	2	2.2	1.93333	2	2.06667	2.26667	1.93333	2.26667	2.2	2.2	1.93333	2.06667	1.86667	1.86667	2.33333	2.13333	2.13333	1.86667	2.26667	2.13333	2.06667	2.13333	2.33333	2.2	1.86667	2.2	2.13333	2.33333	2.06667	2.06667						2.09583	0.145605	0.0257395
	13	2.38462	2.23077	2.30769	2.53846	2.23077	2.30769	2.38462	2.61538	2.23077	2.61538	2.53846	2.53846	2.23077	2.38462	2.15385	2.15385	2.69231	2.46154	2.46154	2.15385	2.61538	2.46154	2.38462	2.46154	2.69231	2.53846	2.15385	2.53846	2.46154	2.69231	2.38462	2.38462						2.41827	0.168005	0.0296994
	13	2.38462	2.23077	2.30769	2.53846	2.23077	2.30769	2.38462	2.61538	2.23077	2.61538	2.53846	2.53846	2.23077	2.38462	2.15385	2.15385	2.69231	2.46154	2.46154	2.15385	2.61538	2.46154	2.38462	2.46154	2.69231	2.53846	2.15385	2.53846	2.46154	2.69231	2.38462	2.38462						2.41827	0.168005	0.0296994
	13	2.38462	2.23077	2.30769	2.53846	2.23077	2.30769	2.38462	2.61538	2.23077	2.61538	2.53846	2.53846	2.23077	2.38462	2.15385	2.15385	2.69231	2.46154	2.46154	2.15385	2.61538	2.46154	2.38462	2.46154	2.69231	2.53846	2.15385	2.53846	2.46154	2.69231	2.38462	2.38462						2.41827	0.168005	0.0296994
	11	2.81818	2.63636	2.72727	3	2.63636	2.72727	2.81818	3.09091	2.63636	3.09091	3	3	2.63636	2.81818	2.54545	2.54545	3.18182	2.90909	2.90909	2.54545	3.09091	2.90909	2.81818	2.90909	3.18182	3	2.54545	3	2.90909	3.18182	2.81818	2.81818						2.85795	0.198552	0.0350993
	12	2.58333	2.41667	2.5	2.75	2.41667	2.5	2.58333	2.83333	2.41667	2.83333	2.75	2.75	2.41667	2.58333	2.33333	2.33333	2.91667	2.66667	2.66667	2.33333	2.83333	2.66667	2.58333	2.66667	2.91667	2.75	2.33333	2.75	2.66667	2.91667	2.58333	2.58333						2.61979	0.182006	0.0321744
	12	2.58333	2.41667	2.5	2.75	2.41667	2.5	2.58333	2.83333	2.41667	2.83333	2.75	2.75	2.41667	2.58333	2.33333	2.33333	2.91667	2.66667	2.66667	2.33333	2.83333	2.66667	2.58333	2.66667	2.91667	2.75	2.33333	2.75	2.66667	2.91667	2.58333	2.58333						2.61979	0.182006	0.0321744
	11	2.81818	2.63636	2.72727	3	2.63636	2.72727	2.81818	3.09091	2.63636	3.09091	3	3	2.63636	2.81818	2.54545	2.54545	3.18182	2.90909	2.90909	2.54545	3.09091	2.90909	2.81818	2.90909	3.18182	3	2.54545	3	2.90909	3.18182	2.81818	2.81818						2.85795	0.198552	0.0350993
	12	2.58333	2.41667	2.5	2.75	2.41667	2.5	2.58333	2.83333	2.41667	2.83333	2.75	2.75	2.41667	2.58333	2.33333	2.33333	2.91667	2.66667	2.66667	2.33333	2.83333	2.66667	2.58333	2.66667	2.91667	2.75	2.33333	2.75	2.66667	2.91667	2.58333	2.58333						2.61979	0.182006	0.0321744
	13	2.38462	2.23077	2.30769	2.53846	2.23077	2.30769	2.38462	2.61538	2.23077	2.61538	2.53846	2.53846	2.23077	2.38462	2.15385	2.15385	2.69231	2.46154	2.46154	2.15385	2.61538	2.46154	2.38462	2.46154	2.69231	2.53846	2.15385	2.53846	2.46154	2.69231	2.38462	2.38462						2.41827	0.168005	0.0296994
	10	3.1	2.9	3	3.3	2.9	3	3.1	3.4	2.9	3.4	3.3	3.3	2.9	3.1	2.8	2.8	3.5	3.2	3.2	2.8	3.4	3.2	3.1	3.2	3.5	3.3	2.8	3.3	3.2	3.5	3.1	3.1						3.14375	0.218407	0.0386093
	15	2.06667	1.93333	2	2.2	1.93333	2	2.06667	2.26667	1.93333	2.26667	2.2	2.2	1.93333	2.06667	1.86667	1.86667	2.33333	2.13333	2.13333	1.86667	2.26667	2.13333	2.06667	2.13333	2.33333	2.2	1.86667	2.2	2.13333	2.33333	2.06667	2.06667						2.09583	0.145605	0.0257395
	10	3.1	2.9	3	3.3	2.9	3	3.1	3.4	2.9	3.4	3.3	3.3	2.9	3.1	2.8	2.8	3.5	3.2	3.2	2.8	3.4	3.2	3.1	3.2	3.5	3.3	2.8	3.3	3.2	3.5	3.1	3.1						3.14375	0.218407	0.0386093
	11	2.81818	2.63636	2.72727	3	2.63636	2.72727	2.81818	3.09091	2.63636	3.09091	3	3	2.63636	2.81818	2.54545	2.54545	3.18182	2.90909	2.90909	2.54545	3.09091	2.90909	2.81818	2.90909	3.18182	3	2.54545	3	2.90909	3.18182	2.81818	2.81818						2.85795	0.198552	0.0350993
	14	2.21429	2.07143	2.14286	2.35714	2.07143	2.14286	2.21429	2.42857	2.07143	2.42857	2.35714	2.35714	2.07143	2.21429	2	2	2.5	2.28571	2.28571	2	2.42857	2.28571	2.21429	2.28571	2.5	2.35714	2	2.35714	2.28571	2.5	2.21429	2.21429						2.24554	0.156005	0.027578
	9	3.44444	3.22222	3.33333	3.66667	3.22222	3.33333	3.44444	3.77778	3.22222	3.77778	3.66667	3.66667	3.22222	3.44444	3.11111	3.11111	3.88889	3.55556	3.55556	3.11111	3.77778	3.55556	3.44444	3.55556	3.88889	3.66667	3.11111	3.66667	3.55556	3.88889	3.44444	3.44444						3.49306	0.242674	0.0428992
	11	2.81818	2.63636	2.72727	3	2.63636	2.72727	2.81818	3.09091	2.63636	3.09091	3	3	2.63636	2.81818	2.54545	2.54545	3.18182	2.90909	2.90909	2.54545	3.09091	2.90909	2.81818	2.90909	3.18182	3	2.54545	3	2.90909	3.18182	2.81818	2.81818						2.85795	0.198552	0.0350993
	13	2.38462	2.23077	2.30769	2.53846	2.23077	2.30769	2.38462	2.61538	2.23077	2.61538	2.53846	2.53846	2.23077	2.38462	2.15385	2.15385	2.69231	2.46154	2.46154	2.15385	2.61538	2.46154	2.38462	2.46154	2.69231	2.53846	2.15385	2.53846	2.46154	2.69231	2.38462	2.38462						2.41827	0.168005	0.0296994
	10	3.1	2.9	3	3.3	2.9	3	3.1	3.4	2.9	3.4	3.3	3.3	2.9	3.1	2.8	2.8	3.5	3.2	3.2	2.8	3.4	3.2	3.1	3.2	3.5	3.3	2.8	3.3	3.2	3.5	3.1	3.1						3.14375	0.218407	0.0386093
	13	2.38462	2.23077	2.30769	2.53846	2.23077	2.30769	2.38462	2.61538	2.23077	2.61538	2.53846	2.53846	2.23077	2.38462	2.15385	2.15385	2.69231	2.46154	2.46154	2.15385	2.61538	2.46154	2.38462	2.46154	2.69231	2.53846	2.15385	2.53846	2.46154	2.69231	2.38462	2.38462						2.41827	0.168005	0.0296994
	9	3.44444	3.22222	3.33333	3.66667	3.22222	3.33333	3.44444	3.77778	3.22222	3.77778	3.66667	3.66667	3.22222	3.44444	3.11111	3.11111	3.88889	3.55556	3.55556	3.11111	3.77778	3.55556	3.44444	3.55556	3.88889	3.66667	3.11111	3.66667	3.55556	3.88889	3.44444	3.44444						3.49306	0.242674	0.0428992
	10	3.1	2.9	3	3.3	2.9	3	3.1	3.4	2.9	3.4	3.3	3.3	2.9	3.1	2.8	2.8	3.5	3.2	3.2	2.8	3.4	3.2	3.1	3.2	3.5	3.3	2.8	3.3	3.2	3.5	3.1	3.1						3.14375	0.218407	0.0386093
	16	1.9375	1.8125	1.875	2.0625	1.8125	1.875	1.9375	2.125	1.8125	2.125	2.0625	2.0625	1.8125	1.9375	1.75	1.75	2.1875	2	2	1.75	2.125	2	1.9375	2	2.1875	2.0625	1.75	2.0625	2	2.1875	1.9375	1.9375						1.96484	0.136504	0.0241308
	15	2.06667	1.93333	2	2.2	1.93333	2	2.06667	2.26667	1.93333	2.26667	2.2	2.2	1.93333	2.06667	1.86667	1.86667	2.33333	2.13333	2.13333	1.86667	2.26667	2.13333	2.06667	2.13333	2.33333	2.2	1.86667	2.2	2.13333	2.33333	2.06667	2.06667						2.09583	0.145605	0.0257395
	12	2.58333	2.41667	2.5	2.75	2.41667	2.5	2.58333	2.83333	2.41667	2.83333	2.75	2.75	2.41667	2.58333	2.33333	2.33333	2.91667	2.66667	2.66667	2.33333	2.83333	2.66667	2.58333	2.66667	2.91667	2.75	2.33333	2.75	2.66667	2.91667	2.58333	2.58333						2.61979	0.182006	0.0321744
																																						average	2.57554
																																						stdev	0.437143
																																						sem	0.0772766
																																							0.0788373

## Sheet: Figure 2DE
genotype	temperature	light	TLN	DPG	LPD			genotype	temperature	light	TLN	DPG	LPD			One-way ANOVA+TukeyHSD							One way ANOVA+Tukey HSD								One-way ANOVA+TukeyHSD
1_Col0	1_25C	1_dWL	10	22	0.454545			1_Col0	2_15C	1_dWL	32	53	0.603774			TLN	Total Leaf Number						LPD	Leaves per Day							LNR
1_Col0	1_25C	1_dWL	13	25	0.52			1_Col0	2_15C	1_dWL	38	55	0.690909										Col0	phot2	nph3	p3n2 - 50uE WL - 25C and 15C					Leaf Number Ratio: TLN for each plant at 15C divided by TLN for each plant at 25C
1_Col0	1_25C	1_dWL	10	22	0.454545			1_Col0	2_15C	1_dWL	32	52	0.615385			Col0 and phot2 data are presented separately for															Averaged across row (each 25C plant) to create boxplot
1_Col0	1_25C	1_dWL	12	25	0.48			1_Col0	2_15C	1_dWL	32	52	0.615385			respective +BL and +RL treatments in Supplementary Fig2							25C
1_Col0	1_25C	1_dWL	15	25	0.6			1_Col0	2_15C	1_dWL	35	53	0.660377																		Col0	phot2	nph3	phot2 nph3
1_Col0	1_25C	1_dWL	12	25	0.48			1_Col0	2_15C	1_dWL	39	54	0.722222			25C							ANOVA								LD16:8	WL 50uE (combined data from 202204110+20220610)
1_Col0	1_25C	1_dWL	11	22	0.5			1_Col0	2_15C	1_dWL	32	53	0.603774			------							-------								15C vs 25C
1_Col0	1_25C	1_dWL	13	26	0.5			1_Col0	2_15C	1_dWL	34	53	0.641509			ANOVA							Df Sum Sq Mean Sq F value Pr(>F)
1_Col0	1_25C	1_dWL	10	21	0.47619			1_Col0	2_15C	1_dWL	40	55	0.727273			------							genotype 3 0.0554 0.01847 11.4 1.08e-06 ***								ANOVA
1_Col0	1_25C	1_dWL	10	21	0.47619			1_Col0	2_15C	1_dWL	34	53	0.641509										Residuals 132 0.2139 0.00162								-----
1_Col0	1_25C	1_dWL	13	26	0.5			1_Col0	2_15C	1_dWL	41	55	0.745455			Df Sum Sq Mean Sq F value Pr(>F)							---								Df Sum Sq Mean Sq F value Pr(>F)
1_Col0	1_25C	1_dWL	11	25	0.44			1_Col0	2_15C	1_dWL	35	53	0.660377			genotype 3 11.9 3.966 1.733 0.163							Signif. codes: 0 ‘***’ 0.001 ‘**’ 0.01 ‘*’ 0.05 ‘.’ 0.1 ‘ ’ 1								genotype 3 8.087 2.6957 12.96 1.8e-07 ***
1_Col0	1_25C	1_dWL	11	25	0.44			1_Col0	2_15C	1_dWL	34	52	0.653846			Residuals 132 302.1 2.288							Tukey HSD								Residuals 132 27.464 0.2081
1_Col0	1_25C	1_dWL	11	25	0.44			1_Col0	2_15C	1_dWL	32	52	0.615385										----------								---
1_Col0	1_25C	1_dWL	12	26	0.461538			1_Col0	2_15C	1_dWL	34	53	0.641509			------							$statistics								Signif. codes: 0 ‘***’ 0.001 ‘**’ 0.01 ‘*’ 0.05 ‘.’ 0.1 ‘ ’ 1
2_phot2	1_25C	1_dWL	13	25	0.52			1_Col0	2_15C	1_dWL	35	53	0.660377			TukeyHSD							MSerror Df Mean CV
2_phot2	1_25C	1_dWL	14	27	0.518519			1_Col0	2_15C	1_dWL	33	52	0.634615			------							0.001620385 132 0.4634301 8.686101								Tukey HSD
2_phot2	1_25C	1_dWL	13	25	0.52			1_Col0	2_15C	1_dWL	31	52	0.596154																		---------
2_phot2	1_25C	1_dWL	16	28	0.571429			1_Col0	2_15C	1_dWL	30	47	0.638298			$statistics							$parameters								$statistics
2_phot2	1_25C	1_dWL	10	22	0.454545			1_Col0	2_15C	1_dWL	31	50	0.62			MSerror Df Mean CV							test name.t ntr StudentizedRange alpha								MSerror Df Mean CV
2_phot2	1_25C	1_dWL	10	21	0.47619			1_Col0	2_15C	1_dWL	37	52	0.711538			2.288438 132 11.01471 13.73399							Tukey genotype 4 3.679869 0.05								0.2080611 132 3.330032 13.69768
2_phot2	1_25C	1_dWL	11	25	0.44			1_Col0	2_15C	1_dWL	32	48	0.666667
2_phot2	1_25C	1_dWL	9	22	0.409091			1_Col0	2_15C	1_dWL	33	48	0.6875			$parameters							$means								$parameters
2_phot2	1_25C	1_dWL	12	25	0.48			1_Col0	2_15C	1_dWL	40	53	0.754717			test name.t ntr StudentizedRange alpha							LPD std r Min Max Q25 Q50 Q75								test name.t ntr StudentizedRange alpha
2_phot2	1_25C	1_dWL	11	25	0.44			1_Col0	2_15C	1_dWL	39	52	0.75			Tukey genotype 4 3.679869 0.05							1_Col0 0.4741692 0.03493105 33 0.4090909 0.6000000 0.4545455 0.4761905 0.5000000								Tukey genotype 4 3.679869 0.05
2_phot2	1_25C	1_dWL	10	21	0.47619			1_Col0	2_15C	1_dWL	32	48	0.666667										2_phot2 0.4894119 0.03209187 34 0.4090909 0.5714286 0.4761905 0.5000000 0.5138889
2_phot2	1_25C	1_dWL	10	21	0.47619			1_Col0	2_15C	1_dWL	38	52	0.730769			$means							5_nph3 0.4552909 0.04428850 34 0.3600000 0.5384615 0.4301242 0.4545455 0.4953704								$means
2_phot2	1_25C	1_dWL	10	21	0.47619			1_Col0	2_15C	1_dWL	35	50	0.7			TLN std r Min Max Q25 Q50 Q75							6_phot2nph3 0.4359717 0.04731939 35 0.3600000 0.5384615 0.4000000 0.4400000 0.4800000								LNR std r Min Max Q25 Q50 Q75
2_phot2	1_25C	1_dWL	12	25	0.48			1_Col0	2_15C	1_dWL	36	48	0.75			1_Col0 11.18182 1.285850 33 9 15 10 11 12															1_Col0 3.118878 0.3382659 33 2.297143 3.828571 2.871429 3.132468 3.445714
2_phot2	1_25C	1_dWL	10	22	0.454545			1_Col0	2_15C	1_dWL	37	52	0.711538			2_phot2 11.38235 1.435792 34 9 16 10 11 12							$comparison								2_phot2 3.697961 0.4304650 34 2.593750 4.611111 3.458333 3.772727 4.150000
2_phot2	1_25C	1_dWL	13	25	0.52			1_Col0	2_15C	1_dWL	32	47	0.680851			5_nph3 10.91176 1.443221 34 9 14 10 11 12							difference pvalue signif.								3_nph3 3.096776 0.4049877 34 2.373469 3.692063 2.769048 3.020779 3.322857
5_nph3	1_25C	1_dWL	11	25	0.44			1_Col0	2_15C	1_dWL	33	47	0.702128			6_phot2nph3 10.60000 1.818209 35 8 14 9 10 12							1_Col0 - 2_phot2 -0.01524276923573975039972 0.4111000000000000209610107								4_phot2nph3 3.398294 0.6008599 35 2.498016 4.371528 2.914352 3.497222 3.885802
5_nph3	1_25C	1_dWL	9	25	0.36			1_Col0	2_15C	1_dWL	36	50	0.72										1_Col0 - 5_nph3 0.01887822107014258676827 0.2250000000000000055511151
5_nph3	1_25C	1_dWL	9	21	0.428571			1_Col0	2_15C	1_dWL	33	48	0.6875			$comparison							1_Col0 - 6_phot2nph3 0.03819748408199136191499 0.0008000000000000000383374 ***								$comparison
5_nph3	1_25C	1_dWL	11	22	0.5			1_Col0	2_15C	1_dWL	29	47	0.617021			difference pvalue signif.							2_phot2 - 5_nph3 0.03412099030588233716799 0.0035999999999999999014677 **								difference pvalue signif. LCL UCL
5_nph3	1_25C	1_dWL	13	27	0.481481			2_phot2	2_15C	1_dWL	41	56	0.732143			1_Col0 - 2_phot2 -0.2005347593582893495068 0.9484000000000000207834							2_phot2 - 6_phot2nph3 0.05344025331773111231470 0.0000000000000000000000000 ***								1_Col0 - 2_phot2 -0.57908324036331793038812 0.00000000000000000000000 *** -0.86912054350981193806547 -0.289045937216823922710773
5_nph3	1_25C	1_dWL	10	25	0.4			2_phot2	2_15C	1_dWL	45	59	0.762712			1_Col0 - 5_nph3 0.2700534759358284020436 0.8847000000000000419220							5_nph3 - 6_phot2nph3 0.01931926301184877514672 0.1958000000000000018207658								1_Col0 - 3_nph3 0.02210207117388307551664 0.99719999999999997530864 -0.26793523197261093216071 0.312139374320377083193989
5_nph3	1_25C	1_dWL	12	26	0.461538			2_phot2	2_15C	1_dWL	38	53	0.716981			1_Col0 - 6_phot2nph3 0.5818181818181820119662 0.3906000000000000027534							LCL UCL								1_Col0 - 4_phot2nph3 -0.27941615823650289840430 0.06069999999999999701350 . -0.56740545651887264178015 0.008573140045866844971556
5_nph3	1_25C	1_dWL	12	25	0.48			2_phot2	2_15C	1_dWL	42	56	0.75			2_phot2 - 5_nph3 0.4705882352941177515504 0.5756000000000000005329							1_Col0 - 2_phot2 -0.040838494045826831402302 0.01035295557434733407232								2_phot2 - 3_nph3 0.60118531153720100590476 0.00000000000000000000000 *** 0.31332060305009845624369 0.889050020024303555565837
5_nph3	1_25C	1_dWL	11	25	0.44			2_phot2	2_15C	1_dWL	44	60	0.733333			2_phot2 - 6_phot2nph3 0.7823529411764713614730 0.1436000000000000054179							1_Col0 - 5_nph3 -0.006717503739944497703762 0.04447394588022966777086								2_phot2 - 4_phot2nph3 0.29966708212681503198382 0.03599999999999999727995 * 0.01386594654291817274583 0.585468217710711891221820
5_nph3	1_25C	1_dWL	10	21	0.47619			2_phot2	2_15C	1_dWL	41	59	0.694915			5_nph3 - 6_phot2nph3 0.3117647058823536099226 0.8274000000000000243361							1_Col0 - 6_phot2nph3 0.012782495226704430890674 0.06361247293727828600041								3_nph3 - 4_phot2nph3 -0.30151822941038597392094 0.03440000000000000002220 * -0.58731936499428283315893 -0.015717093826489114682943
5_nph3	1_25C	1_dWL	14	26	0.538462			2_phot2	2_15C	1_dWL	37	54	0.685185			LCL UCL							2_phot2 - 5_nph3 0.008716996471164174808965 0.05952498414060049952701
5_nph3	1_25C	1_dWL	9	22	0.409091			2_phot2	2_15C	1_dWL	39	54	0.722222			1_Col0 - 2_phot2 -1.1624303290327269166937 0.7613608103161482176802							2_phot2 - 6_phot2nph3 0.028218369313655407293329 0.07866213732180682427497
5_nph3	1_25C	1_dWL	11	21	0.52381			2_phot2	2_15C	1_dWL	43	56	0.767857			1_Col0 - 5_nph3 -0.6918420937386091651433 1.2319490456102659692306							5_nph3 - 6_phot2nph3 -0.005902620992226929874658 0.04454114701592448016809								$groups
5_nph3	1_25C	1_dWL	10	22	0.454545			2_phot2	2_15C	1_dWL	37	52	0.711538			1_Col0 - 6_phot2nph3 -0.3732852725521155212718 1.5369216361884796562265															LNR groups
5_nph3	1_25C	1_dWL	10	25	0.4			2_phot2	2_15C	1_dWL	46	59	0.779661			2_phot2 - 5_nph3 -0.4841020226673244941651 1.4252784932555599972659							$groups								2_phot2 3.697961 a
5_nph3	1_25C	1_dWL	13	26	0.5			2_phot2	2_15C	1_dWL	36	52	0.692308			2_phot2 - 6_phot2nph3 -0.1654935707848532722153 1.7301994531377959951612							LPD groups								4_phot2nph3 3.398294 b
6_phot2nph3	1_25C	1_dWL	9	21	0.428571			2_phot2	2_15C	1_dWL	42	55	0.763636			5_nph3 - 6_phot2nph3 -0.6360818060789710237657 1.2596112178436782436108							2_phot2 0.4894119 a								1_Col0 3.118878 bc
6_phot2nph3	1_25C	1_dWL	9	22	0.409091			2_phot2	2_15C	1_dWL	47	63	0.746032										1_Col0 0.4741692 ab								3_nph3 3.096776 c
6_phot2nph3	1_25C	1_dWL	8	21	0.380952			2_phot2	2_15C	1_dWL	42	59	0.711864			$groups							5_nph3 0.4552909 bc
6_phot2nph3	1_25C	1_dWL	8	21	0.380952			2_phot2	2_15C	1_dWL	43	60	0.716667			TLN groups							6_phot2nph3 0.4359717 c								attr(	class") [1] "group
6_phot2nph3	1_25C	1_dWL	9	22	0.409091			2_phot2	2_15C	1_dWL	42	60	0.7			2_phot2 11.38235 a
6_phot2nph3	1_25C	1_dWL	10	25	0.4			2_phot2	2_15C	1_dWL	43	56	0.767857			1_Col0 11.18182 a							attr(	class") [1] "group
6_phot2nph3	1_25C	1_dWL	14	26	0.538462			2_phot2	2_15C	1_dWL	40	53	0.754717			5_nph3 10.91176 a
6_phot2nph3	1_25C	1_dWL	12	26	0.461538			2_phot2	2_15C	1_dWL	38	50	0.76			6_phot2nph3 10.60000 a
6_phot2nph3	1_25C	1_dWL	8	21	0.380952			2_phot2	2_15C	1_dWL	44	54	0.814815
6_phot2nph3	1_25C	1_dWL	9	25	0.36			2_phot2	2_15C	1_dWL	37	52	0.711538			attr(	class") [1] "group						15C
6_phot2nph3	1_25C	1_dWL	10	25	0.4			2_phot2	2_15C	1_dWL	44	55	0.8
6_phot2nph3	1_25C	1_dWL	11	25	0.44			2_phot2	2_15C	1_dWL	42	53	0.792453										ANOVA
6_phot2nph3	1_25C	1_dWL	12	25	0.48			2_phot2	2_15C	1_dWL	45	57	0.789474										-------
6_phot2nph3	1_25C	1_dWL	8	22	0.363636			2_phot2	2_15C	1_dWL	41	53	0.773585			15C
6_phot2nph3	1_25C	1_dWL	13	26	0.5			2_phot2	2_15C	1_dWL	38	52	0.730769			------							Df Sum Sq Mean Sq F value Pr(>F)
6_phot2nph3	1_25C	1_dWL	10	25	0.4			2_phot2	2_15C	1_dWL	46	55	0.836364			ANOVA							genotype 3 0.2027 0.06758 32.26 7.26e-16 ***
6_phot2nph3	1_25C	1_dWL	10	25	0.4			2_phot2	2_15C	1_dWL	44	54	0.814815			------							Residuals 138 0.2890 0.00209
6_phot2nph3	1_25C	1_dWL	12	26	0.461538			2_phot2	2_15C	1_dWL	38	52	0.730769										---
1_Col0	1_25C	1_dWL	13	25	0.52			2_phot2	2_15C	1_dWL	44	54	0.814815			Df Sum Sq Mean Sq F value Pr(>F)							Signif. codes: 0 ‘***’ 0.001 ‘**’ 0.01 ‘*’ 0.05 ‘.’ 0.1 ‘ ’ 1
1_Col0	1_25C	1_dWL	11	24	0.458333			2_phot2	2_15C	1_dWL	40	53	0.754717			genotype 3 1478 492.8 53.85 <2e-16 ***
1_Col0	1_25C	1_dWL	12	25	0.48			2_phot2	2_15C	1_dWL	43	54	0.796296			Residuals 138 1263 9.2
1_Col0	1_25C	1_dWL	11	23	0.478261			2_phot2	2_15C	1_dWL	42	55	0.763636			---							----------
1_Col0	1_25C	1_dWL	10	22	0.454545			2_phot2	2_15C	1_dWL	40	57	0.701754			Signif. codes: 0 ‘***’ 0.001 ‘**’ 0.01 ‘*’ 0.05 ‘.’ 0.1 ‘ ’ 1							Tukey HSD
1_Col0	1_25C	1_dWL	10	22	0.454545			2_phot2	2_15C	1_dWL	40	55	0.727273										----------
1_Col0	1_25C	1_dWL	11	23	0.478261			5_nph3	2_15C	1_dWL	31	53	0.584906			------
1_Col0	1_25C	1_dWL	11	22	0.5			5_nph3	2_15C	1_dWL	31	52	0.596154			TukeyHSD							$statistics
1_Col0	1_25C	1_dWL	11	24	0.458333			5_nph3	2_15C	1_dWL	33	52	0.634615			------							MSerror Df Mean CV
1_Col0	1_25C	1_dWL	10	23	0.434783			5_nph3	2_15C	1_dWL	34	52	0.653846										0.002094546 138 0.686547 6.666144
1_Col0	1_25C	1_dWL	9	22	0.409091			5_nph3	2_15C	1_dWL	36	53	0.679245			$statistics
1_Col0	1_25C	1_dWL	10	22	0.454545			5_nph3	2_15C	1_dWL	32	52	0.615385			MSerror Df Mean CV							$parameters
1_Col0	1_25C	1_dWL	12	24	0.5			5_nph3	2_15C	1_dWL	34	53	0.641509			9.150937 138 36.07042 8.386516							test name.t ntr StudentizedRange alpha
1_Col0	1_25C	1_dWL	10	23	0.434783			5_nph3	2_15C	1_dWL	37	54	0.685185										Tukey genotype 4 3.67782 0.05
1_Col0	1_25C	1_dWL	12	24	0.5			5_nph3	2_15C	1_dWL	34	52	0.653846			$parameters
1_Col0	1_25C	1_dWL	10	22	0.454545			5_nph3	2_15C	1_dWL	33	54	0.611111			test name.t ntr StudentizedRange alpha							$means
1_Col0	1_25C	1_dWL	12	24	0.5			5_nph3	2_15C	1_dWL	34	53	0.641509			Tukey genotype 4 3.67782 0.05							LPD std r Min Max Q25 Q50 Q75
1_Col0	1_25C	1_dWL	10	22	0.454545			5_nph3	2_15C	1_dWL	33	54	0.611111										1_Col0 0.6721437 0.04789505 35 0.5961538 0.7547170 0.6364566 0.6666667 0.7115385
2_phot2	1_25C	1_dWL	10	22	0.454545			5_nph3	2_15C	1_dWL	30	52	0.576923			$means							2_phot2 0.7506306 0.03980256 36 0.6851852 0.8363636 0.7169025 0.7523585 0.7751039
2_phot2	1_25C	1_dWL	11	22	0.5			5_nph3	2_15C	1_dWL	36	54	0.666667			TLN std r Min Max Q25 Q50 Q75							5_nph3 0.6559750 0.04708653 35 0.5769231 0.7500000 0.6162029 0.6538462 0.6830181
2_phot2	1_25C	1_dWL	11	22	0.5			5_nph3	2_15C	1_dWL	33	52	0.634615			1_Col0 34.45714 3.071145 35 29 41 32.00 34 36.5							6_phot2nph3 0.6661893 0.04787550 36 0.5576923 0.7636364 0.6397859 0.6729021 0.7020833
2_phot2	1_25C	1_dWL	11	22	0.5			5_nph3	2_15C	1_dWL	36	53	0.679245			2_phot2 41.50000 2.893342 36 36 47 39.75 42 44.0
2_phot2	1_25C	1_dWL	11	22	0.5			5_nph3	2_15C	1_dWL	31	52	0.596154			5_nph3 33.22857 2.389754 35 28 39 32.00 33 35.0							$comparison
2_phot2	1_25C	1_dWL	11	22	0.5			5_nph3	2_15C	1_dWL	29	48	0.604167			6_phot2nph3 34.97222 3.605441 36 29 42 32.75 35 37.0							difference pvalue signif. LCL
2_phot2	1_25C	1_dWL	11	23	0.478261			5_nph3	2_15C	1_dWL	35	52	0.673077										1_Col0 - 2_phot2 -0.078486923251507967336238 0.0000000000000000000000 *** -0.10673991012429263902650
2_phot2	1_25C	1_dWL	10	22	0.454545			5_nph3	2_15C	1_dWL	35	52	0.673077			$comparison							1_Col0 - 5_nph3 0.016168658757142795323603 0.4536000000000000031974 -0.01228259712266756634169
2_phot2	1_25C	1_dWL	10	22	0.454545			5_nph3	2_15C	1_dWL	28	47	0.595745			difference pvalue signif.							1_Col0 - 6_phot2nph3 0.005954381401269803752996 0.9468999999999999639400 -0.02229860547151486793727
2_phot2	1_25C	1_dWL	12	23	0.521739			5_nph3	2_15C	1_dWL	32	47	0.680851			1_Col0 - 2_phot2 -7.0428571428571444812405 0.00000000000000000000000 ***							2_phot2 - 5_nph3 0.094655582008650762659840 0.0000000000000000000000 *** 0.06640259513586609096958
2_phot2	1_25C	1_dWL	12	23	0.521739			5_nph3	2_15C	1_dWL	33	47	0.702128			1_Col0 - 5_nph3 1.2285714285714277593797 0.32819999999999999173994							2_phot2 - 6_phot2nph3 0.084441304652777771089234 0.0000000000000000000000 *** 0.05638798803372108148224
2_phot2	1_25C	1_dWL	11	22	0.5			5_nph3	2_15C	1_dWL	39	52	0.75			1_Col0 - 6_phot2nph3 -0.5150793650793659139708 0.89010000000000000230926							5_nph3 - 6_phot2nph3 -0.010214277355872991570607 0.7832999999999999962697 -0.03846726422865766326087
2_phot2	1_25C	1_dWL	12	24	0.5			5_nph3	2_15C	1_dWL	34	48	0.708333			2_phot2 - 5_nph3 8.2714285714285722406203 0.00000000000000000000000 ***							UCL
2_phot2	1_25C	1_dWL	13	25	0.52			5_nph3	2_15C	1_dWL	35	50	0.7			2_phot2 - 6_phot2nph3 6.5277777777777785672697 0.00000000000000000000000 ***							1_Col0 - 2_phot2 -0.05023393637872329564598
2_phot2	1_25C	1_dWL	11	22	0.5			5_nph3	2_15C	1_dWL	32	48	0.666667			5_nph3 - 6_phot2nph3 -1.7436507936507936733506 0.07649999999999999855671 .							1_Col0 - 5_nph3 0.04461991463695315351945
2_phot2	1_25C	1_dWL	13	26	0.5			5_nph3	2_15C	1_dWL	35	47	0.744681			LCL UCL							1_Col0 - 6_phot2nph3 0.03420736827405447544326
2_phot2	1_25C	1_dWL	12	23	0.521739			5_nph3	2_15C	1_dWL	36	48	0.75			1_Col0 - 2_phot2 -8.9103209066811732697033 -5.1753933790331156927778							2_phot2 - 5_nph3 0.12290856888143543435010
2_phot2	1_25C	1_dWL	11	22	0.5			5_nph3	2_15C	1_dWL	32	50	0.64			1_Col0 - 5_nph3 -0.6519975049034076874932 3.1091403620462632062527							2_phot2 - 6_phot2nph3 0.11249462127183446069623
5_nph3	1_25C	1_dWL	11	25	0.44			5_nph3	2_15C	1_dWL	33	52	0.634615			1_Col0 - 6_phot2nph3 -2.3825431289033947024336 1.3523843987446630965366							5_nph3 - 6_phot2nph3 0.01803870951691168011966
5_nph3	1_25C	1_dWL	12	24	0.5			5_nph3	2_15C	1_dWL	29	47	0.617021			2_phot2 - 5_nph3 6.4039648076045434521575 10.1388923352526010290831
5_nph3	1_25C	1_dWL	11	25	0.44			5_nph3	2_15C	1_dWL	34	47	0.723404			2_phot2 - 6_phot2nph3 4.6735118031018316742120 8.3820437524537254603274							$groups
5_nph3	1_25C	1_dWL	9	23	0.391304			5_nph3	2_15C	1_dWL	33	48	0.6875			5_nph3 - 6_phot2nph3 -3.6111145574748224618133 0.1238129701732353371568							LPD groups
5_nph3	1_25C	1_dWL	9	22	0.409091			5_nph3	2_15C	1_dWL	31	48	0.645833										2_phot2 0.7506306 a
5_nph3	1_25C	1_dWL	9	23	0.391304			6_phot2nph3	2_15C	1_dWL	35	54	0.648148			$groups							1_Col0 0.6721437 b
5_nph3	1_25C	1_dWL	11	22	0.5			6_phot2nph3	2_15C	1_dWL	37	59	0.627119			TLN groups							6_phot2nph3 0.6661893 b
5_nph3	1_25C	1_dWL	12	25	0.48			6_phot2nph3	2_15C	1_dWL	42	60	0.7			2_phot2 41.50000 a							5_nph3 0.6559750 b
5_nph3	1_25C	1_dWL	11	25	0.44			6_phot2nph3	2_15C	1_dWL	33	52	0.634615			6_phot2nph3 34.97222 b
5_nph3	1_25C	1_dWL	13	25	0.52			6_phot2nph3	2_15C	1_dWL	39	59	0.661017			1_Col0 34.45714 b							attr(	class") [1] "group
5_nph3	1_25C	1_dWL	13	26	0.5			6_phot2nph3	2_15C	1_dWL	29	52	0.557692			5_nph3 33.22857 b
5_nph3	1_25C	1_dWL	10	22	0.454545			6_phot2nph3	2_15C	1_dWL	36	53	0.679245
5_nph3	1_25C	1_dWL	9	22	0.409091			6_phot2nph3	2_15C	1_dWL	32	53	0.603774
5_nph3	1_25C	1_dWL	11	25	0.44			6_phot2nph3	2_15C	1_dWL	40	59	0.677966
5_nph3	1_25C	1_dWL	13	25	0.52			6_phot2nph3	2_15C	1_dWL	42	61	0.688525
5_nph3	1_25C	1_dWL	12	26	0.461538			6_phot2nph3	2_15C	1_dWL	37	53	0.698113
5_nph3	1_25C	1_dWL	10	23	0.434783			6_phot2nph3	2_15C	1_dWL	34	53	0.641509
5_nph3	1_25C	1_dWL	10	22	0.454545			6_phot2nph3	2_15C	1_dWL	34	59	0.576271
6_phot2nph3	1_25C	1_dWL	13	27	0.481481			6_phot2nph3	2_15C	1_dWL	32	55	0.581818
6_phot2nph3	1_25C	1_dWL	11	23	0.478261			6_phot2nph3	2_15C	1_dWL	41	60	0.683333
6_phot2nph3	1_25C	1_dWL	13	27	0.481481			6_phot2nph3	2_15C	1_dWL	37	55	0.672727
6_phot2nph3	1_25C	1_dWL	8	22	0.363636			6_phot2nph3	2_15C	1_dWL	35	54	0.648148
6_phot2nph3	1_25C	1_dWL	11	23	0.478261			6_phot2nph3	2_15C	1_dWL	35	59	0.59322
6_phot2nph3	1_25C	1_dWL	9	22	0.409091			6_phot2nph3	2_15C	1_dWL	29	47	0.617021
6_phot2nph3	1_25C	1_dWL	10	22	0.454545			6_phot2nph3	2_15C	1_dWL	42	55	0.763636
6_phot2nph3	1_25C	1_dWL	12	25	0.48			6_phot2nph3	2_15C	1_dWL	31	48	0.645833
6_phot2nph3	1_25C	1_dWL	12	26	0.461538			6_phot2nph3	2_15C	1_dWL	36	50	0.72
6_phot2nph3	1_25C	1_dWL	13	27	0.481481			6_phot2nph3	2_15C	1_dWL	34	48	0.708333
6_phot2nph3	1_25C	1_dWL	10	22	0.454545			6_phot2nph3	2_15C	1_dWL	31	47	0.659574
6_phot2nph3	1_25C	1_dWL	12	25	0.48			6_phot2nph3	2_15C	1_dWL	37	53	0.698113
6_phot2nph3	1_25C	1_dWL	10	23	0.434783			6_phot2nph3	2_15C	1_dWL	38	53	0.716981
6_phot2nph3	1_25C	1_dWL	13	27	0.481481			6_phot2nph3	2_15C	1_dWL	34	48	0.708333
6_phot2nph3	1_25C	1_dWL	8	22	0.363636			6_phot2nph3	2_15C	1_dWL	34	48	0.708333
6_phot2nph3	1_25C	1_dWL	12	30	0.4			6_phot2nph3	2_15C	1_dWL	35	48	0.729167
6_phot2nph3	1_25C	1_dWL	12	25	0.48			6_phot2nph3	2_15C	1_dWL	35	48	0.729167
								6_phot2nph3	2_15C	1_dWL	34	48	0.708333
								6_phot2nph3	2_15C	1_dWL	31	47	0.659574
								6_phot2nph3	2_15C	1_dWL	33	48	0.6875
								6_phot2nph3	2_15C	1_dWL	31	47	0.659574
								6_phot2nph3	2_15C	1_dWL	29	47	0.617021
								6_phot2nph3	2_15C	1_dWL	35	52	0.673077

## Sheet: Figure 2F
																																												One-way ANOVA+TukeyHSD
Col0		15C																																										LNR
		32	38	32	32	35	39	32	34	40	34	41	35	34	32	34	35	33	31	30	31	37	32	33	40	39	32	38	35	36	37	32	33	36	33	29			average	stdev	sem			Leaf Number Ratio: TLN for each plant at 15C divided by TLN for each plant at 25C
25C	10	3.2	3.8	3.2	3.2	3.5	3.9	3.2	3.4	4	3.4	4.1	3.5	3.4	3.2	3.4	3.5	3.3	3.1	3	3.1	3.7	3.2	3.3	4	3.9	3.2	3.8	3.5	3.6	3.7	3.2	3.3	3.6	3.3	2.9			3.44571	0.307115	0.0519118			Averaged across row (each 25C plant) to create boxplot
	13	2.46154	2.92308	2.46154	2.46154	2.69231	3	2.46154	2.61538	3.07692	2.61538	3.15385	2.69231	2.61538	2.46154	2.61538	2.69231	2.53846	2.38462	2.30769	2.38462	2.84615	2.46154	2.53846	3.07692	3	2.46154	2.92308	2.69231	2.76923	2.84615	2.46154	2.53846	2.76923	2.53846	2.23077			2.65055	0.236242	0.0399322
	10	3.2	3.8	3.2	3.2	3.5	3.9	3.2	3.4	4	3.4	4.1	3.5	3.4	3.2	3.4	3.5	3.3	3.1	3	3.1	3.7	3.2	3.3	4	3.9	3.2	3.8	3.5	3.6	3.7	3.2	3.3	3.6	3.3	2.9			3.44571	0.307115	0.0519118			Col0	phot2	nph3	phot2 nph3
	12	2.66667	3.16667	2.66667	2.66667	2.91667	3.25	2.66667	2.83333	3.33333	2.83333	3.41667	2.91667	2.83333	2.66667	2.83333	2.91667	2.75	2.58333	2.5	2.58333	3.08333	2.66667	2.75	3.33333	3.25	2.66667	3.16667	2.91667	3	3.08333	2.66667	2.75	3	2.75	2.41667			2.87143	0.255929	0.0432599			LD16:8	WL 50uE (combined data from 202204110+20220610)
	15	2.13333	2.53333	2.13333	2.13333	2.33333	2.6	2.13333	2.26667	2.66667	2.26667	2.73333	2.33333	2.26667	2.13333	2.26667	2.33333	2.2	2.06667	2	2.06667	2.46667	2.13333	2.2	2.66667	2.6	2.13333	2.53333	2.33333	2.4	2.46667	2.13333	2.2	2.4	2.2	1.93333			2.29714	0.204743	0.0346079			15C vs 25C
	12	2.66667	3.16667	2.66667	2.66667	2.91667	3.25	2.66667	2.83333	3.33333	2.83333	3.41667	2.91667	2.83333	2.66667	2.83333	2.91667	2.75	2.58333	2.5	2.58333	3.08333	2.66667	2.75	3.33333	3.25	2.66667	3.16667	2.91667	3	3.08333	2.66667	2.75	3	2.75	2.41667			2.87143	0.255929	0.0432599
	11	2.90909	3.45455	2.90909	2.90909	3.18182	3.54545	2.90909	3.09091	3.63636	3.09091	3.72727	3.18182	3.09091	2.90909	3.09091	3.18182	3	2.81818	2.72727	2.81818	3.36364	2.90909	3	3.63636	3.54545	2.90909	3.45455	3.18182	3.27273	3.36364	2.90909	3	3.27273	3	2.63636			3.13247	0.279195	0.0471926			ANOVA
	13	2.46154	2.92308	2.46154	2.46154	2.69231	3	2.46154	2.61538	3.07692	2.61538	3.15385	2.69231	2.61538	2.46154	2.61538	2.69231	2.53846	2.38462	2.30769	2.38462	2.84615	2.46154	2.53846	3.07692	3	2.46154	2.92308	2.69231	2.76923	2.84615	2.46154	2.53846	2.76923	2.53846	2.23077			2.65055	0.236242	0.0399322			-----
	10	3.2	3.8	3.2	3.2	3.5	3.9	3.2	3.4	4	3.4	4.1	3.5	3.4	3.2	3.4	3.5	3.3	3.1	3	3.1	3.7	3.2	3.3	4	3.9	3.2	3.8	3.5	3.6	3.7	3.2	3.3	3.6	3.3	2.9			3.44571	0.307115	0.0519118			Df Sum Sq Mean Sq F value Pr(>F)
	10	3.2	3.8	3.2	3.2	3.5	3.9	3.2	3.4	4	3.4	4.1	3.5	3.4	3.2	3.4	3.5	3.3	3.1	3	3.1	3.7	3.2	3.3	4	3.9	3.2	3.8	3.5	3.6	3.7	3.2	3.3	3.6	3.3	2.9			3.44571	0.307115	0.0519118			genotype 3 8.087 2.6957 12.96 1.8e-07 ***
	13	2.46154	2.92308	2.46154	2.46154	2.69231	3	2.46154	2.61538	3.07692	2.61538	3.15385	2.69231	2.61538	2.46154	2.61538	2.69231	2.53846	2.38462	2.30769	2.38462	2.84615	2.46154	2.53846	3.07692	3	2.46154	2.92308	2.69231	2.76923	2.84615	2.46154	2.53846	2.76923	2.53846	2.23077			2.65055	0.236242	0.0399322			Residuals 132 27.464 0.2081
	11	2.90909	3.45455	2.90909	2.90909	3.18182	3.54545	2.90909	3.09091	3.63636	3.09091	3.72727	3.18182	3.09091	2.90909	3.09091	3.18182	3	2.81818	2.72727	2.81818	3.36364	2.90909	3	3.63636	3.54545	2.90909	3.45455	3.18182	3.27273	3.36364	2.90909	3	3.27273	3	2.63636			3.13247	0.279195	0.0471926			---
	11	2.90909	3.45455	2.90909	2.90909	3.18182	3.54545	2.90909	3.09091	3.63636	3.09091	3.72727	3.18182	3.09091	2.90909	3.09091	3.18182	3	2.81818	2.72727	2.81818	3.36364	2.90909	3	3.63636	3.54545	2.90909	3.45455	3.18182	3.27273	3.36364	2.90909	3	3.27273	3	2.63636			3.13247	0.279195	0.0471926			Signif. codes: 0 ‘***’ 0.001 ‘**’ 0.01 ‘*’ 0.05 ‘.’ 0.1 ‘ ’ 1
	11	2.90909	3.45455	2.90909	2.90909	3.18182	3.54545	2.90909	3.09091	3.63636	3.09091	3.72727	3.18182	3.09091	2.90909	3.09091	3.18182	3	2.81818	2.72727	2.81818	3.36364	2.90909	3	3.63636	3.54545	2.90909	3.45455	3.18182	3.27273	3.36364	2.90909	3	3.27273	3	2.63636			3.13247	0.279195	0.0471926
	12	2.66667	3.16667	2.66667	2.66667	2.91667	3.25	2.66667	2.83333	3.33333	2.83333	3.41667	2.91667	2.83333	2.66667	2.83333	2.91667	2.75	2.58333	2.5	2.58333	3.08333	2.66667	2.75	3.33333	3.25	2.66667	3.16667	2.91667	3	3.08333	2.66667	2.75	3	2.75	2.41667			2.87143	0.255929	0.0432599			Tukey HSD
	13	2.46154	2.92308	2.46154	2.46154	2.69231	3	2.46154	2.61538	3.07692	2.61538	3.15385	2.69231	2.61538	2.46154	2.61538	2.69231	2.53846	2.38462	2.30769	2.38462	2.84615	2.46154	2.53846	3.07692	3	2.46154	2.92308	2.69231	2.76923	2.84615	2.46154	2.53846	2.76923	2.53846	2.23077			2.65055	0.236242	0.0399322			---------
	11	2.90909	3.45455	2.90909	2.90909	3.18182	3.54545	2.90909	3.09091	3.63636	3.09091	3.72727	3.18182	3.09091	2.90909	3.09091	3.18182	3	2.81818	2.72727	2.81818	3.36364	2.90909	3	3.63636	3.54545	2.90909	3.45455	3.18182	3.27273	3.36364	2.90909	3	3.27273	3	2.63636			3.13247	0.279195	0.0471926			$statistics
	12	2.66667	3.16667	2.66667	2.66667	2.91667	3.25	2.66667	2.83333	3.33333	2.83333	3.41667	2.91667	2.83333	2.66667	2.83333	2.91667	2.75	2.58333	2.5	2.58333	3.08333	2.66667	2.75	3.33333	3.25	2.66667	3.16667	2.91667	3	3.08333	2.66667	2.75	3	2.75	2.41667			2.87143	0.255929	0.0432599			MSerror Df Mean CV
	11	2.90909	3.45455	2.90909	2.90909	3.18182	3.54545	2.90909	3.09091	3.63636	3.09091	3.72727	3.18182	3.09091	2.90909	3.09091	3.18182	3	2.81818	2.72727	2.81818	3.36364	2.90909	3	3.63636	3.54545	2.90909	3.45455	3.18182	3.27273	3.36364	2.90909	3	3.27273	3	2.63636			3.13247	0.279195	0.0471926			0.2080611 132 3.330032 13.69768
	10	3.2	3.8	3.2	3.2	3.5	3.9	3.2	3.4	4	3.4	4.1	3.5	3.4	3.2	3.4	3.5	3.3	3.1	3	3.1	3.7	3.2	3.3	4	3.9	3.2	3.8	3.5	3.6	3.7	3.2	3.3	3.6	3.3	2.9			3.44571	0.307115	0.0519118
	10	3.2	3.8	3.2	3.2	3.5	3.9	3.2	3.4	4	3.4	4.1	3.5	3.4	3.2	3.4	3.5	3.3	3.1	3	3.1	3.7	3.2	3.3	4	3.9	3.2	3.8	3.5	3.6	3.7	3.2	3.3	3.6	3.3	2.9			3.44571	0.307115	0.0519118			$parameters
	11	2.90909	3.45455	2.90909	2.90909	3.18182	3.54545	2.90909	3.09091	3.63636	3.09091	3.72727	3.18182	3.09091	2.90909	3.09091	3.18182	3	2.81818	2.72727	2.81818	3.36364	2.90909	3	3.63636	3.54545	2.90909	3.45455	3.18182	3.27273	3.36364	2.90909	3	3.27273	3	2.63636			3.13247	0.279195	0.0471926			test name.t ntr StudentizedRange alpha
	11	2.90909	3.45455	2.90909	2.90909	3.18182	3.54545	2.90909	3.09091	3.63636	3.09091	3.72727	3.18182	3.09091	2.90909	3.09091	3.18182	3	2.81818	2.72727	2.81818	3.36364	2.90909	3	3.63636	3.54545	2.90909	3.45455	3.18182	3.27273	3.36364	2.90909	3	3.27273	3	2.63636			3.13247	0.279195	0.0471926			Tukey genotype 4 3.679869 0.05
	11	2.90909	3.45455	2.90909	2.90909	3.18182	3.54545	2.90909	3.09091	3.63636	3.09091	3.72727	3.18182	3.09091	2.90909	3.09091	3.18182	3	2.81818	2.72727	2.81818	3.36364	2.90909	3	3.63636	3.54545	2.90909	3.45455	3.18182	3.27273	3.36364	2.90909	3	3.27273	3	2.63636			3.13247	0.279195	0.0471926
	10	3.2	3.8	3.2	3.2	3.5	3.9	3.2	3.4	4	3.4	4.1	3.5	3.4	3.2	3.4	3.5	3.3	3.1	3	3.1	3.7	3.2	3.3	4	3.9	3.2	3.8	3.5	3.6	3.7	3.2	3.3	3.6	3.3	2.9			3.44571	0.307115	0.0519118			$means
	9	3.55556	4.22222	3.55556	3.55556	3.88889	4.33333	3.55556	3.77778	4.44444	3.77778	4.55556	3.88889	3.77778	3.55556	3.77778	3.88889	3.66667	3.44444	3.33333	3.44444	4.11111	3.55556	3.66667	4.44444	4.33333	3.55556	4.22222	3.88889	4	4.11111	3.55556	3.66667	4	3.66667	3.22222			3.82857	0.341238	0.0576798			LNR std r Min Max Q25 Q50 Q75
	10	3.2	3.8	3.2	3.2	3.5	3.9	3.2	3.4	4	3.4	4.1	3.5	3.4	3.2	3.4	3.5	3.3	3.1	3	3.1	3.7	3.2	3.3	4	3.9	3.2	3.8	3.5	3.6	3.7	3.2	3.3	3.6	3.3	2.9			3.44571	0.307115	0.0519118			1_Col0 3.118878 0.3382659 33 2.297143 3.828571 2.871429 3.132468 3.445714
	12	2.66667	3.16667	2.66667	2.66667	2.91667	3.25	2.66667	2.83333	3.33333	2.83333	3.41667	2.91667	2.83333	2.66667	2.83333	2.91667	2.75	2.58333	2.5	2.58333	3.08333	2.66667	2.75	3.33333	3.25	2.66667	3.16667	2.91667	3	3.08333	2.66667	2.75	3	2.75	2.41667			2.87143	0.255929	0.0432599			2_phot2 3.697961 0.4304650 34 2.593750 4.611111 3.458333 3.772727 4.150000
	10	3.2	3.8	3.2	3.2	3.5	3.9	3.2	3.4	4	3.4	4.1	3.5	3.4	3.2	3.4	3.5	3.3	3.1	3	3.1	3.7	3.2	3.3	4	3.9	3.2	3.8	3.5	3.6	3.7	3.2	3.3	3.6	3.3	2.9			3.44571	0.307115	0.0519118			3_nph3 3.096776 0.4049877 34 2.373469 3.692063 2.769048 3.020779 3.322857
	12	2.66667	3.16667	2.66667	2.66667	2.91667	3.25	2.66667	2.83333	3.33333	2.83333	3.41667	2.91667	2.83333	2.66667	2.83333	2.91667	2.75	2.58333	2.5	2.58333	3.08333	2.66667	2.75	3.33333	3.25	2.66667	3.16667	2.91667	3	3.08333	2.66667	2.75	3	2.75	2.41667			2.87143	0.255929	0.0432599			4_phot2nph3 3.398294 0.6008599 35 2.498016 4.371528 2.914352 3.497222 3.885802
	10	3.2	3.8	3.2	3.2	3.5	3.9	3.2	3.4	4	3.4	4.1	3.5	3.4	3.2	3.4	3.5	3.3	3.1	3	3.1	3.7	3.2	3.3	4	3.9	3.2	3.8	3.5	3.6	3.7	3.2	3.3	3.6	3.3	2.9			3.44571	0.307115	0.0519118
	12	2.66667	3.16667	2.66667	2.66667	2.91667	3.25	2.66667	2.83333	3.33333	2.83333	3.41667	2.91667	2.83333	2.66667	2.83333	2.91667	2.75	2.58333	2.5	2.58333	3.08333	2.66667	2.75	3.33333	3.25	2.66667	3.16667	2.91667	3	3.08333	2.66667	2.75	3	2.75	2.41667			2.87143	0.255929	0.0432599			$comparison
	10	3.2	3.8	3.2	3.2	3.5	3.9	3.2	3.4	4	3.4	4.1	3.5	3.4	3.2	3.4	3.5	3.3	3.1	3	3.1	3.7	3.2	3.3	4	3.9	3.2	3.8	3.5	3.6	3.7	3.2	3.3	3.6	3.3	2.9			3.44571	0.307115	0.0519118			difference pvalue signif. LCL UCL
																																												1_Col0 - 2_phot2 -0.57908324036331793038812 0.00000000000000000000000 *** -0.86912054350981193806547 -0.289045937216823922710773
																																												1_Col0 - 3_nph3 0.02210207117388307551664 0.99719999999999997530864 -0.26793523197261093216071 0.312139374320377083193989
																																												1_Col0 - 4_phot2nph3 -0.27941615823650289840430 0.06069999999999999701350 . -0.56740545651887264178015 0.008573140045866844971556
																																												2_phot2 - 3_nph3 0.60118531153720100590476 0.00000000000000000000000 *** 0.31332060305009845624369 0.889050020024303555565837
																																						average	3.11888					2_phot2 - 4_phot2nph3 0.29966708212681503198382 0.03599999999999999727995 * 0.01386594654291817274583 0.585468217710711891221820
																																						stdev	0.338266					3_nph3 - 4_phot2nph3 -0.30151822941038597392094 0.03440000000000000002220 * -0.58731936499428283315893 -0.015717093826489114682943
phot2		15C																																				sem	0.0588845
		41	45	38	42	44	41	37	39	43	37	46	36	42	47	42	43	42	43	40	38	44	37	44	42	45	41	38	46	44	38	44	40	43	42	40	40
25C	13	3.15385	3.46154	2.92308	3.23077	3.38462	3.15385	2.84615	3	3.30769	2.84615	3.53846	2.76923	3.23077	3.61538	3.23077	3.30769	3.23077	3.30769	3.07692	2.92308	3.38462	2.84615	3.38462	3.23077	3.46154	3.15385	2.92308	3.53846	3.38462	2.92308	3.38462	3.07692	3.30769	3.23077	3.07692	3.07692		3.19231	0.222565	0.0370941			$groups
	14	2.92857	3.21429	2.71429	3	3.14286	2.92857	2.64286	2.78571	3.07143	2.64286	3.28571	2.57143	3	3.35714	3	3.07143	3	3.07143	2.85714	2.71429	3.14286	2.64286	3.14286	3	3.21429	2.92857	2.71429	3.28571	3.14286	2.71429	3.14286	2.85714	3.07143	3	2.85714	2.85714		2.96429	0.206667	0.0344445			LNR groups
	13	3.15385	3.46154	2.92308	3.23077	3.38462	3.15385	2.84615	3	3.30769	2.84615	3.53846	2.76923	3.23077	3.61538	3.23077	3.30769	3.23077	3.30769	3.07692	2.92308	3.38462	2.84615	3.38462	3.23077	3.46154	3.15385	2.92308	3.53846	3.38462	2.92308	3.38462	3.07692	3.30769	3.23077	3.07692	3.07692		3.19231	0.222565	0.0370941			2_phot2 3.697961 a
	16	2.5625	2.8125	2.375	2.625	2.75	2.5625	2.3125	2.4375	2.6875	2.3125	2.875	2.25	2.625	2.9375	2.625	2.6875	2.625	2.6875	2.5	2.375	2.75	2.3125	2.75	2.625	2.8125	2.5625	2.375	2.875	2.75	2.375	2.75	2.5	2.6875	2.625	2.5	2.5		2.59375	0.180834	0.030139			4_phot2nph3 3.398294 b
	10	4.1	4.5	3.8	4.2	4.4	4.1	3.7	3.9	4.3	3.7	4.6	3.6	4.2	4.7	4.2	4.3	4.2	4.3	4	3.8	4.4	3.7	4.4	4.2	4.5	4.1	3.8	4.6	4.4	3.8	4.4	4	4.3	4.2	4	4		4.15	0.289334	0.0482224			1_Col0 3.118878 bc
	10	4.1	4.5	3.8	4.2	4.4	4.1	3.7	3.9	4.3	3.7	4.6	3.6	4.2	4.7	4.2	4.3	4.2	4.3	4	3.8	4.4	3.7	4.4	4.2	4.5	4.1	3.8	4.6	4.4	3.8	4.4	4	4.3	4.2	4	4		4.15	0.289334	0.0482224			3_nph3 3.096776 c
	11	3.72727	4.09091	3.45455	3.81818	4	3.72727	3.36364	3.54545	3.90909	3.36364	4.18182	3.27273	3.81818	4.27273	3.81818	3.90909	3.81818	3.90909	3.63636	3.45455	4	3.36364	4	3.81818	4.09091	3.72727	3.45455	4.18182	4	3.45455	4	3.63636	3.90909	3.81818	3.63636	3.63636		3.77273	0.263031	0.0438385
	9	4.55556	5	4.22222	4.66667	4.88889	4.55556	4.11111	4.33333	4.77778	4.11111	5.11111	4	4.66667	5.22222	4.66667	4.77778	4.66667	4.77778	4.44444	4.22222	4.88889	4.11111	4.88889	4.66667	5	4.55556	4.22222	5.11111	4.88889	4.22222	4.88889	4.44444	4.77778	4.66667	4.44444	4.44444		4.61111	0.321482	0.0535804			attr(	class") [1] "group
	12	3.41667	3.75	3.16667	3.5	3.66667	3.41667	3.08333	3.25	3.58333	3.08333	3.83333	3	3.5	3.91667	3.5	3.58333	3.5	3.58333	3.33333	3.16667	3.66667	3.08333	3.66667	3.5	3.75	3.41667	3.16667	3.83333	3.66667	3.16667	3.66667	3.33333	3.58333	3.5	3.33333	3.33333		3.45833	0.241112	0.0401853
	11	3.72727	4.09091	3.45455	3.81818	4	3.72727	3.36364	3.54545	3.90909	3.36364	4.18182	3.27273	3.81818	4.27273	3.81818	3.90909	3.81818	3.90909	3.63636	3.45455	4	3.36364	4	3.81818	4.09091	3.72727	3.45455	4.18182	4	3.45455	4	3.63636	3.90909	3.81818	3.63636	3.63636		3.77273	0.263031	0.0438385
	10	4.1	4.5	3.8	4.2	4.4	4.1	3.7	3.9	4.3	3.7	4.6	3.6	4.2	4.7	4.2	4.3	4.2	4.3	4	3.8	4.4	3.7	4.4	4.2	4.5	4.1	3.8	4.6	4.4	3.8	4.4	4	4.3	4.2	4	4		4.15	0.289334	0.0482224
	10	4.1	4.5	3.8	4.2	4.4	4.1	3.7	3.9	4.3	3.7	4.6	3.6	4.2	4.7	4.2	4.3	4.2	4.3	4	3.8	4.4	3.7	4.4	4.2	4.5	4.1	3.8	4.6	4.4	3.8	4.4	4	4.3	4.2	4	4		4.15	0.289334	0.0482224
	10	4.1	4.5	3.8	4.2	4.4	4.1	3.7	3.9	4.3	3.7	4.6	3.6	4.2	4.7	4.2	4.3	4.2	4.3	4	3.8	4.4	3.7	4.4	4.2	4.5	4.1	3.8	4.6	4.4	3.8	4.4	4	4.3	4.2	4	4		4.15	0.289334	0.0482224
	12	3.41667	3.75	3.16667	3.5	3.66667	3.41667	3.08333	3.25	3.58333	3.08333	3.83333	3	3.5	3.91667	3.5	3.58333	3.5	3.58333	3.33333	3.16667	3.66667	3.08333	3.66667	3.5	3.75	3.41667	3.16667	3.83333	3.66667	3.16667	3.66667	3.33333	3.58333	3.5	3.33333	3.33333		3.45833	0.241112	0.0401853
	10	4.1	4.5	3.8	4.2	4.4	4.1	3.7	3.9	4.3	3.7	4.6	3.6	4.2	4.7	4.2	4.3	4.2	4.3	4	3.8	4.4	3.7	4.4	4.2	4.5	4.1	3.8	4.6	4.4	3.8	4.4	4	4.3	4.2	4	4		4.15	0.289334	0.0482224
	13	3.15385	3.46154	2.92308	3.23077	3.38462	3.15385	2.84615	3	3.30769	2.84615	3.53846	2.76923	3.23077	3.61538	3.23077	3.30769	3.23077	3.30769	3.07692	2.92308	3.38462	2.84615	3.38462	3.23077	3.46154	3.15385	2.92308	3.53846	3.38462	2.92308	3.38462	3.07692	3.30769	3.23077	3.07692	3.07692		3.19231	0.222565	0.0370941
	10	4.1	4.5	3.8	4.2	4.4	4.1	3.7	3.9	4.3	3.7	4.6	3.6	4.2	4.7	4.2	4.3	4.2	4.3	4	3.8	4.4	3.7	4.4	4.2	4.5	4.1	3.8	4.6	4.4	3.8	4.4	4	4.3	4.2	4	4		4.15	0.289334	0.0482224
	11	3.72727	4.09091	3.45455	3.81818	4	3.72727	3.36364	3.54545	3.90909	3.36364	4.18182	3.27273	3.81818	4.27273	3.81818	3.90909	3.81818	3.90909	3.63636	3.45455	4	3.36364	4	3.81818	4.09091	3.72727	3.45455	4.18182	4	3.45455	4	3.63636	3.90909	3.81818	3.63636	3.63636		3.77273	0.263031	0.0438385
	11	3.72727	4.09091	3.45455	3.81818	4	3.72727	3.36364	3.54545	3.90909	3.36364	4.18182	3.27273	3.81818	4.27273	3.81818	3.90909	3.81818	3.90909	3.63636	3.45455	4	3.36364	4	3.81818	4.09091	3.72727	3.45455	4.18182	4	3.45455	4	3.63636	3.90909	3.81818	3.63636	3.63636		3.77273	0.263031	0.0438385
	11	3.72727	4.09091	3.45455	3.81818	4	3.72727	3.36364	3.54545	3.90909	3.36364	4.18182	3.27273	3.81818	4.27273	3.81818	3.90909	3.81818	3.90909	3.63636	3.45455	4	3.36364	4	3.81818	4.09091	3.72727	3.45455	4.18182	4	3.45455	4	3.63636	3.90909	3.81818	3.63636	3.63636		3.77273	0.263031	0.0438385
	11	3.72727	4.09091	3.45455	3.81818	4	3.72727	3.36364	3.54545	3.90909	3.36364	4.18182	3.27273	3.81818	4.27273	3.81818	3.90909	3.81818	3.90909	3.63636	3.45455	4	3.36364	4	3.81818	4.09091	3.72727	3.45455	4.18182	4	3.45455	4	3.63636	3.90909	3.81818	3.63636	3.63636		3.77273	0.263031	0.0438385
	11	3.72727	4.09091	3.45455	3.81818	4	3.72727	3.36364	3.54545	3.90909	3.36364	4.18182	3.27273	3.81818	4.27273	3.81818	3.90909	3.81818	3.90909	3.63636	3.45455	4	3.36364	4	3.81818	4.09091	3.72727	3.45455	4.18182	4	3.45455	4	3.63636	3.90909	3.81818	3.63636	3.63636		3.77273	0.263031	0.0438385
	11	3.72727	4.09091	3.45455	3.81818	4	3.72727	3.36364	3.54545	3.90909	3.36364	4.18182	3.27273	3.81818	4.27273	3.81818	3.90909	3.81818	3.90909	3.63636	3.45455	4	3.36364	4	3.81818	4.09091	3.72727	3.45455	4.18182	4	3.45455	4	3.63636	3.90909	3.81818	3.63636	3.63636		3.77273	0.263031	0.0438385
	10	4.1	4.5	3.8	4.2	4.4	4.1	3.7	3.9	4.3	3.7	4.6	3.6	4.2	4.7	4.2	4.3	4.2	4.3	4	3.8	4.4	3.7	4.4	4.2	4.5	4.1	3.8	4.6	4.4	3.8	4.4	4	4.3	4.2	4	4		4.15	0.289334	0.0482224
	10	4.1	4.5	3.8	4.2	4.4	4.1	3.7	3.9	4.3	3.7	4.6	3.6	4.2	4.7	4.2	4.3	4.2	4.3	4	3.8	4.4	3.7	4.4	4.2	4.5	4.1	3.8	4.6	4.4	3.8	4.4	4	4.3	4.2	4	4		4.15	0.289334	0.0482224
	12	3.41667	3.75	3.16667	3.5	3.66667	3.41667	3.08333	3.25	3.58333	3.08333	3.83333	3	3.5	3.91667	3.5	3.58333	3.5	3.58333	3.33333	3.16667	3.66667	3.08333	3.66667	3.5	3.75	3.41667	3.16667	3.83333	3.66667	3.16667	3.66667	3.33333	3.58333	3.5	3.33333	3.33333		3.45833	0.241112	0.0401853
	12	3.41667	3.75	3.16667	3.5	3.66667	3.41667	3.08333	3.25	3.58333	3.08333	3.83333	3	3.5	3.91667	3.5	3.58333	3.5	3.58333	3.33333	3.16667	3.66667	3.08333	3.66667	3.5	3.75	3.41667	3.16667	3.83333	3.66667	3.16667	3.66667	3.33333	3.58333	3.5	3.33333	3.33333		3.45833	0.241112	0.0401853
	11	3.72727	4.09091	3.45455	3.81818	4	3.72727	3.36364	3.54545	3.90909	3.36364	4.18182	3.27273	3.81818	4.27273	3.81818	3.90909	3.81818	3.90909	3.63636	3.45455	4	3.36364	4	3.81818	4.09091	3.72727	3.45455	4.18182	4	3.45455	4	3.63636	3.90909	3.81818	3.63636	3.63636		3.77273	0.263031	0.0438385
	12	3.41667	3.75	3.16667	3.5	3.66667	3.41667	3.08333	3.25	3.58333	3.08333	3.83333	3	3.5	3.91667	3.5	3.58333	3.5	3.58333	3.33333	3.16667	3.66667	3.08333	3.66667	3.5	3.75	3.41667	3.16667	3.83333	3.66667	3.16667	3.66667	3.33333	3.58333	3.5	3.33333	3.33333		3.45833	0.241112	0.0401853
	13	3.15385	3.46154	2.92308	3.23077	3.38462	3.15385	2.84615	3	3.30769	2.84615	3.53846	2.76923	3.23077	3.61538	3.23077	3.30769	3.23077	3.30769	3.07692	2.92308	3.38462	2.84615	3.38462	3.23077	3.46154	3.15385	2.92308	3.53846	3.38462	2.92308	3.38462	3.07692	3.30769	3.23077	3.07692	3.07692		3.19231	0.222565	0.0370941
	11	3.72727	4.09091	3.45455	3.81818	4	3.72727	3.36364	3.54545	3.90909	3.36364	4.18182	3.27273	3.81818	4.27273	3.81818	3.90909	3.81818	3.90909	3.63636	3.45455	4	3.36364	4	3.81818	4.09091	3.72727	3.45455	4.18182	4	3.45455	4	3.63636	3.90909	3.81818	3.63636	3.63636		3.77273	0.263031	0.0438385
	13	3.15385	3.46154	2.92308	3.23077	3.38462	3.15385	2.84615	3	3.30769	2.84615	3.53846	2.76923	3.23077	3.61538	3.23077	3.30769	3.23077	3.30769	3.07692	2.92308	3.38462	2.84615	3.38462	3.23077	3.46154	3.15385	2.92308	3.53846	3.38462	2.92308	3.38462	3.07692	3.30769	3.23077	3.07692	3.07692		3.19231	0.222565	0.0370941
	12	3.41667	3.75	3.16667	3.5	3.66667	3.41667	3.08333	3.25	3.58333	3.08333	3.83333	3	3.5	3.91667	3.5	3.58333	3.5	3.58333	3.33333	3.16667	3.66667	3.08333	3.66667	3.5	3.75	3.41667	3.16667	3.83333	3.66667	3.16667	3.66667	3.33333	3.58333	3.5	3.33333	3.33333		3.45833	0.241112	0.0401853
	11	3.72727	4.09091	3.45455	3.81818	4	3.72727	3.36364	3.54545	3.90909	3.36364	4.18182	3.27273	3.81818	4.27273	3.81818	3.90909	3.81818	3.90909	3.63636	3.45455	4	3.36364	4	3.81818	4.09091	3.72727	3.45455	4.18182	4	3.45455	4	3.63636	3.90909	3.81818	3.63636	3.63636		3.77273	0.263031	0.0438385
																																						average	3.69796
																																						stdev	0.430465
																																						sem	0.0738241
																																							6.24924e-08
nph3		15C
		31	31	33	34	36	32	34	37	34	33	34	33	30	36	33	36	31	29	35	35	28	32	33	39	34	35	32	35	36	32	33	29	34	33	31			average	stdev	sem
25C	11	2.81818	2.81818	3	3.09091	3.27273	2.90909	3.09091	3.36364	3.09091	3	3.09091	3	2.72727	3.27273	3	3.27273	2.81818	2.63636	3.18182	3.18182	2.54545	2.90909	3	3.54545	3.09091	3.18182	2.90909	3.18182	3.27273	2.90909	3	2.63636	3.09091	3	2.81818			3.02078	0.21725	0.036722
	9	3.44444	3.44444	3.66667	3.77778	4	3.55556	3.77778	4.11111	3.77778	3.66667	3.77778	3.66667	3.33333	4	3.66667	4	3.44444	3.22222	3.88889	3.88889	3.11111	3.55556	3.66667	4.33333	3.77778	3.88889	3.55556	3.88889	4	3.55556	3.66667	3.22222	3.77778	3.66667	3.44444			3.69206	0.265528	0.0448825
	9	3.44444	3.44444	3.66667	3.77778	4	3.55556	3.77778	4.11111	3.77778	3.66667	3.77778	3.66667	3.33333	4	3.66667	4	3.44444	3.22222	3.88889	3.88889	3.11111	3.55556	3.66667	4.33333	3.77778	3.88889	3.55556	3.88889	4	3.55556	3.66667	3.22222	3.77778	3.66667	3.44444			3.69206	0.265528	0.0448825
	11	2.81818	2.81818	3	3.09091	3.27273	2.90909	3.09091	3.36364	3.09091	3	3.09091	3	2.72727	3.27273	3	3.27273	2.81818	2.63636	3.18182	3.18182	2.54545	2.90909	3	3.54545	3.09091	3.18182	2.90909	3.18182	3.27273	2.90909	3	2.63636	3.09091	3	2.81818			3.02078	0.21725	0.036722
	13	2.38462	2.38462	2.53846	2.61538	2.76923	2.46154	2.61538	2.84615	2.61538	2.53846	2.61538	2.53846	2.30769	2.76923	2.53846	2.76923	2.38462	2.23077	2.69231	2.69231	2.15385	2.46154	2.53846	3	2.61538	2.69231	2.46154	2.69231	2.76923	2.46154	2.53846	2.23077	2.61538	2.53846	2.38462			2.55604	0.183827	0.0310725
	10	3.1	3.1	3.3	3.4	3.6	3.2	3.4	3.7	3.4	3.3	3.4	3.3	3	3.6	3.3	3.6	3.1	2.9	3.5	3.5	2.8	3.2	3.3	3.9	3.4	3.5	3.2	3.5	3.6	3.2	3.3	2.9	3.4	3.3	3.1			3.32286	0.238975	0.0403942
	12	2.58333	2.58333	2.75	2.83333	3	2.66667	2.83333	3.08333	2.83333	2.75	2.83333	2.75	2.5	3	2.75	3	2.58333	2.41667	2.91667	2.91667	2.33333	2.66667	2.75	3.25	2.83333	2.91667	2.66667	2.91667	3	2.66667	2.75	2.41667	2.83333	2.75	2.58333			2.76905	0.199146	0.0336618
	12	2.58333	2.58333	2.75	2.83333	3	2.66667	2.83333	3.08333	2.83333	2.75	2.83333	2.75	2.5	3	2.75	3	2.58333	2.41667	2.91667	2.91667	2.33333	2.66667	2.75	3.25	2.83333	2.91667	2.66667	2.91667	3	2.66667	2.75	2.41667	2.83333	2.75	2.58333			2.76905	0.199146	0.0336618
	11	2.81818	2.81818	3	3.09091	3.27273	2.90909	3.09091	3.36364	3.09091	3	3.09091	3	2.72727	3.27273	3	3.27273	2.81818	2.63636	3.18182	3.18182	2.54545	2.90909	3	3.54545	3.09091	3.18182	2.90909	3.18182	3.27273	2.90909	3	2.63636	3.09091	3	2.81818			3.02078	0.21725	0.036722
	10	3.1	3.1	3.3	3.4	3.6	3.2	3.4	3.7	3.4	3.3	3.4	3.3	3	3.6	3.3	3.6	3.1	2.9	3.5	3.5	2.8	3.2	3.3	3.9	3.4	3.5	3.2	3.5	3.6	3.2	3.3	2.9	3.4	3.3	3.1			3.32286	0.238975	0.0403942
	14	2.21429	2.21429	2.35714	2.42857	2.57143	2.28571	2.42857	2.64286	2.42857	2.35714	2.42857	2.35714	2.14286	2.57143	2.35714	2.57143	2.21429	2.07143	2.5	2.5	2	2.28571	2.35714	2.78571	2.42857	2.5	2.28571	2.5	2.57143	2.28571	2.35714	2.07143	2.42857	2.35714	2.21429			2.37347	0.170697	0.028853
	9	3.44444	3.44444	3.66667	3.77778	4	3.55556	3.77778	4.11111	3.77778	3.66667	3.77778	3.66667	3.33333	4	3.66667	4	3.44444	3.22222	3.88889	3.88889	3.11111	3.55556	3.66667	4.33333	3.77778	3.88889	3.55556	3.88889	4	3.55556	3.66667	3.22222	3.77778	3.66667	3.44444			3.69206	0.265528	0.0448825
	11	2.81818	2.81818	3	3.09091	3.27273	2.90909	3.09091	3.36364	3.09091	3	3.09091	3	2.72727	3.27273	3	3.27273	2.81818	2.63636	3.18182	3.18182	2.54545	2.90909	3	3.54545	3.09091	3.18182	2.90909	3.18182	3.27273	2.90909	3	2.63636	3.09091	3	2.81818			3.02078	0.21725	0.036722
	10	3.1	3.1	3.3	3.4	3.6	3.2	3.4	3.7	3.4	3.3	3.4	3.3	3	3.6	3.3	3.6	3.1	2.9	3.5	3.5	2.8	3.2	3.3	3.9	3.4	3.5	3.2	3.5	3.6	3.2	3.3	2.9	3.4	3.3	3.1			3.32286	0.238975	0.0403942
	10	3.1	3.1	3.3	3.4	3.6	3.2	3.4	3.7	3.4	3.3	3.4	3.3	3	3.6	3.3	3.6	3.1	2.9	3.5	3.5	2.8	3.2	3.3	3.9	3.4	3.5	3.2	3.5	3.6	3.2	3.3	2.9	3.4	3.3	3.1			3.32286	0.238975	0.0403942
	13	2.38462	2.38462	2.53846	2.61538	2.76923	2.46154	2.61538	2.84615	2.61538	2.53846	2.61538	2.53846	2.30769	2.76923	2.53846	2.76923	2.38462	2.23077	2.69231	2.69231	2.15385	2.46154	2.53846	3	2.61538	2.69231	2.46154	2.69231	2.76923	2.46154	2.53846	2.23077	2.61538	2.53846	2.38462			2.55604	0.183827	0.0310725
	11	2.81818	2.81818	3	3.09091	3.27273	2.90909	3.09091	3.36364	3.09091	3	3.09091	3	2.72727	3.27273	3	3.27273	2.81818	2.63636	3.18182	3.18182	2.54545	2.90909	3	3.54545	3.09091	3.18182	2.90909	3.18182	3.27273	2.90909	3	2.63636	3.09091	3	2.81818			3.02078	0.21725	0.036722
	12	2.58333	2.58333	2.75	2.83333	3	2.66667	2.83333	3.08333	2.83333	2.75	2.83333	2.75	2.5	3	2.75	3	2.58333	2.41667	2.91667	2.91667	2.33333	2.66667	2.75	3.25	2.83333	2.91667	2.66667	2.91667	3	2.66667	2.75	2.41667	2.83333	2.75	2.58333			2.76905	0.199146	0.0336618
	11	2.81818	2.81818	3	3.09091	3.27273	2.90909	3.09091	3.36364	3.09091	3	3.09091	3	2.72727	3.27273	3	3.27273	2.81818	2.63636	3.18182	3.18182	2.54545	2.90909	3	3.54545	3.09091	3.18182	2.90909	3.18182	3.27273	2.90909	3	2.63636	3.09091	3	2.81818			3.02078	0.21725	0.036722
	9	3.44444	3.44444	3.66667	3.77778	4	3.55556	3.77778	4.11111	3.77778	3.66667	3.77778	3.66667	3.33333	4	3.66667	4	3.44444	3.22222	3.88889	3.88889	3.11111	3.55556	3.66667	4.33333	3.77778	3.88889	3.55556	3.88889	4	3.55556	3.66667	3.22222	3.77778	3.66667	3.44444			3.69206	0.265528	0.0448825
	9	3.44444	3.44444	3.66667	3.77778	4	3.55556	3.77778	4.11111	3.77778	3.66667	3.77778	3.66667	3.33333	4	3.66667	4	3.44444	3.22222	3.88889	3.88889	3.11111	3.55556	3.66667	4.33333	3.77778	3.88889	3.55556	3.88889	4	3.55556	3.66667	3.22222	3.77778	3.66667	3.44444			3.69206	0.265528	0.0448825
	9	3.44444	3.44444	3.66667	3.77778	4	3.55556	3.77778	4.11111	3.77778	3.66667	3.77778	3.66667	3.33333	4	3.66667	4	3.44444	3.22222	3.88889	3.88889	3.11111	3.55556	3.66667	4.33333	3.77778	3.88889	3.55556	3.88889	4	3.55556	3.66667	3.22222	3.77778	3.66667	3.44444			3.69206	0.265528	0.0448825
	11	2.81818	2.81818	3	3.09091	3.27273	2.90909	3.09091	3.36364	3.09091	3	3.09091	3	2.72727	3.27273	3	3.27273	2.81818	2.63636	3.18182	3.18182	2.54545	2.90909	3	3.54545	3.09091	3.18182	2.90909	3.18182	3.27273	2.90909	3	2.63636	3.09091	3	2.81818			3.02078	0.21725	0.036722
	12	2.58333	2.58333	2.75	2.83333	3	2.66667	2.83333	3.08333	2.83333	2.75	2.83333	2.75	2.5	3	2.75	3	2.58333	2.41667	2.91667	2.91667	2.33333	2.66667	2.75	3.25	2.83333	2.91667	2.66667	2.91667	3	2.66667	2.75	2.41667	2.83333	2.75	2.58333			2.76905	0.199146	0.0336618
	11	2.81818	2.81818	3	3.09091	3.27273	2.90909	3.09091	3.36364	3.09091	3	3.09091	3	2.72727	3.27273	3	3.27273	2.81818	2.63636	3.18182	3.18182	2.54545	2.90909	3	3.54545	3.09091	3.18182	2.90909	3.18182	3.27273	2.90909	3	2.63636	3.09091	3	2.81818			3.02078	0.21725	0.036722
	13	2.38462	2.38462	2.53846	2.61538	2.76923	2.46154	2.61538	2.84615	2.61538	2.53846	2.61538	2.53846	2.30769	2.76923	2.53846	2.76923	2.38462	2.23077	2.69231	2.69231	2.15385	2.46154	2.53846	3	2.61538	2.69231	2.46154	2.69231	2.76923	2.46154	2.53846	2.23077	2.61538	2.53846	2.38462			2.55604	0.183827	0.0310725
	13	2.38462	2.38462	2.53846	2.61538	2.76923	2.46154	2.61538	2.84615	2.61538	2.53846	2.61538	2.53846	2.30769	2.76923	2.53846	2.76923	2.38462	2.23077	2.69231	2.69231	2.15385	2.46154	2.53846	3	2.61538	2.69231	2.46154	2.69231	2.76923	2.46154	2.53846	2.23077	2.61538	2.53846	2.38462			2.55604	0.183827	0.0310725
	10	3.1	3.1	3.3	3.4	3.6	3.2	3.4	3.7	3.4	3.3	3.4	3.3	3	3.6	3.3	3.6	3.1	2.9	3.5	3.5	2.8	3.2	3.3	3.9	3.4	3.5	3.2	3.5	3.6	3.2	3.3	2.9	3.4	3.3	3.1			3.32286	0.238975	0.0403942
	9	3.44444	3.44444	3.66667	3.77778	4	3.55556	3.77778	4.11111	3.77778	3.66667	3.77778	3.66667	3.33333	4	3.66667	4	3.44444	3.22222	3.88889	3.88889	3.11111	3.55556	3.66667	4.33333	3.77778	3.88889	3.55556	3.88889	4	3.55556	3.66667	3.22222	3.77778	3.66667	3.44444			3.69206	0.265528	0.0448825
	11	2.81818	2.81818	3	3.09091	3.27273	2.90909	3.09091	3.36364	3.09091	3	3.09091	3	2.72727	3.27273	3	3.27273	2.81818	2.63636	3.18182	3.18182	2.54545	2.90909	3	3.54545	3.09091	3.18182	2.90909	3.18182	3.27273	2.90909	3	2.63636	3.09091	3	2.81818			3.02078	0.21725	0.036722
	13	2.38462	2.38462	2.53846	2.61538	2.76923	2.46154	2.61538	2.84615	2.61538	2.53846	2.61538	2.53846	2.30769	2.76923	2.53846	2.76923	2.38462	2.23077	2.69231	2.69231	2.15385	2.46154	2.53846	3	2.61538	2.69231	2.46154	2.69231	2.76923	2.46154	2.53846	2.23077	2.61538	2.53846	2.38462			2.55604	0.183827	0.0310725
	12	2.58333	2.58333	2.75	2.83333	3	2.66667	2.83333	3.08333	2.83333	2.75	2.83333	2.75	2.5	3	2.75	3	2.58333	2.41667	2.91667	2.91667	2.33333	2.66667	2.75	3.25	2.83333	2.91667	2.66667	2.91667	3	2.66667	2.75	2.41667	2.83333	2.75	2.58333			2.76905	0.199146	0.0336618
	10	3.1	3.1	3.3	3.4	3.6	3.2	3.4	3.7	3.4	3.3	3.4	3.3	3	3.6	3.3	3.6	3.1	2.9	3.5	3.5	2.8	3.2	3.3	3.9	3.4	3.5	3.2	3.5	3.6	3.2	3.3	2.9	3.4	3.3	3.1			3.32286	0.238975	0.0403942
	10	3.1	3.1	3.3	3.4	3.6	3.2	3.4	3.7	3.4	3.3	3.4	3.3	3	3.6	3.3	3.6	3.1	2.9	3.5	3.5	2.8	3.2	3.3	3.9	3.4	3.5	3.2	3.5	3.6	3.2	3.3	2.9	3.4	3.3	3.1			3.32286	0.238975	0.0403942
																																						average	3.09678
																																						stdev	0.404988
phot2 nph3		15C																																				sem	0.0694548
		35	37	42	33	39	29	36	32	40	42	37	34	34	32	41	37	35	35	29	42	31	36	34	31	37	38	34	34	35	35	34	31	33	31	29	35
25C	9	3.88889	4.11111	4.66667	3.66667	4.33333	3.22222	4	3.55556	4.44444	4.66667	4.11111	3.77778	3.77778	3.55556	4.55556	4.11111	3.88889	3.88889	3.22222	4.66667	3.44444	4	3.77778	3.44444	4.11111	4.22222	3.77778	3.77778	3.88889	3.88889	3.77778	3.44444	3.66667	3.44444	3.22222	3.88889		3.8858	0.400605	0.0667674
	9	3.88889	4.11111	4.66667	3.66667	4.33333	3.22222	4	3.55556	4.44444	4.66667	4.11111	3.77778	3.77778	3.55556	4.55556	4.11111	3.88889	3.88889	3.22222	4.66667	3.44444	4	3.77778	3.44444	4.11111	4.22222	3.77778	3.77778	3.88889	3.88889	3.77778	3.44444	3.66667	3.44444	3.22222	3.88889		3.8858	0.400605	0.0667674
	8	4.375	4.625	5.25	4.125	4.875	3.625	4.5	4	5	5.25	4.625	4.25	4.25	4	5.125	4.625	4.375	4.375	3.625	5.25	3.875	4.5	4.25	3.875	4.625	4.75	4.25	4.25	4.375	4.375	4.25	3.875	4.125	3.875	3.625	4.375		4.37153	0.45068	0.0751134
	8	4.375	4.625	5.25	4.125	4.875	3.625	4.5	4	5	5.25	4.625	4.25	4.25	4	5.125	4.625	4.375	4.375	3.625	5.25	3.875	4.5	4.25	3.875	4.625	4.75	4.25	4.25	4.375	4.375	4.25	3.875	4.125	3.875	3.625	4.375		4.37153	0.45068	0.0751134
	9	3.88889	4.11111	4.66667	3.66667	4.33333	3.22222	4	3.55556	4.44444	4.66667	4.11111	3.77778	3.77778	3.55556	4.55556	4.11111	3.88889	3.88889	3.22222	4.66667	3.44444	4	3.77778	3.44444	4.11111	4.22222	3.77778	3.77778	3.88889	3.88889	3.77778	3.44444	3.66667	3.44444	3.22222	3.88889		3.8858	0.400605	0.0667674
	10	3.5	3.7	4.2	3.3	3.9	2.9	3.6	3.2	4	4.2	3.7	3.4	3.4	3.2	4.1	3.7	3.5	3.5	2.9	4.2	3.1	3.6	3.4	3.1	3.7	3.8	3.4	3.4	3.5	3.5	3.4	3.1	3.3	3.1	2.9	3.5		3.49722	0.360544	0.0600907
	14	2.5	2.64286	3	2.35714	2.78571	2.07143	2.57143	2.28571	2.85714	3	2.64286	2.42857	2.42857	2.28571	2.92857	2.64286	2.5	2.5	2.07143	3	2.21429	2.57143	2.42857	2.21429	2.64286	2.71429	2.42857	2.42857	2.5	2.5	2.42857	2.21429	2.35714	2.21429	2.07143	2.5		2.49802	0.257532	0.0429219
	12	2.91667	3.08333	3.5	2.75	3.25	2.41667	3	2.66667	3.33333	3.5	3.08333	2.83333	2.83333	2.66667	3.41667	3.08333	2.91667	2.91667	2.41667	3.5	2.58333	3	2.83333	2.58333	3.08333	3.16667	2.83333	2.83333	2.91667	2.91667	2.83333	2.58333	2.75	2.58333	2.41667	2.91667		2.91435	0.300453	0.0500756
	8	4.375	4.625	5.25	4.125	4.875	3.625	4.5	4	5	5.25	4.625	4.25	4.25	4	5.125	4.625	4.375	4.375	3.625	5.25	3.875	4.5	4.25	3.875	4.625	4.75	4.25	4.25	4.375	4.375	4.25	3.875	4.125	3.875	3.625	4.375		4.37153	0.45068	0.0751134
	9	3.88889	4.11111	4.66667	3.66667	4.33333	3.22222	4	3.55556	4.44444	4.66667	4.11111	3.77778	3.77778	3.55556	4.55556	4.11111	3.88889	3.88889	3.22222	4.66667	3.44444	4	3.77778	3.44444	4.11111	4.22222	3.77778	3.77778	3.88889	3.88889	3.77778	3.44444	3.66667	3.44444	3.22222	3.88889		3.8858	0.400605	0.0667674
	10	3.5	3.7	4.2	3.3	3.9	2.9	3.6	3.2	4	4.2	3.7	3.4	3.4	3.2	4.1	3.7	3.5	3.5	2.9	4.2	3.1	3.6	3.4	3.1	3.7	3.8	3.4	3.4	3.5	3.5	3.4	3.1	3.3	3.1	2.9	3.5		3.49722	0.360544	0.0600907
	11	3.18182	3.36364	3.81818	3	3.54545	2.63636	3.27273	2.90909	3.63636	3.81818	3.36364	3.09091	3.09091	2.90909	3.72727	3.36364	3.18182	3.18182	2.63636	3.81818	2.81818	3.27273	3.09091	2.81818	3.36364	3.45455	3.09091	3.09091	3.18182	3.18182	3.09091	2.81818	3	2.81818	2.63636	3.18182		3.17929	0.327767	0.0546279
	12	2.91667	3.08333	3.5	2.75	3.25	2.41667	3	2.66667	3.33333	3.5	3.08333	2.83333	2.83333	2.66667	3.41667	3.08333	2.91667	2.91667	2.41667	3.5	2.58333	3	2.83333	2.58333	3.08333	3.16667	2.83333	2.83333	2.91667	2.91667	2.83333	2.58333	2.75	2.58333	2.41667	2.91667		2.91435	0.300453	0.0500756
	8	4.375	4.625	5.25	4.125	4.875	3.625	4.5	4	5	5.25	4.625	4.25	4.25	4	5.125	4.625	4.375	4.375	3.625	5.25	3.875	4.5	4.25	3.875	4.625	4.75	4.25	4.25	4.375	4.375	4.25	3.875	4.125	3.875	3.625	4.375		4.37153	0.45068	0.0751134
	13	2.69231	2.84615	3.23077	2.53846	3	2.23077	2.76923	2.46154	3.07692	3.23077	2.84615	2.61538	2.61538	2.46154	3.15385	2.84615	2.69231	2.69231	2.23077	3.23077	2.38462	2.76923	2.61538	2.38462	2.84615	2.92308	2.61538	2.61538	2.69231	2.69231	2.61538	2.38462	2.53846	2.38462	2.23077	2.69231		2.69017	0.277342	0.0462236
	10	3.5	3.7	4.2	3.3	3.9	2.9	3.6	3.2	4	4.2	3.7	3.4	3.4	3.2	4.1	3.7	3.5	3.5	2.9	4.2	3.1	3.6	3.4	3.1	3.7	3.8	3.4	3.4	3.5	3.5	3.4	3.1	3.3	3.1	2.9	3.5		3.49722	0.360544	0.0600907
	10	3.5	3.7	4.2	3.3	3.9	2.9	3.6	3.2	4	4.2	3.7	3.4	3.4	3.2	4.1	3.7	3.5	3.5	2.9	4.2	3.1	3.6	3.4	3.1	3.7	3.8	3.4	3.4	3.5	3.5	3.4	3.1	3.3	3.1	2.9	3.5		3.49722	0.360544	0.0600907
	12	2.91667	3.08333	3.5	2.75	3.25	2.41667	3	2.66667	3.33333	3.5	3.08333	2.83333	2.83333	2.66667	3.41667	3.08333	2.91667	2.91667	2.41667	3.5	2.58333	3	2.83333	2.58333	3.08333	3.16667	2.83333	2.83333	2.91667	2.91667	2.83333	2.58333	2.75	2.58333	2.41667	2.91667		2.91435	0.300453	0.0500756
	13	2.69231	2.84615	3.23077	2.53846	3	2.23077	2.76923	2.46154	3.07692	3.23077	2.84615	2.61538	2.61538	2.46154	3.15385	2.84615	2.69231	2.69231	2.23077	3.23077	2.38462	2.76923	2.61538	2.38462	2.84615	2.92308	2.61538	2.61538	2.69231	2.69231	2.61538	2.38462	2.53846	2.38462	2.23077	2.69231		2.69017	0.277342	0.0462236
	11	3.18182	3.36364	3.81818	3	3.54545	2.63636	3.27273	2.90909	3.63636	3.81818	3.36364	3.09091	3.09091	2.90909	3.72727	3.36364	3.18182	3.18182	2.63636	3.81818	2.81818	3.27273	3.09091	2.81818	3.36364	3.45455	3.09091	3.09091	3.18182	3.18182	3.09091	2.81818	3	2.81818	2.63636	3.18182		3.17929	0.327767	0.0546279
	13	2.69231	2.84615	3.23077	2.53846	3	2.23077	2.76923	2.46154	3.07692	3.23077	2.84615	2.61538	2.61538	2.46154	3.15385	2.84615	2.69231	2.69231	2.23077	3.23077	2.38462	2.76923	2.61538	2.38462	2.84615	2.92308	2.61538	2.61538	2.69231	2.69231	2.61538	2.38462	2.53846	2.38462	2.23077	2.69231		2.69017	0.277342	0.0462236
	8	4.375	4.625	5.25	4.125	4.875	3.625	4.5	4	5	5.25	4.625	4.25	4.25	4	5.125	4.625	4.375	4.375	3.625	5.25	3.875	4.5	4.25	3.875	4.625	4.75	4.25	4.25	4.375	4.375	4.25	3.875	4.125	3.875	3.625	4.375		4.37153	0.45068	0.0751134
	11	3.18182	3.36364	3.81818	3	3.54545	2.63636	3.27273	2.90909	3.63636	3.81818	3.36364	3.09091	3.09091	2.90909	3.72727	3.36364	3.18182	3.18182	2.63636	3.81818	2.81818	3.27273	3.09091	2.81818	3.36364	3.45455	3.09091	3.09091	3.18182	3.18182	3.09091	2.81818	3	2.81818	2.63636	3.18182		3.17929	0.327767	0.0546279
	9	3.88889	4.11111	4.66667	3.66667	4.33333	3.22222	4	3.55556	4.44444	4.66667	4.11111	3.77778	3.77778	3.55556	4.55556	4.11111	3.88889	3.88889	3.22222	4.66667	3.44444	4	3.77778	3.44444	4.11111	4.22222	3.77778	3.77778	3.88889	3.88889	3.77778	3.44444	3.66667	3.44444	3.22222	3.88889		3.8858	0.400605	0.0667674
	10	3.5	3.7	4.2	3.3	3.9	2.9	3.6	3.2	4	4.2	3.7	3.4	3.4	3.2	4.1	3.7	3.5	3.5	2.9	4.2	3.1	3.6	3.4	3.1	3.7	3.8	3.4	3.4	3.5	3.5	3.4	3.1	3.3	3.1	2.9	3.5		3.49722	0.360544	0.0600907
	12	2.91667	3.08333	3.5	2.75	3.25	2.41667	3	2.66667	3.33333	3.5	3.08333	2.83333	2.83333	2.66667	3.41667	3.08333	2.91667	2.91667	2.41667	3.5	2.58333	3	2.83333	2.58333	3.08333	3.16667	2.83333	2.83333	2.91667	2.91667	2.83333	2.58333	2.75	2.58333	2.41667	2.91667		2.91435	0.300453	0.0500756
	12	2.91667	3.08333	3.5	2.75	3.25	2.41667	3	2.66667	3.33333	3.5	3.08333	2.83333	2.83333	2.66667	3.41667	3.08333	2.91667	2.91667	2.41667	3.5	2.58333	3	2.83333	2.58333	3.08333	3.16667	2.83333	2.83333	2.91667	2.91667	2.83333	2.58333	2.75	2.58333	2.41667	2.91667		2.91435	0.300453	0.0500756
	13	2.69231	2.84615	3.23077	2.53846	3	2.23077	2.76923	2.46154	3.07692	3.23077	2.84615	2.61538	2.61538	2.46154	3.15385	2.84615	2.69231	2.69231	2.23077	3.23077	2.38462	2.76923	2.61538	2.38462	2.84615	2.92308	2.61538	2.61538	2.69231	2.69231	2.61538	2.38462	2.53846	2.38462	2.23077	2.69231		2.69017	0.277342	0.0462236
	10	3.5	3.7	4.2	3.3	3.9	2.9	3.6	3.2	4	4.2	3.7	3.4	3.4	3.2	4.1	3.7	3.5	3.5	2.9	4.2	3.1	3.6	3.4	3.1	3.7	3.8	3.4	3.4	3.5	3.5	3.4	3.1	3.3	3.1	2.9	3.5		3.49722	0.360544	0.0600907
	12	2.91667	3.08333	3.5	2.75	3.25	2.41667	3	2.66667	3.33333	3.5	3.08333	2.83333	2.83333	2.66667	3.41667	3.08333	2.91667	2.91667	2.41667	3.5	2.58333	3	2.83333	2.58333	3.08333	3.16667	2.83333	2.83333	2.91667	2.91667	2.83333	2.58333	2.75	2.58333	2.41667	2.91667		2.91435	0.300453	0.0500756
	10	3.5	3.7	4.2	3.3	3.9	2.9	3.6	3.2	4	4.2	3.7	3.4	3.4	3.2	4.1	3.7	3.5	3.5	2.9	4.2	3.1	3.6	3.4	3.1	3.7	3.8	3.4	3.4	3.5	3.5	3.4	3.1	3.3	3.1	2.9	3.5		3.49722	0.360544	0.0600907
	13	2.69231	2.84615	3.23077	2.53846	3	2.23077	2.76923	2.46154	3.07692	3.23077	2.84615	2.61538	2.61538	2.46154	3.15385	2.84615	2.69231	2.69231	2.23077	3.23077	2.38462	2.76923	2.61538	2.38462	2.84615	2.92308	2.61538	2.61538	2.69231	2.69231	2.61538	2.38462	2.53846	2.38462	2.23077	2.69231		2.69017	0.277342	0.0462236
	8	4.375	4.625	5.25	4.125	4.875	3.625	4.5	4	5	5.25	4.625	4.25	4.25	4	5.125	4.625	4.375	4.375	3.625	5.25	3.875	4.5	4.25	3.875	4.625	4.75	4.25	4.25	4.375	4.375	4.25	3.875	4.125	3.875	3.625	4.375		4.37153	0.45068	0.0751134
	12	2.91667	3.08333	3.5	2.75	3.25	2.41667	3	2.66667	3.33333	3.5	3.08333	2.83333	2.83333	2.66667	3.41667	3.08333	2.91667	2.91667	2.41667	3.5	2.58333	3	2.83333	2.58333	3.08333	3.16667	2.83333	2.83333	2.91667	2.91667	2.83333	2.58333	2.75	2.58333	2.41667	2.91667		2.91435	0.300453	0.0500756
	12	2.91667	3.08333	3.5	2.75	3.25	2.41667	3	2.66667	3.33333	3.5	3.08333	2.83333	2.83333	2.66667	3.41667	3.08333	2.91667	2.91667	2.41667	3.5	2.58333	3	2.83333	2.58333	3.08333	3.16667	2.83333	2.83333	2.91667	2.91667	2.83333	2.58333	2.75	2.58333	2.41667	2.91667		2.91435	0.300453	0.0500756
																																						average	3.39829
																																						stdev	0.60086
																																						sem	0.101564
																																							0.0203991

## Sheet: Figure 3A
genotype	temperature	TLN			genotype	temperature	TLN			ANOVA+TukeyHSD
01_Col0	1_20C	16			01_Col0	2_15C	26			camta mutants
01_Col0	1_20C	16			01_Col0	2_15C	30			LD16:8	100uE
01_Col0	1_20C	18			01_Col0	2_15C	25
01_Col0	1_20C	15			01_Col0	2_15C	33			----------------
01_Col0	1_20C	15			01_Col0	2_15C	33			20C
01_Col0	1_20C	16			01_Col0	2_15C	28			----------------
01_Col0	1_20C	18			01_Col0	2_15C	30			ANOVA
01_Col0	1_20C	20			01_Col0	2_15C	35
01_Col0	1_20C	19			01_Col0	2_15C	35			Df Sum Sq Mean Sq F value Pr(>F)
01_Col0	1_20C	18			01_Col0	2_15C	29			genotype 5 290.1 58.02 13.6 1.8e-11 ***
01_Col0	1_20C	21			01_Col0	2_15C	28			Residuals 206 878.9 4.27
01_Col0	1_20C	18			01_Col0	2_15C	31			---
01_Col0	1_20C	21			01_Col0	2_15C	31			Signif. codes: 0 ‘***’ 0.001 ‘**’ 0.01 ‘*’ 0.05 ‘.’ 0.1 ‘ ’ 1
01_Col0	1_20C	17			01_Col0	2_15C	29
01_Col0	1_20C	17			01_Col0	2_15C	31			-----------------
01_Col0	1_20C	19			01_Col0	2_15C	27
01_Col0	1_20C	17			01_Col0	2_15C	28			TUKEY HSD
01_Col0	1_20C	18			01_Col0	2_15C	29			$statistics
01_Col0	1_20C	16			01_Col0	2_15C	24			MSerror Df Mean CV
01_Col0	1_20C	17			01_Col0	2_15C	24			4.266654 206 18.13679 11.38894
01_Col0	1_20C	16			01_Col0	2_15C	25
01_Col0	1_20C	15			01_Col0	2_15C	25			$parameters
01_Col0	1_20C	15			01_Col0	2_15C	26			test name.t ntr StudentizedRange alpha
01_Col0	1_20C	18			01_Col0	2_15C	27			Tukey genotype 6 4.068323 0.05
01_Col0	1_20C	16			01_Col0	2_15C	29
01_Col0	1_20C	19			01_Col0	2_15C	26			$means
01_Col0	1_20C	17			01_Col0	2_15C	29			TLN std r Min Max Q25 Q50 Q75
01_Col0	1_20C	17			01_Col0	2_15C	26			01_Col0 17.05556 1.655199 36 14 21 16.00 17.0 18
01_Col0	1_20C	16			01_Col0	2_15C	30			02_camta1 17.75000 1.947526 36 15 22 16.00 17.5 19
01_Col0	1_20C	16			01_Col0	2_15C	25			03_camta2 18.25000 2.221647 36 14 23 16.75 18.0 20
01_Col0	1_20C	17			01_Col0	2_15C	25			04_c1c2 20.63636 2.631755 33 15 26 19.00 21.0 22
01_Col0	1_20C	17			01_Col0	2_15C	28			05_c1c3 17.13889 1.658791 36 14 21 16.00 17.0 18
01_Col0	1_20C	17			01_Col0	2_15C	25			06_c2c3 18.20000 2.166591 35 14 22 17.00 18.0 20
01_Col0	1_20C	14			01_Col0	2_15C	25
01_Col0	1_20C	15			02_camta1	2_15C	31			$comparison
01_Col0	1_20C	17			02_camta1	2_15C	36			difference pvalue signif. LCL
02_camta1	1_20C	16			02_camta1	2_15C	31			01_Col0 - 02_camta1 -0.69444444444444286546059 0.7109999999999999653610 -2.0950242837504267079396
02_camta1	1_20C	17			02_camta1	2_15C	39			01_Col0 - 03_camta2 -1.19444444444444286546059 0.1431999999999999939604 -2.5950242837504267079396
02_camta1	1_20C	15			02_camta1	2_15C	31			01_Col0 - 04_c1c2 -3.58080808080807955207092 0.0000000000000000000000 *** -5.0128655546454865543637
02_camta1	1_20C	17			02_camta1	2_15C	34			01_Col0 - 05_c1c3 -0.08333333333333214909544 1.0000000000000000000000 -1.4839131726393159915744
02_camta1	1_20C	18			02_camta1	2_15C	36			01_Col0 - 06_c2c3 -1.14444444444444215491785 0.1852999999999999924949 -2.5549929493338225938714
02_camta1	1_20C	19			02_camta1	2_15C	30			02_camta1 - 03_camta2 -0.50000000000000000000000 0.9083999999999999852562 -1.9005798393059838424790
02_camta1	1_20C	18			02_camta1	2_15C	33			02_camta1 - 04_c1c2 -2.88636363636363668661033 0.0000000000000000000000 *** -4.3184211102010436889032
02_camta1	1_20C	17			02_camta1	2_15C	33			02_camta1 - 05_c1c3 0.61111111111111071636515 0.8087999999999999634070 -0.7894687281948731261139
02_camta1	1_20C	16			02_camta1	2_15C	33			02_camta1 - 06_c2c3 -0.44999999999999928945726 0.9415999999999999925393 -1.8605485048893797284109
02_camta1	1_20C	18			02_camta1	2_15C	35			03_camta2 - 04_c1c2 -2.38636363636363668661033 0.0000000000000000000000 *** -3.8184211102010432448139
02_camta1	1_20C	16			02_camta1	2_15C	34			03_camta2 - 05_c1c3 1.11111111111111071636515 0.2061000000000000054179 -0.2894687281948731261139
02_camta1	1_20C	16			02_camta1	2_15C	35			03_camta2 - 06_c2c3 0.05000000000000071054274 1.0000000000000000000000 -1.3605485048893797284109
02_camta1	1_20C	16			02_camta1	2_15C	25			04_c1c2 - 05_c1c3 3.49747474747474740297548 0.0000000000000000000000 *** 2.0654172736373408447719
02_camta1	1_20C	19			02_camta1	2_15C	35			04_c1c2 - 06_c2c3 2.43636363636363739715307 0.0000000000000000000000 *** 0.9945551169170134819808
02_camta1	1_20C	15			02_camta1	2_15C	28			05_c1c3 - 06_c2c3 -1.06111111111111000582241 0.2591999999999999859668 -2.4716596160004904447760
02_camta1	1_20C	16			02_camta1	2_15C	24			UCL
02_camta1	1_20C	19			02_camta1	2_15C	30			01_Col0 - 02_camta1 0.7061353948615409770184
02_camta1	1_20C	16			02_camta1	2_15C	27			01_Col0 - 03_camta2 0.2061353948615409770184
02_camta1	1_20C	22			02_camta1	2_15C	28			01_Col0 - 04_c1c2 -2.1487506069706729938673
02_camta1	1_20C	17			02_camta1	2_15C	27			01_Col0 - 05_c1c3 1.3172465059726516933836
02_camta1	1_20C	17			02_camta1	2_15C	29			01_Col0 - 06_c2c3 0.2661040604449382840357
02_camta1	1_20C	17			02_camta1	2_15C	32			02_camta1 - 03_camta2 0.9005798393059838424790
02_camta1	1_20C	22			02_camta1	2_15C	28			02_camta1 - 04_c1c2 -1.4543061625262301284067
02_camta1	1_20C	22			02_camta1	2_15C	30			02_camta1 - 05_c1c3 2.0116909504170945588442
02_camta1	1_20C	18			02_camta1	2_15C	30			02_camta1 - 06_c2c3 0.9605485048893811494963
02_camta1	1_20C	19			02_camta1	2_15C	25			03_camta2 - 04_c1c2 -0.9543061625262301284067
02_camta1	1_20C	21			02_camta1	2_15C	27			03_camta2 - 05_c1c3 2.5116909504170945588442
02_camta1	1_20C	19			02_camta1	2_15C	31			03_camta2 - 06_c2c3 1.4605485048893811494963
02_camta1	1_20C	19			02_camta1	2_15C	27			04_c1c2 - 05_c1c3 4.9295322213121544052683
02_camta1	1_20C	16			02_camta1	2_15C	28			04_c1c2 - 06_c2c3 3.8781721558102613123253
02_camta1	1_20C	19			02_camta1	2_15C	29			05_c1c3 - 06_c2c3 0.3494373937782704331312
02_camta1	1_20C	16			02_camta1	2_15C	35
02_camta1	1_20C	19			03_camta2	2_15C	28
02_camta1	1_20C	15			03_camta2	2_15C	32			$groups
02_camta1	1_20C	18			03_camta2	2_15C	27			TLN groups
02_camta1	1_20C	19			03_camta2	2_15C	34			04_c1c2 20.63636 a
03_camta2	1_20C	15			03_camta2	2_15C	36			03_camta2 18.25000 b
03_camta2	1_20C	19			03_camta2	2_15C	35			06_c2c3 18.20000 b
03_camta2	1_20C	16			03_camta2	2_15C	31			02_camta1 17.75000 b
03_camta2	1_20C	17			03_camta2	2_15C	36			05_c1c3 17.13889 b
03_camta2	1_20C	16			03_camta2	2_15C	33			01_Col0 17.05556 b
03_camta2	1_20C	16			03_camta2	2_15C	30
03_camta2	1_20C	16			03_camta2	2_15C	28			attr(	class") [1] "group
03_camta2	1_20C	20			03_camta2	2_15C	33
03_camta2	1_20C	16			03_camta2	2_15C	34
03_camta2	1_20C	14			03_camta2	2_15C	30			----------------
03_camta2	1_20C	18			03_camta2	2_15C	29			15C
03_camta2	1_20C	15			03_camta2	2_15C	33			----------------
03_camta2	1_20C	18			03_camta2	2_15C	35			ANOVA
03_camta2	1_20C	17			03_camta2	2_15C	31			Df Sum Sq Mean Sq F value Pr(>F)
03_camta2	1_20C	16			03_camta2	2_15C	39			genotype 5 1142 228.41 17.82 1.23e-14 ***
03_camta2	1_20C	18			03_camta2	2_15C	34			Residuals 203 2601 12.82
03_camta2	1_20C	17			03_camta2	2_15C	28			---
03_camta2	1_20C	18			03_camta2	2_15C	39			Signif. codes: 0 ‘***’ 0.001 ‘**’ 0.01 ‘*’ 0.05 ‘.’ 0.1 ‘ ’ 1
03_camta2	1_20C	18			03_camta2	2_15C	30
03_camta2	1_20C	20			03_camta2	2_15C	31			--------------
03_camta2	1_20C	21			03_camta2	2_15C	36
03_camta2	1_20C	20			03_camta2	2_15C	36			Tukey HSD
03_camta2	1_20C	19			03_camta2	2_15C	31			$statistics
03_camta2	1_20C	18			03_camta2	2_15C	36			MSerror Df Mean CV
03_camta2	1_20C	22			03_camta2	2_15C	29			12.81502 203 31.12919 11.49984
03_camta2	1_20C	17			03_camta2	2_15C	25
03_camta2	1_20C	17			03_camta2	2_15C	33			$parameters
03_camta2	1_20C	21			03_camta2	2_15C	32			test name.t ntr StudentizedRange alpha
03_camta2	1_20C	22			03_camta2	2_15C	32			Tukey genotype 6 4.068891 0.05
03_camta2	1_20C	23			03_camta2	2_15C	29
03_camta2	1_20C	20			03_camta2	2_15C	32			$means
03_camta2	1_20C	18			03_camta2	2_15C	32			TLN std r Min Max Q25 Q50 Q75
03_camta2	1_20C	22			04_c1c2	2_15C	28			01_Col0 28.14706 3.036469 34 24 35 25.25 28.0 30.00
03_camta2	1_20C	19			04_c1c2	2_15C	42			02_camta1 30.76471 3.651972 34 24 39 28.00 30.5 33.75
03_camta2	1_20C	19			04_c1c2	2_15C	39			03_camta2 32.19444 3.276056 36 25 39 30.00 32.0 34.25
03_camta2	1_20C	19			04_c1c2	2_15C	39			04_c1c2 34.65714 5.023140 35 22 43 32.00 34.0 39.00
04_c1c2	1_20C	19			04_c1c2	2_15C	42			05_c1c3 28.28571 2.629823 35 23 34 26.50 28.0 30.00
04_c1c2	1_20C	21			04_c1c2	2_15C	37			06_c2c3 32.60000 3.379871 35 25 39 30.50 33.0 35.00
04_c1c2	1_20C	15			04_c1c2	2_15C	34
04_c1c2	1_20C	22			04_c1c2	2_15C	37			$comparison
04_c1c2	1_20C	20			04_c1c2	2_15C	39			difference pvalue signif. LCL
04_c1c2	1_20C	18			04_c1c2	2_15C	38			01_Col0 - 02_camta1 -2.6176470588235289937984 0.0340000000000000024424907 * -5.115669222983817654437644
04_c1c2	1_20C	19			04_c1c2	2_15C	30			01_Col0 - 03_camta2 -4.0473856209150298468558 0.0001000000000000000047922 *** -6.510468691435602472949995
04_c1c2	1_20C	18			04_c1c2	2_15C	31			01_Col0 - 04_c1c2 -6.5100840336134453423256 0.0000000000000000000000000 *** -8.990198997976094119621848
04_c1c2	1_20C	21			04_c1c2	2_15C	34			01_Col0 - 05_c1c3 -0.1386554621848716806198 1.0000000000000000000000000 -2.618770426547520013826897
04_c1c2	1_20C	20			04_c1c2	2_15C	32			01_Col0 - 06_c2c3 -4.4529411764705884024806 0.0000000000000000000000000 *** -6.933056140833237179776916
04_c1c2	1_20C	18			04_c1c2	2_15C	34			02_camta1 - 03_camta2 -1.4297385620915008530574 0.5532000000000000250466314 -3.892821632612073479151604
04_c1c2	1_20C	21			04_c1c2	2_15C	38			02_camta1 - 04_c1c2 -3.8924369747899163485272 0.0002000000000000000095843 *** -6.372551939152565125823457
04_c1c2	1_20C	17			04_c1c2	2_15C	40			02_camta1 - 05_c1c3 2.4789915966386573131786 0.0502000000000000015654145 . -0.001123367723991020028507
04_c1c2	1_20C	19			04_c1c2	2_15C	32			02_camta1 - 06_c2c3 -1.8352941176470594086823 0.2766000000000000125233157 -4.315409082009708185978525
04_c1c2	1_20C	21			04_c1c2	2_15C	33			03_camta2 - 04_c1c2 -2.4626984126984154954698 0.0471999999999999989008792 * -4.907618394232480696359744
04_c1c2	1_20C	24			04_c1c2	2_15C	43			03_camta2 - 05_c1c3 3.9087301587301581662359 0.0001000000000000000047922 *** 1.463810177196092521256787
04_c1c2	1_20C	18			04_c1c2	2_15C	40			03_camta2 - 06_c2c3 -0.4055555555555585556249 0.9969000000000000083488771 -2.850475537089624200604021
04_c1c2	1_20C	25			04_c1c2	2_15C	22			04_c1c2 - 05_c1c3 6.3714285714285736617057 0.0000000000000000000000000 *** 3.909351046192005796342528
04_c1c2	1_20C	21			04_c1c2	2_15C	32			04_c1c2 - 06_c2c3 2.0571428571428569398449 0.1597999999999999976019183 -0.404934668093710925518280
04_c1c2	1_20C	19			04_c1c2	2_15C	40			05_c1c3 - 06_c2c3 -4.3142857142857167218608 0.0000000000000000000000000 *** -6.776363239522284587224021
04_c1c2	1_20C	23			04_c1c2	2_15C	39			UCL
04_c1c2	1_20C	25			04_c1c2	2_15C	34			01_Col0 - 02_camta1 -0.11962489466324033315914
04_c1c2	1_20C	26			04_c1c2	2_15C	35			01_Col0 - 03_camta2 -1.58430255039445722076152
04_c1c2	1_20C	22			04_c1c2	2_15C	37			01_Col0 - 04_c1c2 -4.02996906925079656502930
04_c1c2	1_20C	22			04_c1c2	2_15C	25			01_Col0 - 05_c1c3 2.34145950217777665258723
04_c1c2	1_20C	24			04_c1c2	2_15C	28			01_Col0 - 06_c2c3 -1.97282621210794006927358
04_c1c2	1_20C	21			04_c1c2	2_15C	30			02_camta1 - 03_camta2 1.03334450842907177303687
04_c1c2	1_20C	19			04_c1c2	2_15C	33			02_camta1 - 04_c1c2 -1.41232201042726801532012
04_c1c2	1_20C	18			04_c1c2	2_15C	36			02_camta1 - 05_c1c3 4.95910656100130609047483
04_c1c2	1_20C	19			04_c1c2	2_15C	28			02_camta1 - 06_c2c3 0.64482084671558892452481
04_c1c2	1_20C	19			04_c1c2	2_15C	32			03_camta2 - 04_c1c2 -0.01777843116434985049068
04_c1c2	1_20C	22			05_c1c3	2_15C	28			03_camta2 - 05_c1c3 6.35365014026422336712585
04_c1c2	1_20C	25			05_c1c3	2_15C	29			03_camta2 - 06_c2c3 2.03936442597850708935425
05_c1c3	1_20C	17			05_c1c3	2_15C	30			04_c1c2 - 05_c1c3 8.83350609666514152706895
05_c1c3	1_20C	16			05_c1c3	2_15C	32			04_c1c2 - 06_c2c3 4.51922038237942480520815
05_c1c3	1_20C	18			05_c1c3	2_15C	32			05_c1c3 - 06_c2c3 -1.85220818904914885649760
05_c1c3	1_20C	17			05_c1c3	2_15C	30
05_c1c3	1_20C	16			05_c1c3	2_15C	28
05_c1c3	1_20C	15			05_c1c3	2_15C	29			$groups
05_c1c3	1_20C	17			05_c1c3	2_15C	32			TLN groups
05_c1c3	1_20C	14			05_c1c3	2_15C	27			04_c1c2 34.65714 a
05_c1c3	1_20C	16			05_c1c3	2_15C	28			06_c2c3 32.60000 ab
05_c1c3	1_20C	17			05_c1c3	2_15C	24			03_camta2 32.19444 b
05_c1c3	1_20C	14			05_c1c3	2_15C	32			02_camta1 30.76471 bc
05_c1c3	1_20C	16			05_c1c3	2_15C	28			05_c1c3 28.28571 cd
05_c1c3	1_20C	17			05_c1c3	2_15C	32			01_Col0 28.14706 d
05_c1c3	1_20C	17			05_c1c3	2_15C	26
05_c1c3	1_20C	16			05_c1c3	2_15C	34			attr(	class") [1] "group
05_c1c3	1_20C	15			05_c1c3	2_15C	28
05_c1c3	1_20C	17			05_c1c3	2_15C	27
05_c1c3	1_20C	15			05_c1c3	2_15C	26
05_c1c3	1_20C	18			05_c1c3	2_15C	23
05_c1c3	1_20C	19			05_c1c3	2_15C	27
05_c1c3	1_20C	16			05_c1c3	2_15C	25
05_c1c3	1_20C	18			05_c1c3	2_15C	29
05_c1c3	1_20C	21			05_c1c3	2_15C	25
05_c1c3	1_20C	19			05_c1c3	2_15C	25
05_c1c3	1_20C	20			05_c1c3	2_15C	30
05_c1c3	1_20C	16			05_c1c3	2_15C	27
05_c1c3	1_20C	20			05_c1c3	2_15C	28
05_c1c3	1_20C	17			05_c1c3	2_15C	28
05_c1c3	1_20C	19			05_c1c3	2_15C	31
05_c1c3	1_20C	17			05_c1c3	2_15C	25
05_c1c3	1_20C	19			05_c1c3	2_15C	29
05_c1c3	1_20C	19			05_c1c3	2_15C	26
05_c1c3	1_20C	16			05_c1c3	2_15C	30
05_c1c3	1_20C	17			06_c2c3	2_15C	37
05_c1c3	1_20C	18			06_c2c3	2_15C	37
05_c1c3	1_20C	18			06_c2c3	2_15C	30
06_c2c3	1_20C	20			06_c2c3	2_15C	34
06_c2c3	1_20C	17			06_c2c3	2_15C	32
06_c2c3	1_20C	14			06_c2c3	2_15C	28
06_c2c3	1_20C	18			06_c2c3	2_15C	39
06_c2c3	1_20C	17			06_c2c3	2_15C	32
06_c2c3	1_20C	16			06_c2c3	2_15C	36
06_c2c3	1_20C	19			06_c2c3	2_15C	33
06_c2c3	1_20C	18			06_c2c3	2_15C	37
06_c2c3	1_20C	16			06_c2c3	2_15C	33
06_c2c3	1_20C	17			06_c2c3	2_15C	38
06_c2c3	1_20C	15			06_c2c3	2_15C	34
06_c2c3	1_20C	16			06_c2c3	2_15C	35
06_c2c3	1_20C	17			06_c2c3	2_15C	35
06_c2c3	1_20C	15			06_c2c3	2_15C	31
06_c2c3	1_20C	16			06_c2c3	2_15C	35
06_c2c3	1_20C	18			06_c2c3	2_15C	33
06_c2c3	1_20C	17			06_c2c3	2_15C	32
06_c2c3	1_20C	20			06_c2c3	2_15C	35
06_c2c3	1_20C	20			06_c2c3	2_15C	30
06_c2c3	1_20C	19			06_c2c3	2_15C	34
06_c2c3	1_20C	20			06_c2c3	2_15C	34
06_c2c3	1_20C	22			06_c2c3	2_15C	30
06_c2c3	1_20C	17			06_c2c3	2_15C	33
06_c2c3	1_20C	22			06_c2c3	2_15C	32
06_c2c3	1_20C	19			06_c2c3	2_15C	27
06_c2c3	1_20C	18			06_c2c3	2_15C	30
06_c2c3	1_20C	22			06_c2c3	2_15C	25
06_c2c3	1_20C	22			06_c2c3	2_15C	33
06_c2c3	1_20C	20			06_c2c3	2_15C	26
06_c2c3	1_20C	15			06_c2c3	2_15C	32
06_c2c3	1_20C	18			06_c2c3	2_15C	32
06_c2c3	1_20C	18			06_c2c3	2_15C	27
06_c2c3	1_20C	20
06_c2c3	1_20C	19
06_c2c3	1_20C	20

## Sheet: Figure 3B
genotype	temperature	TLN			genotype	temperature	TLN			ANOVA + Tukey HSD
01_Col0	01_20C	17			01_Col0	02_15C	26
01_Col0	01_20C	17			01_Col0	02_15C	29			phot2 + camta mutants - TLN
01_Col0	01_20C	17			01_Col0	02_15C	25
01_Col0	01_20C	17			01_Col0	02_15C	31			15C
01_Col0	01_20C	21			01_Col0	02_15C	29			------
01_Col0	01_20C	17			01_Col0	02_15C	30			ANOVA
01_Col0	01_20C	21			01_Col0	02_15C	30
01_Col0	01_20C	22			01_Col0	02_15C	30			Df Sum Sq Mean Sq F value Pr(>F)
01_Col0	01_20C	19			01_Col0	02_15C	28			genotype 7 787 112.4 11.97 3.75e-13 ***
01_Col0	01_20C	18			01_Col0	02_15C	26			Residuals 250 2349 9.4
01_Col0	01_20C	18			01_Col0	02_15C	32			---
01_Col0	01_20C	18			01_Col0	02_15C	29			Signif. codes: 0 ‘***’ 0.001 ‘**’ 0.01 ‘*’ 0.05 ‘.’ 0.1 ‘ ’ 1
01_Col0	01_20C	20			01_Col0	02_15C	26
01_Col0	01_20C	19			01_Col0	02_15C	30			-----------------
01_Col0	01_20C	17			01_Col0	02_15C	29
01_Col0	01_20C	18			01_Col0	02_15C	28			Tukey HSD
01_Col0	01_20C	14			01_Col0	02_15C	25
01_Col0	01_20C	20			01_Col0	02_15C	29			$statistics
01_Col0	01_20C	17			01_Col0	02_15C	29			MSerror Df Mean CV
01_Col0	01_20C	17			01_Col0	02_15C	27			9.395599 250 31.93411 9.59859
01_Col0	01_20C	18			01_Col0	02_15C	29
01_Col0	01_20C	17			01_Col0	02_15C	29			$parameters
01_Col0	01_20C	17			01_Col0	02_15C	34			test name.t ntr StudentizedRange alpha
01_Col0	01_20C	17			01_Col0	02_15C	31			Tukey genotype 8 4.322959 0.05
01_Col0	01_20C	19			01_Col0	02_15C	28
01_Col0	01_20C	17			01_Col0	02_15C	31			$means
01_Col0	01_20C	18			01_Col0	02_15C	29			TLN std r se Min Max Q25 Q50 Q75
01_Col0	01_20C	15			01_Col0	02_15C	28			01_Col0 29.02778 1.889612 36 0.5108707 25 34 28.00 29.0 30.0
01_Col0	01_20C	18			01_Col0	02_15C	30			02_phot2 33.05882 3.034560 34 0.5256816 27 40 31.00 33.5 35.0
01_Col0	01_20C	20			01_Col0	02_15C	30			03_camta1 30.37143 2.414243 35 0.5181174 27 37 28.00 31.0 31.5
01_Col0	01_20C	20			01_Col0	02_15C	30			04_p2c1 33.23529 3.172408 34 0.5256816 27 39 31.25 33.0 35.0
01_Col0	01_20C	15			01_Col0	02_15C	30			05_camta2 31.94118 2.859765 34 0.5256816 26 39 30.00 32.0 34.0
01_Col0	01_20C	18			01_Col0	02_15C	30			06_p2c2 30.85294 2.819116 34 0.5256816 25 36 29.00 31.0 33.0
01_Col0	01_20C	16			01_Col0	02_15C	30			07_c1c2 34.37143 4.563833 35 0.5181174 24 43 31.00 34.0 35.5
01_Col0	01_20C	17			01_Col0	02_15C	30			08_p2c1c2 33.68750 3.156343 16 0.7663060 28 40 31.00 34.5 36.0
01_Col0	01_20C	17			01_Col0	02_15C	28
02_phot2	01_20C	18			02_phot2	02_15C	27
02_phot2	01_20C	19			02_phot2	02_15C	32			$comparison
02_phot2	01_20C	19			02_phot2	02_15C	28			difference pvalue signif. LCL UCL
02_phot2	01_20C	21			02_phot2	02_15C	36			01_Col0 - 02_phot2 -4.0310458 0.0000 *** -6.27176099 -1.790330513
02_phot2	01_20C	21			02_phot2	02_15C	30			01_Col0 - 03_camta1 -1.3436508 0.5889 -3.56784271 0.880541125
02_phot2	01_20C	21			02_phot2	02_15C	31			01_Col0 - 04_p2c1 -4.2075163 0.0000 *** -6.44823158 -1.966801101
02_phot2	01_20C	19			02_phot2	02_15C	37			01_Col0 - 05_camta2 -2.9133987 0.0023 ** -5.15411393 -0.672683454
02_phot2	01_20C	25			02_phot2	02_15C	33			01_Col0 - 06_p2c2 -1.8251634 0.2046 -4.06587864 0.415551840
02_phot2	01_20C	19			02_phot2	02_15C	36			01_Col0 - 07_c1c2 -5.3436508 0.0000 *** -7.56784271 -3.119458875
02_phot2	01_20C	21			02_phot2	02_15C	32			01_Col0 - 08_p2c1c2 -4.6597222 0.0000 *** -7.47498402 -1.844460427
02_phot2	01_20C	23			02_phot2	02_15C	37			02_phot2 - 03_camta1 2.6873950 0.0078 ** 0.43118547 4.943604447
02_phot2	01_20C	24			02_phot2	02_15C	34			02_phot2 - 04_p2c1 -0.1764706 1.0000 -2.44897061 2.096029433
02_phot2	01_20C	21			02_phot2	02_15C	34			02_phot2 - 05_camta2 1.1176471 0.8051 -1.15485296 3.390147080
02_phot2	01_20C	21			02_phot2	02_15C	35			02_phot2 - 06_p2c2 2.2058824 0.0642 . -0.06661767 4.478382374
02_phot2	01_20C	20			02_phot2	02_15C	38			02_phot2 - 07_c1c2 -1.3126050 0.6353 -3.56881453 0.943604447
02_phot2	01_20C	20			02_phot2	02_15C	32			02_phot2 - 08_p2c1c2 -0.6286765 0.9975 -3.46930150 2.211948556
02_phot2	01_20C	20			02_phot2	02_15C	36			03_camta1 - 04_p2c1 -2.8638655 0.0033 ** -5.12007503 -0.607656058
02_phot2	01_20C	17			02_phot2	02_15C	33			03_camta1 - 05_camta2 -1.5697479 0.4007 -3.82595739 0.686461589
02_phot2	01_20C	20			02_phot2	02_15C	30			03_camta1 - 06_p2c2 -0.4815126 0.9980 -2.73772209 1.774696883
02_phot2	01_20C	20			02_phot2	02_15C	30			03_camta1 - 07_c1c2 -4.0000000 0.0000 *** -6.23980047 -1.760199526
02_phot2	01_20C	23			02_phot2	02_15C	40			03_camta1 - 08_p2c1c2 -3.3160714 0.0095 ** -6.14368092 -0.488461934
02_phot2	01_20C	18			02_phot2	02_15C	31			04_p2c1 - 05_camta2 1.2941176 0.6605 -0.97838237 3.566617668
02_phot2	01_20C	21			02_phot2	02_15C	30			04_p2c1 - 06_p2c2 2.3823529 0.0324 * 0.10985292 4.654852962
02_phot2	01_20C	21			02_phot2	02_15C	30			04_p2c1 - 07_c1c2 -1.1361345 0.7854 -3.39234394 1.120075035
02_phot2	01_20C	13			02_phot2	02_15C	31			04_p2c1 - 08_p2c1c2 -0.4522059 0.9997 -3.29283091 2.388419144
02_phot2	01_20C	18			02_phot2	02_15C	34			05_camta2 - 06_p2c2 1.0882353 0.8258 -1.18426473 3.360735315
02_phot2	01_20C	19			02_phot2	02_15C	32			05_camta2 - 07_c1c2 -2.4302521 0.0248 * -4.68646159 -0.174042612
02_phot2	01_20C	20			02_phot2	02_15C	28			05_camta2 - 08_p2c1c2 -1.7463235 0.5665 -4.58694856 1.094301497
02_phot2	01_20C	19			02_phot2	02_15C	36			06_p2c2 - 07_c1c2 -3.5184874 0.0001 *** -5.77469688 -1.262277906
02_phot2	01_20C	20			02_phot2	02_15C	34			06_p2c2 - 08_p2c1c2 -2.8345588 0.0509 . -5.67518385 0.006066203
02_phot2	01_20C	20			02_phot2	02_15C	35			07_c1c2 - 08_p2c1c2 0.6839286 0.9957 -2.14368092 3.511538066
02_phot2	01_20C	18			02_phot2	02_15C	34
02_phot2	01_20C	19			02_phot2	02_15C	34			$groups
02_phot2	01_20C	19			02_phot2	02_15C	34			TLN groups
02_phot2	01_20C	18			03_camta1	02_15C	30			07_c1c2 34.37143 a
03_camta1	01_20C	20			03_camta1	02_15C	32			08_p2c1c2 33.68750 ab
03_camta1	01_20C	22			03_camta1	02_15C	31			04_p2c1 33.23529 ab
03_camta1	01_20C	16			03_camta1	02_15C	31			02_phot2 33.05882 ab
03_camta1	01_20C	21			03_camta1	02_15C	30			05_camta2 31.94118 bc
03_camta1	01_20C	20			03_camta1	02_15C	28			06_p2c2 30.85294 bcd
03_camta1	01_20C	20			03_camta1	02_15C	31			03_camta1 30.37143 cd
03_camta1	01_20C	19			03_camta1	02_15C	27			01_Col0 29.02778 d
03_camta1	01_20C	23			03_camta1	02_15C	31
03_camta1	01_20C	21			03_camta1	02_15C	27			attr(	class") [1] "group
03_camta1	01_20C	19			03_camta1	02_15C	34
03_camta1	01_20C	18			03_camta1	02_15C	27			-------------------------------
03_camta1	01_20C	20			03_camta1	02_15C	33
03_camta1	01_20C	18			03_camta1	02_15C	33			20C
03_camta1	01_20C	19			03_camta1	02_15C	29			------
03_camta1	01_20C	21			03_camta1	02_15C	31			ANOVA
03_camta1	01_20C	18			03_camta1	02_15C	31
03_camta1	01_20C	21			03_camta1	02_15C	32			Df Sum Sq Mean Sq F value Pr(>F)
03_camta1	01_20C	15			03_camta1	02_15C	28			genotype 7 241.3 34.48 8.248 4.96e-09 ***
03_camta1	01_20C	19			03_camta1	02_15C	31			Residuals 245 1024.1 4.18
03_camta1	01_20C	19			03_camta1	02_15C	29			---
03_camta1	01_20C	16			03_camta1	02_15C	31			Signif. codes: 0 ‘***’ 0.001 ‘**’ 0.01 ‘*’ 0.05 ‘.’ 0.1 ‘ ’ 1
03_camta1	01_20C	18			03_camta1	02_15C	27
03_camta1	01_20C	20			03_camta1	02_15C	34			-------------
03_camta1	01_20C	21			03_camta1	02_15C	37
03_camta1	01_20C	20			03_camta1	02_15C	27			Tukey HSD
03_camta1	01_20C	22			03_camta1	02_15C	31
03_camta1	01_20C	19			03_camta1	02_15C	28			MSerror Df Mean CV
03_camta1	01_20C	20			03_camta1	02_15C	28			4.179952 245 19.67589 10.39085
03_camta1	01_20C	18			03_camta1	02_15C	32
03_camta1	01_20C	18			03_camta1	02_15C	30			$parameters
03_camta1	01_20C	19			03_camta1	02_15C	28			test name.t ntr StudentizedRange alpha
03_camta1	01_20C	21			03_camta1	02_15C	30			Tukey genotype 8 4.32371 0.05
03_camta1	01_20C	18			03_camta1	02_15C	34
03_camta1	01_20C	19			03_camta1	02_15C	30			$means
04_p2c1	01_20C	19			04_p2c1	02_15C	32			TLN std r se Min Max Q25 Q50 Q75
04_p2c1	01_20C	22			04_p2c1	02_15C	28			01_Col0 17.86111 1.726314 36 0.3407489 14 22 17.0 17.5 19.00
04_p2c1	01_20C	19			04_p2c1	02_15C	32			02_phot2 19.85714 2.116363 35 0.3455824 13 25 19.0 20.0 21.00
04_p2c1	01_20C	22			04_p2c1	02_15C	29			03_camta1 19.35294 1.756069 34 0.3506277 15 23 18.0 19.0 20.75
04_p2c1	01_20C	21			04_p2c1	02_15C	35			04_p2c1 21.02778 1.828131 36 0.3407489 17 25 20.0 21.0 22.00
04_p2c1	01_20C	20			04_p2c1	02_15C	34			05_camta2 19.51515 1.938447 33 0.3559006 15 25 18.0 20.0 20.00
04_p2c1	01_20C	23			04_p2c1	02_15C	35			06_p2c2 19.23529 1.724315 34 0.3506277 16 24 18.0 19.0 20.00
04_p2c1	01_20C	21			04_p2c1	02_15C	39			07_c1c2 20.86667 3.036937 30 0.3732717 16 29 19.0 20.5 23.00
04_p2c1	01_20C	19			04_p2c1	02_15C	33			08_p2c1c2 20.06667 2.120198 15 0.5278859 17 24 18.5 20.0 22.00
04_p2c1	01_20C	22			04_p2c1	02_15C	34
04_p2c1	01_20C	22			04_p2c1	02_15C	31			$comparison
04_p2c1	01_20C	21			04_p2c1	02_15C	35			difference pvalue signif. LCL UCL
04_p2c1	01_20C	24			04_p2c1	02_15C	39			01_Col0 - 02_phot2 -1.9960317 0.0014 ** -3.479817319 -0.512246173
04_p2c1	01_20C	22			04_p2c1	02_15C	35			01_Col0 - 03_camta1 -1.4918301 0.0509 . -2.986638547 0.002978416
04_p2c1	01_20C	25			04_p2c1	02_15C	33			01_Col0 - 04_p2c1 -3.1666667 0.0000 *** -4.639965991 -1.693367342
04_p2c1	01_20C	21			04_p2c1	02_15C	33			01_Col0 - 05_camta2 -1.6540404 0.0203 * -3.160451713 -0.147629095
04_p2c1	01_20C	18			04_p2c1	02_15C	36			01_Col0 - 06_p2c2 -1.3741830 0.0971 . -2.868991488 0.120625475
04_p2c1	01_20C	23			04_p2c1	02_15C	29			01_Col0 - 07_c1c2 -3.0055556 0.0000 *** -4.550764923 -1.460346188
04_p2c1	01_20C	22			04_p2c1	02_15C	34			01_Col0 - 08_p2c1c2 -2.2055556 0.0123 * -4.126502856 -0.284608255
04_p2c1	01_20C	22			04_p2c1	02_15C	37			02_phot2 - 03_camta1 0.5042017 0.9704 -1.000943204 2.009346565
04_p2c1	01_20C	21			04_p2c1	02_15C	34			02_phot2 - 04_p2c1 -1.1706349 0.2402 -2.654420494 0.313150652
04_p2c1	01_20C	21			04_p2c1	02_15C	30			02_phot2 - 05_camta2 0.3419913 0.9972 -1.174677296 1.858659980
04_p2c1	01_20C	20			04_p2c1	02_15C	27			02_phot2 - 06_p2c2 0.6218487 0.9114 -0.883296145 2.126993624
04_p2c1	01_20C	17			04_p2c1	02_15C	32			02_phot2 - 07_c1c2 -1.0095238 0.4944 -2.564734637 0.545687018
04_p2c1	01_20C	19			04_p2c1	02_15C	33			02_phot2 - 08_p2c1c2 -0.2095238 1.0000 -2.138525431 1.719477812
04_p2c1	01_20C	20			04_p2c1	02_15C	33			03_camta1 - 04_p2c1 -1.6748366 0.0163 * -3.169645083 -0.180028120
04_p2c1	01_20C	20			04_p2c1	02_15C	31			03_camta1 - 05_camta2 -0.1622103 1.0000 -1.689664603 1.365243925
04_p2c1	01_20C	21			04_p2c1	02_15C	29			03_camta1 - 06_p2c2 0.1176471 1.0000 -1.398365439 1.633659557
04_p2c1	01_20C	22			04_p2c1	02_15C	34			03_camta1 - 07_c1c2 -1.5137255 0.0663 . -3.079456465 0.052005485
04_p2c1	01_20C	19			04_p2c1	02_15C	36			03_camta1 - 08_p2c1c2 -0.7137255 0.9505 -2.651218723 1.223767742
04_p2c1	01_20C	25			04_p2c1	02_15C	38			04_p2c1 - 05_camta2 1.5126263 0.0482 * 0.006214954 3.019037572
04_p2c1	01_20C	23			04_p2c1	02_15C	29			04_p2c1 - 06_p2c2 1.7924837 0.0072 ** 0.297675178 3.287292142
04_p2c1	01_20C	20			04_p2c1	02_15C	32			04_p2c1 - 07_c1c2 0.1611111 1.0000 -1.384098257 1.706320479
04_p2c1	01_20C	19			04_p2c1	02_15C	39			04_p2c1 - 08_p2c1c2 0.9611111 0.7907 -0.959836189 2.882058411
04_p2c1	01_20C	22			05_camta2	02_15C	32			05_camta2 - 06_p2c2 0.2798574 0.9993 -1.247596867 1.807311662
04_p2c1	01_20C	20			05_camta2	02_15C	36			05_camta2 - 07_c1c2 -1.3515152 0.1536 -2.928327164 0.225296861
05_camta2	01_20C	17			05_camta2	02_15C	34			05_camta2 - 08_p2c1c2 -0.5515152 0.9887 -2.497974157 1.394943854
05_camta2	01_20C	20			05_camta2	02_15C	34			06_p2c2 - 07_c1c2 -1.6313725 0.0344 * -3.197103524 -0.065641574
05_camta2	01_20C	21			05_camta2	02_15C	30			06_p2c2 - 08_p2c1c2 -0.8313725 0.8937 -2.768865782 1.106120684
05_camta2	01_20C	19			05_camta2	02_15C	34			07_c1c2 - 08_p2c1c2 0.8000000 0.9199 -1.176638465 2.776638465
05_camta2	01_20C	18			05_camta2	02_15C	34
05_camta2	01_20C	20			05_camta2	02_15C	31			$groups
05_camta2	01_20C	20			05_camta2	02_15C	36			TLN groups
05_camta2	01_20C	19			05_camta2	02_15C	28			04_p2c1 21.02778 a
05_camta2	01_20C	18			05_camta2	02_15C	33			07_c1c2 20.86667 ab
05_camta2	01_20C	22			05_camta2	02_15C	32			08_p2c1c2 20.06667 abc
05_camta2	01_20C	19			05_camta2	02_15C	29			02_phot2 19.85714 abc
05_camta2	01_20C	19			05_camta2	02_15C	35			05_camta2 19.51515 bc
05_camta2	01_20C	20			05_camta2	02_15C	30			03_camta1 19.35294 bcd
05_camta2	01_20C	19			05_camta2	02_15C	31			06_p2c2 19.23529 cd
05_camta2	01_20C	21			05_camta2	02_15C	31			01_Col0 17.86111 d
05_camta2	01_20C	15			05_camta2	02_15C	32
05_camta2	01_20C	25			05_camta2	02_15C	39			attr(	class") [1] "group
05_camta2	01_20C	20			05_camta2	02_15C	27
05_camta2	01_20C	21			05_camta2	02_15C	26
05_camta2	01_20C	22			05_camta2	02_15C	31
05_camta2	01_20C	19			05_camta2	02_15C	32
05_camta2	01_20C	18			05_camta2	02_15C	30
05_camta2	01_20C	17			05_camta2	02_15C	31
05_camta2	01_20C	17			05_camta2	02_15C	30
05_camta2	01_20C	22			05_camta2	02_15C	27
05_camta2	01_20C	17			05_camta2	02_15C	33
05_camta2	01_20C	20			05_camta2	02_15C	34
05_camta2	01_20C	22			05_camta2	02_15C	36
05_camta2	01_20C	20			05_camta2	02_15C	30
05_camta2	01_20C	20			05_camta2	02_15C	33
05_camta2	01_20C	20			05_camta2	02_15C	34
05_camta2	01_20C	19			05_camta2	02_15C	31
05_camta2	01_20C	18			06_p2c2	02_15C	31
06_p2c2	01_20C	24			06_p2c2	02_15C	27
06_p2c2	01_20C	20			06_p2c2	02_15C	29
06_p2c2	01_20C	17			06_p2c2	02_15C	34
06_p2c2	01_20C	18			06_p2c2	02_15C	26
06_p2c2	01_20C	19			06_p2c2	02_15C	34
06_p2c2	01_20C	21			06_p2c2	02_15C	34
06_p2c2	01_20C	18			06_p2c2	02_15C	34
06_p2c2	01_20C	20			06_p2c2	02_15C	33
06_p2c2	01_20C	23			06_p2c2	02_15C	36
06_p2c2	01_20C	16			06_p2c2	02_15C	25
06_p2c2	01_20C	19			06_p2c2	02_15C	34
06_p2c2	01_20C	21			06_p2c2	02_15C	28
06_p2c2	01_20C	20			06_p2c2	02_15C	30
06_p2c2	01_20C	21			06_p2c2	02_15C	30
06_p2c2	01_20C	19			06_p2c2	02_15C	32
06_p2c2	01_20C	18			06_p2c2	02_15C	30
06_p2c2	01_20C	20			06_p2c2	02_15C	33
06_p2c2	01_20C	17			06_p2c2	02_15C	30
06_p2c2	01_20C	19			06_p2c2	02_15C	31
06_p2c2	01_20C	17			06_p2c2	02_15C	28
06_p2c2	01_20C	19			06_p2c2	02_15C	33
06_p2c2	01_20C	18			06_p2c2	02_15C	31
06_p2c2	01_20C	18			06_p2c2	02_15C	32
06_p2c2	01_20C	19			06_p2c2	02_15C	31
06_p2c2	01_20C	20			06_p2c2	02_15C	32
06_p2c2	01_20C	20			06_p2c2	02_15C	32
06_p2c2	01_20C	20			06_p2c2	02_15C	27
06_p2c2	01_20C	21			06_p2c2	02_15C	27
06_p2c2	01_20C	21			06_p2c2	02_15C	29
06_p2c2	01_20C	18			06_p2c2	02_15C	35
06_p2c2	01_20C	19			06_p2c2	02_15C	28
06_p2c2	01_20C	18			06_p2c2	02_15C	34
06_p2c2	01_20C	19			06_p2c2	02_15C	29
06_p2c2	01_20C	17			07_c1c2	02_15C	32
07_c1c2	01_20C	18			07_c1c2	02_15C	24
07_c1c2	01_20C	22			07_c1c2	02_15C	33
07_c1c2	01_20C	19			07_c1c2	02_15C	35
07_c1c2	01_20C	24			07_c1c2	02_15C	42
07_c1c2	01_20C	20			07_c1c2	02_15C	32
07_c1c2	01_20C	22			07_c1c2	02_15C	35
07_c1c2	01_20C	29			07_c1c2	02_15C	31
07_c1c2	01_20C	24			07_c1c2	02_15C	42
07_c1c2	01_20C	24			07_c1c2	02_15C	41
07_c1c2	01_20C	19			07_c1c2	02_15C	38
07_c1c2	01_20C	23			07_c1c2	02_15C	32
07_c1c2	01_20C	18			07_c1c2	02_15C	32
07_c1c2	01_20C	17			07_c1c2	02_15C	30
07_c1c2	01_20C	21			07_c1c2	02_15C	29
07_c1c2	01_20C	16			07_c1c2	02_15C	29
07_c1c2	01_20C	20			07_c1c2	02_15C	35
07_c1c2	01_20C	19			07_c1c2	02_15C	36
07_c1c2	01_20C	17			07_c1c2	02_15C	35
07_c1c2	01_20C	18			07_c1c2	02_15C	34
07_c1c2	01_20C	17			07_c1c2	02_15C	43
07_c1c2	01_20C	19			07_c1c2	02_15C	35
07_c1c2	01_20C	22			07_c1c2	02_15C	30
07_c1c2	01_20C	26			07_c1c2	02_15C	41
07_c1c2	01_20C	24			07_c1c2	02_15C	34
07_c1c2	01_20C	23			07_c1c2	02_15C	31
07_c1c2	01_20C	22			07_c1c2	02_15C	35
07_c1c2	01_20C	23			07_c1c2	02_15C	33
07_c1c2	01_20C	22			07_c1c2	02_15C	40
07_c1c2	01_20C	19			07_c1c2	02_15C	43
07_c1c2	01_20C	19			07_c1c2	02_15C	31
08_p2c1c2	01_20C	20			07_c1c2	02_15C	31
08_p2c1c2	01_20C	21			07_c1c2	02_15C	35
08_p2c1c2	01_20C	17			07_c1c2	02_15C	29
08_p2c1c2	01_20C	18			07_c1c2	02_15C	35
08_p2c1c2	01_20C	19			08_p2c1c2	02_15C	29
08_p2c1c2	01_20C	22			08_p2c1c2	02_15C	31
08_p2c1c2	01_20C	17			08_p2c1c2	02_15C	36
08_p2c1c2	01_20C	19			08_p2c1c2	02_15C	36
08_p2c1c2	01_20C	21			08_p2c1c2	02_15C	36
08_p2c1c2	01_20C	19			08_p2c1c2	02_15C	31
08_p2c1c2	01_20C	22			08_p2c1c2	02_15C	35
08_p2c1c2	01_20C	22			08_p2c1c2	02_15C	34
08_p2c1c2	01_20C	22			08_p2c1c2	02_15C	40
08_p2c1c2	01_20C	18			08_p2c1c2	02_15C	31
08_p2c1c2	01_20C	24			08_p2c1c2	02_15C	36
					08_p2c1c2	02_15C	35
					08_p2c1c2	02_15C	28
					08_p2c1c2	02_15C	32
					08_p2c1c2	02_15C	36
					08_p2c1c2	02_15C	33

[truncated: 15 more sheets: Figure 5B, Figure 5C, Figure 5D, SuppData 2A, SuppData 2B, SuppData 2C, SuppData 2D, SuppData 3B, SuppData 3D, SuppData 4A, SuppData 6A, SuppData 6B, SuppData 6C, SuppData 7, SuppData 10A]
